# Supplementary material for: Comparison of Normal and Pre-Eclamptic Placental Gene Expression: A Systematic Review with Meta-Analysis
Source: PLoS One. 2016 Aug 25;11(8):e0161504. doi: 10.1371/journal.pone.0161504 (PMC4999138; doi:10.1371/journal.pone.0161504)
Supplement: S1 Table — (XLSX) [file pone.0161504.s001.xlsx]

## Sheet: S1 Table
S1 Table1: Profile of Microarray Series Excluded from Pre-eclampsia Meta-analysis
ArrayExpress Accession	GEO Accession	Title	Type	Organism	Samples	Release Date	Abstract and Sample Examined	Data Extracted for Examination	Included
E-GEOD-63743	GSE63743	Genome-Wide Mapping of 5-mC and 5-hmC in severely Preeclamptic Placentas.	methylation profiling by high throughput sequencing	Homo sapiens	24	2014-12-13	Yes	No	No
E-GEOD-54400	GSE54400	Transcriptome analysis of human umbilical cord fibroblasts from babies whose mother experienced pre-eclampsia	transcription profiling by array	Homo sapiens	47	2014-08-31	Yes	No	No
E-GEOD-59274	GSE59274	Comprehensive Analysis of Pre-eclampsia-Associated DNA Methylation in the Placenta	methylation profiling by array	Homo sapiens	48	2014-07-12	Yes	No	No
E-GEOD-57767	GSE57767	Epigenome analysis of normal and preeclamptic placenta samples	methylation profiling by array	Homo sapiens	45	2014-05-20	Yes	No	No
E-GEOD-48424	GSE48424	Severe pre-eclampsia: new blood circulating biomarkers	transcription profiling by array	Homo sapiens	36	2014-05-14	Yes	No	No
E-GEOD-49343	GSE49343	Overlapping DNA methylation profile between placentas with trisomy 16 and early-onset pre-eclampsia	methylation profiling by array	Homo sapiens	30	2014-01-15	Yes	No	No
E-GEOD-38747	GSE38747	Regulatory role of multinucleated giant cells derived from placental CD14+ macrophages: Pathophysiological implications	transcription profiling by array	Homo sapiens	12	2014-01-07	Yes	No	No
E-GEOD-50783	GSE50783	LncRNAs Expression in Pre-eclampsia Placenta Reveals the Potential Role of LncRNAs Contributing to Pre-eclampsia Pathogenesis	transcription profiling by array	Homo sapiens	11	2013-09-12	Yes	No	No
E-GEOD-41681	GSE41681	Influence of plasma from normal and preeclamptic women on HUVEC cells	transcription profiling by array	Homo sapiens	4	2013-06-30	Yes	No	No
E-GEOD-44712	GSE44712	Early-Onset Pre-eclampsia Placentas and Controls	transcription profiling by array, methylation profiling by array	Homo sapiens	56	2013-06-21	Yes	No	No
E-GEOD-44711	GSE44711	Gene expression in Early-Onset Pre-eclampsia Placentas and Controls	transcription profiling by array	Homo sapiens	16	2013-06-21	Yes	No	No
E-GEOD-44667	GSE44667	DNA methylation in Early Onset Preeclamptic placentas	methylation profiling by array	Homo sapiens	40	2013-06-21	Yes	No	No
E-GEOD-41336	GSE41336	Cultured Cyto and Syncytio-trophoblast samples exposed to varying degrees of hypoxia (methylation)	methylation profiling by array	Homo sapiens	90	2013-01-18	Yes	No	No
E-GEOD-41331	GSE41331	Cultured Cyto and Syncytio-trophoblast samples exposed to varying degrees of hypoxia (expression)	transcription profiling by array	Homo sapiens	15	2013-01-18	Yes	No	No
E-GEOD-40182	GSE40182	Pre-eclampsia: the in vivo milieu leads to cytotrophoblast dysregulation	transcription profiling by array	Homo sapiens	39	2012-08-17	Yes	No	No
E-GEOD-37901	GSE37901	Mid-gestational gene expression profile in placenta and link to pregnancy complications	transcription profiling by array	Homo sapiens	4	2012-05-10	Yes	No	No
E-GEOD-36083	GSE36083	Transcriptomic Analysis of Placenta Affected by Antiphospholipid Antibodies: Following the TRAIL of trophoblast death	transcription profiling by array	Homo sapiens	6	2012-02-27	Yes	No	No
E-GEOD-31679	GSE31679	A Comparative Analysis of the Transcriptome of Hypoxia and Inflammation in Swan 71 Human Trophophoblast Cells: Its Implications in Pre-eclampsia	transcription profiling by array	Homo sapiens	39	2011-11-15	Yes	No	No
E-GEOD-15789	GSE15789	Differential expression of microRNAs in the placentae of Chinese patients with severe pre-eclampsia	transcription profiling by array	Homo sapiens	8	2011-04-14	Yes	No	No
E-GEOD-15787	GSE15787	Latexin is downregulated in human upper digestive track tumors and exhibits tumor suppressor potential	transcription profiling by array	Homo sapiens	9	2011-04-14	Yes	No	No
E-GEOD-22526	GSE22526	Gene expression profiling of placenta from women with early- and late-onset pre-eclampsia reveals differences in angiogenesis	transcription profiling by array	Homo sapiens	15	2011-02-28	Yes	No	No
E-GEOD-13299	GSE13299	Comparative analysis of the human and mouse placental transcriptome and proteome	proteomic profiling by mass spectrometer	Homo sapiens, Mus musculus	2	2009-06-29	Yes	No	No
E-GEOD-13155	GSE13155	Transcription profiling of mouse placental labyrinth and human villus tree	transcription profiling by array	Homo sapiens, Mus musculus	4	2009-06-22	Yes	No	No
E-TABM-682		Transcription profiling of human decidua basalis to identify pre-eclampsia susceptibility genes	transcription profiling by array	Homo sapiens	104	2009-04-07	Yes	No	No
E-GEOD-14722	GSE14722	Severe Pre-eclampsia-Related Changes in Gene Expression at the Maternal-Fetal Interface Include Siglec-6 and Pappalysin-2	transcription profiling by array	Homo sapiens	46	2009-02-06	Yes	No	No
E-GEOD-13475	GSE13475	Transcription profiling of human choriocarcinoma cells overexpressing STOX1 mimicks transcriptional alterations observed in preeclamptic placentas	transcription profiling by array	Homo sapiens	2	2008-11-14	Yes	No	No
E-GEOD-12216	GSE12216	Gene expression profiling indicates inflammatory pathways involved in IUGR due to placental insufficiency	transcription profiling by array	Homo sapiens	16	2008-08-01	Yes	No	No
E-GEOD-4100	GSE4100	Transcription profiling of human trophoblast cell cultures	transcription profiling by array	Homo sapiens	2	2008-06-12	Yes	No	No
E-MEXP-1050		Transcription profiling of decidua basalis from women with normal pregnancies or pre-eclampsia and/or fetal growth restriction	transcription profiling by array	Homo sapiens	35	2007-08-31	Yes	No	No
