# Supplementary material for: Comparison of Normal and Pre-Eclamptic Placental Gene Expression: A Systematic Review with Meta-Analysis
Source: PLoS One. 2016 Aug 25;11(8):e0161504. doi: 10.1371/journal.pone.0161504 (PMC4999138; doi:10.1371/journal.pone.0161504)
Supplement: S2 Table — (XLSX) [file pone.0161504.s002.xlsx]

## Sheet: S2 Table
S2 Table: Profile of Samples Rejected after INMEX Quality Appraisal
ArrayExpress Accession	GEO Accession	Title	Type	Organism	Samples	Release Date	Abstract Examined	Data Extracted for Examination	Included	Reasons for Rejection
E-GEOD-24129	GSE24129	Gene expression profiling for placentas from pre-eclamptic, unexplained FGR and normal pregnancies.	transcription profiling by array	Homo sapiens	24	2010-09-15	Yes	Yes	No	Integrity Check Failed. Has less than 10 common genes/probes from remaining data sets
E-GEOD-12767	GSE12767	Transcription profiling by array of human placenta from patients with pre-eclampsia	transcription profiling by array	Homo sapiens	12	2008-11-29	Yes	Yes	No	Integrity Check Failed. Has less than 10 common genes/probes from remaining data sets
E-GEOD-9984	GSE9984	Transcription profiling of human placentae of different gestational ages: an opru network and uw scor study	transcription profiling by array	Homo sapiens	12	2008-06-17	Yes	Yes	No	Failed INMEX low quality samples Check (>60% missing) Low quality data rejected
E-GEOD-6573	GSE6573	Transcription profiling of human adipose tissue, decidua and placenta from patients with pre-eclampsia vs. unaffected indviduals	transcription profiling by array	Homo sapiens	6	2008-06-14	Yes	Yes	No	Failed INMEX low quality samples Check (>60% missing) Low quality data rejected
E-GEOD-54618	GSE54618	Microarray analysis of human pre-eclamptic placenta	transcription profiling by array	Homo sapiens	24	2014-04-01	Yes	Yes Excluding PE+HELLP samples	No	Integrity Check Failed. Has less than 10 common genes/probes from remaining data sets
E-GEOD-10588	GSE10588	Placental gene expression in severe pre-eclampsia.	transcription profiling by array	Homo sapiens	43	2010-05-26	Yes	Yes	No	Integrity Check Failed. Has less than 10 common genes/probes from remaining data sets
