# Supplementary material for: Comparison of Normal and Pre-Eclamptic Placental Gene Expression: A Systematic Review with Meta-Analysis
Source: PLoS One. 2016 Aug 25;11(8):e0161504. doi: 10.1371/journal.pone.0161504 (PMC4999138; doi:10.1371/journal.pone.0161504)
Supplement: S3 Table — (XLSX) [file pone.0161504.s003.xlsx]

## Sheet: S3 Table 
S3 Table: Relative Preeclamptic Genes (Expresions in PE Placenta relative to Normal Placentae)
EntrezID	Name	CombinedTstat	CombinedPval
84572	GNPTG	113.27	0
54414	SIAE	109.55	0
112724	RDH13	113.44	0
60676	PAPPA2	103.3	3.71e-13
5611	DNAJC3	103.06	3.71e-13
2022	ENG	102.65	6.18e-13
54776	PPP1R12C	100.68	1.06e-12
8805	TRIM24	100.23	1.16e-12
10544	PROCR	98.498	2.06e-12
6676	SPAG4	96.147	5.19e-12
1075	CTSC	-95.762	5.73e-12
1050	CEBPA	94.523	9.12e-12
55716	LMBR1L	93.567	1.22e-11
7184	HSP90B1	93.429	1.22e-11
84262	PSMG3	93.352	1.22e-11
2286	FKBP2	92.126	1.91e-11
2162	F13A1	-92.093	1.91e-11
3623	INHA	91.6	2.25e-11
79632	FAM184A	91.22	2.52e-11
23582	CCNDBP1	-90.648	3.09e-11
6591	SNAI2	-90.175	3.63e-11
6490	PMEL	89.987	3.77e-11
1454	CSNK1E	88.606	6.67e-11
1827	RCAN1	-88.379	7.07e-11
54869	EPS8L1	87.979	8.11e-11
2073	ERCC5	87.312	1.05e-10
6535	SLC6A8	86.954	1.18e-10
11345	GABARAPL2	-85.784	1.92e-10
5256	PHKA2	85.628	1.99e-10
3936	LCP1	-83.939	4.05e-10
30001	ERO1L	83.766	4.23e-10
55657	ZNF692	83.04	5.65e-10
60672	MIIP	82.953	5.66e-10
9585	KIF20B	82.9	5.66e-10
7314	UBB	-81.969	8.16e-10
9788	MTSS1	-81.815	8.16e-10
203100	HTRA4	81.869	8.16e-10
3952	LEP	81.932	8.16e-10
51409	HEMK1	81.469	9.26e-10
55967	NDUFA12	-80.914	1.15e-09
1524	CX3CR1	-80.835	1.16e-09
25949	SYF2	80.675	1.22e-09
201176	ARHGAP27	79.892	1.68e-09
3716	JAK1	-79.786	1.72e-09
255743	NPNT	78.956	2.42e-09
3157	HMGCS1	78.726	2.62e-09
23596	OPN3	-78.511	2.82e-09
9777	TM9SF4	-78.104	3.23e-09
7175	TPR	78.112	3.23e-09
55695	NSUN5	77.974	3.35e-09
80279	CDK5RAP3	77.746	3.63e-09
8721	EDF1	76.966	5.01e-09
57696	DDX55	76.887	5.08e-09
10175	CNIH	-76.756	5.2e-09
64388	GREM2	76.75	5.2e-09
54331	GNG2	-76.624	5.4e-09
8665	EIF3F	-76.101	6.66e-09
292	SLC25A5	-75.99	6.87e-09
3074	HEXB	75.753	7.49e-09
5437	POLR2H	75.479	8.3e-09
4067	LYN	75.425	8.36e-09
9767	PHF16	-75.176	9.17e-09
79858	NEK11	74.953	9.94e-09
6102	RP2	-74.917	9.94e-09
694	BTG1	-74.848	1.01e-08
84792	C7orf70	-74.699	1.06e-08
79944	L2HGDH	74.592	1.09e-08
442582	STAG3L2	74.324	1.21e-08
4311	MME	73.967	1.39e-08
9555	H2AFY	-73.702	1.54e-08
4638	MYLK	-73.175	1.91e-08
2730	GCLM	-72.496	2.53e-08
7739	ZNF185	-72.455	2.54e-08
8045	RASSF7	72.323	2.65e-08
84129	ACAD11	72.289	2.65e-08
284207	METRNL	71.983	2.95e-08
55112	WDR60	71.954	2.95e-08
3658	IREB2	-72.011	2.95e-08
79048	SECISBP2	71.68	3.28e-08
9400	RECQL5	71.549	3.43e-08
55917	CTTNBP2NL	-71.502	3.45e-08
10330	CNPY2	71.443	3.5e-08
8862	APLN	-71.372	3.57e-08
51726	DNAJB11	70.613	4.83e-08
9644	SH3PXD2A	70.624	4.83e-08
3988	LIPA	-70.247	5.59e-08
53917	RAB24	70.132	5.81e-08
11145	PLA2G16	70.102	5.82e-08
56888	KCMF1	-69.943	6.11e-08
54210	TREM1	69.938	6.11e-08
10678	B3GNT2	-69.888	6.17e-08
84128	WDR75	69.591	6.93e-08
629	CFB	69.478	7.2e-08
386757	SLC6A10P	69.446	7.22e-08
8531	CSDA	-69.363	7.41e-08
6612	SUMO3	-69.305	7.49e-08
221908	PPP1R35	69.289	7.49e-08
2629	GBA	68.993	8.42e-08
71	ACTG1	-68.933	8.55e-08
8338	HIST2H2AC	68.809	8.93e-08
6856	SYPL1	-68.611	9.63e-08
54910	SEMA4C	68.553	9.77e-08
4282	MIF	68.505	9.88e-08
285237	C3orf38	-68.127	1.15e-07
6167	RPL37	67.989	1.21e-07
323	APBB2	-67.905	1.24e-07
165324	UBXN2A	67.792	1.27e-07
8636	SSNA1	67.811	1.27e-07
51060	TXNDC12	67.796	1.27e-07
153830	RNF145	67.661	1.33e-07
23193	GANAB	67.595	1.34e-07
81607	PVRL4	67.601	1.34e-07
6696	SPP1	-67.464	1.41e-07
1933	EEF1B2	-67.094	1.63e-07
6504	SLAMF1	-66.983	1.7e-07
5341	PLEK	-66.945	1.71e-07
9322	TRIP10	66.911	1.71e-07
10148	EBI3	66.918	1.71e-07
55291	PPP6R3	66.672	1.85e-07
5476	CTSA	66.67	1.85e-07
79933	SYNPO2L	-66.66	1.85e-07
374666	WASH3P	66.617	1.87e-07
10347	ABCA7	66.589	1.88e-07
84154	RPF2	66.496	1.94e-07
6624	FSCN1	-66.445	1.97e-07
84706	GPT2	66.303	2.07e-07
2857	GPR34	-66.253	2.1e-07
10471	PFDN6	66.215	2.12e-07
10956	OS9	66.165	2.15e-07
5863	RGL2	66.14	2.15e-07
3661	IRF3	65.86	2.37e-07
54936	ADPRHL2	65.872	2.37e-07
26151	NAT9	65.86	2.37e-07
2487	FRZB	-65.643	2.58e-07
9124	PDLIM1	-65.189	3.11e-07
51163	DBR1	-65.117	3.18e-07
91661	ZNF765	65.084	3.21e-07
54901	CDKAL1	-64.803	3.59e-07
196410	METTL7B	-64.734	3.67e-07
9088	PKMYT1	64.692	3.71e-07
5089	PBX2	64.645	3.76e-07
8237	USP11	-64.561	3.86e-07
9076	CLDN1	-64.386	4.13e-07
90990	KIFC2	64.321	4.22e-07
604	BCL6	64.265	4.29e-07
23191	CYFIP1	-64.207	4.37e-07
25771	TBC1D22A	64.063	4.61e-07
7869	SEMA3B	64.033	4.64e-07
7035	TFPI	63.998	4.68e-07
6001	RGS10	-63.918	4.81e-07
9982	FGFBP1	-63.827	4.96e-07
54739	XAF1	63.752	5.03e-07
948	CD36	-63.76	5.03e-07
178	AGL	-63.782	5.03e-07
147040	KCTD11	63.642	5.23e-07
5223	PGAM1	-63.616	5.26e-07
7764	ZNF217	-63.522	5.43e-07
3300	DNAJB2	63.379	5.74e-07
3251	HPRT1	-63.239	6.01e-07
6556	SLC11A1	63.234	6.01e-07
5902	RANBP1	-63.224	6.01e-07
404550	C16orf74	63.157	6.15e-07
10099	TSPAN3	-63.093	6.28e-07
84033	OBSCN	63.018	6.44e-07
65109	UPF3B	62.986	6.49e-07
64856	VWA1	62.879	6.75e-07
144501	KRT80	-62.777	7e-07
6904	TBCD	62.64	7.38e-07
51309	ARMCX1	-62.487	7.82e-07
54187	NANS	62.46	7.87e-07
5883	RAD9A	62.353	8.18e-07
55640	FLVCR2	62.317	8.22e-07
152926	PPM1K	-62.314	8.22e-07
51582	AZIN1	-62.185	8.54e-07
6480	ST6GAL1	-62.19	8.54e-07
7027	TFDP1	-62.206	8.54e-07
10181	RBM5	62.023	9.04e-07
117247	SLC16A10	-62.03	9.04e-07
4094	MAF	-61.668	1.04e-06
3417	IDH1	-61.653	1.04e-06
7105	TSPAN6	-61.616	1.06e-06
51202	DDX47	-61.474	1.11e-06
26249	KLHL3	-61.397	1.14e-06
80896	NPL	-61.389	1.14e-06
10272	FSTL3	61.311	1.17e-06
3099	HK2	61.252	1.2e-06
10068	IL18BP	-61.166	1.23e-06
51097	SCCPDH	61.089	1.27e-06
93185	IGSF8	61.011	1.3e-06
10870	HCST	-60.898	1.36e-06
54206	ERRFI1	60.885	1.36e-06
10994	ILVBL	60.772	1.42e-06
3045	HBD	-60.741	1.42e-06
54469	ZFAND6	-60.732	1.42e-06
81565	NDEL1	60.748	1.42e-06
5682	PSMA1	-60.669	1.45e-06
10261	IGSF6	-60.667	1.45e-06
10106	CTDSP2	-60.561	1.5e-06
23382	AHCYL2	-60.528	1.52e-06
91607	SLFN11	-60.491	1.53e-06
85301	COL27A1	60.454	1.55e-06
10409	BASP1	60.417	1.57e-06
3899	AFF3	-60.399	1.57e-06
64284	RAB17	60.35	1.6e-06
6916	TBXAS1	-60.329	1.6e-06
22800	RRAS2	-60.255	1.64e-06
7428	VHL	60.183	1.69e-06
23185	LARP4B	60.173	1.69e-06
9404	LPXN	-60.142	1.7e-06
654	BMP6	-60.11	1.71e-06
91749	KIAA1919	60.023	1.77e-06
121227	LRIG3	-60.015	1.77e-06
54682	MANSC1	-59.991	1.78e-06
26994	RNF11	-59.92	1.82e-06
115361	GBP4	-59.89	1.84e-06
51075	TMX2	-59.798	1.9e-06
5360	PLTP	-59.723	1.95e-06
9129	PRPF3	59.698	1.96e-06
219902	TMEM136	-59.657	1.99e-06
55035	NOL8	59.545	2.07e-06
5723	PSPH	-59.422	2.17e-06
23635	SSBP2	-59.375	2.2e-06
54973	CPSF3L	59.339	2.2e-06
91408	BTF3L4	-59.324	2.2e-06
1947	EFNB1	59.344	2.2e-06
64418	TMEM168	-59.341	2.2e-06
7852	CXCR4	-59.373	2.2e-06
7472	WNT2	-59.321	2.2e-06
9547	CXCL14	-59.26	2.25e-06
22998	LIMCH1	59.201	2.29e-06
84080	C16orf48	59.102	2.38e-06
114790	STK11IP	59.084	2.38e-06
1396	CRIP1	59.093	2.38e-06
79971	WLS	-59.053	2.4e-06
8491	MAP4K3	-58.932	2.5e-06
79155	TNIP2	58.914	2.5e-06
219539	YPEL4	58.941	2.5e-06
157638	FAM84B	-58.922	2.5e-06
3209	HOXA13	-58.844	2.56e-06
90799	CEP95	58.822	2.57e-06
55272	IMP3	-58.763	2.63e-06
10296	MAEA	-58.652	2.74e-06
10982	MAPRE2	-58.644	2.74e-06
27004	TCL6	58.596	2.78e-06
55677	IWS1	58.475	2.91e-06
55122	AKIRIN2	-58.454	2.93e-06
10212	DDX39A	58.207	3.23e-06
27351	PPPDE2	-58.188	3.24e-06
10392	NOD1	58.185	3.24e-06
1306	COL15A1	-58.174	3.24e-06
131583	FAM43A	58.087	3.34e-06
64599	GIGYF1	58.083	3.34e-06
10800	CYSLTR1	-58.056	3.36e-06
6745	SSR1	58.038	3.37e-06
26993	AKAP8L	57.964	3.45e-06
4123	MAN2C1	57.964	3.45e-06
6638	SNRPN	-57.853	3.6e-06
946	SIGLEC6	57.827	3.63e-06
5919	RARRES2	-57.61	3.95e-06
199692	ZNF627	-57.569	4.01e-06
7696	ZNF137P	57.539	4.04e-06
80221	ACSF2	57.472	4.14e-06
920	CD4	-57.452	4.16e-06
23637	RABGAP1	57.413	4.21e-06
10376	TUBA1B	-57.401	4.22e-06
6240	RRM1	57.372	4.25e-06
65010	SLC26A6	57.262	4.42e-06
55257	C20orf20	57.259	4.42e-06
1434	CSE1L	57.189	4.54e-06
118881	COMTD1	57.099	4.68e-06
23534	TNPO3	57.098	4.68e-06
126731	C1orf96	57.075	4.7e-06
81855	SFXN3	57.065	4.71e-06
6687	SPG7	56.968	4.88e-06
2976	GTF3C2	-56.915	4.97e-06
9727	RAB11FIP3	56.846	5.06e-06
55667	DENND4C	56.85	5.06e-06
55757	UGGT2	56.86	5.06e-06
64393	ZMAT3	-56.738	5.28e-06
51690	LSM7	56.725	5.28e-06
9955	HS3ST3A1	-56.602	5.54e-06
23360	FNBP4	56.566	5.61e-06
124961	ZFP3	-56.543	5.62e-06
474344	GIMAP6	-56.547	5.62e-06
51720	UIMC1	56.466	5.78e-06
10281	DSCR4	56.385	5.96e-06
10721	POLQ	56.327	6.08e-06
23753	SDF2L1	56.309	6.11e-06
54101	RIPK4	56.267	6.19e-06
199777	ZNF626	56.232	6.26e-06
9056	SLC7A7	-56.145	6.47e-06
4200	ME2	-56.112	6.51e-06
83732	RIOK1	56.12	6.51e-06
6347	CCL2	-56.08	6.58e-06
55145	THAP1	-56.032	6.69e-06
7326	UBE2G1	-56.01	6.72e-06
6647	SOD1	-55.988	6.74e-06
83548	COG3	55.995	6.74e-06
29057	FAM156A	55.974	6.76e-06
90324	CCDC97	-55.947	6.79e-06
1601	DAB2	-55.948	6.79e-06
10935	PRDX3	-55.908	6.88e-06
132160	PPM1M	-55.891	6.9e-06
7763	ZFAND5	-55.878	6.92e-06
883	CCBL1	55.86	6.95e-06
246777	SPESP1	-55.835	7e-06
51361	HOOK1	55.811	7.03e-06
79669	C3orf52	55.806	7.03e-06
10189	ALYREF	-55.795	7.04e-06
6741	SSB	55.74	7.18e-06
10058	ABCB6	55.723	7.21e-06
55829	SELS	55.715	7.21e-06
374969	CCDC23	55.655	7.37e-06
114791	TUBGCP5	55.635	7.4e-06
23435	TARDBP	55.503	7.8e-06
9592	IER2	55.47	7.88e-06
9123	SLC16A3	55.45	7.89e-06
962	CD48	-55.456	7.89e-06
59	ACTA2	-55.424	7.94e-06
100133941	CD24	-55.42	7.94e-06
5901	RAN	-55.375	8.07e-06
8718	TNFRSF25	55.344	8.14e-06
3624	INHBA	55.262	8.4e-06
7082	TJP1	-55.225	8.5e-06
79767	ELMO3	55.208	8.53e-06
22954	TRIM32	-55.195	8.55e-06
1583	CYP11A1	55.187	8.56e-06
26502	NARF	55.179	8.56e-06
8788	DLK1	-55.17	8.56e-06
10007	GNPDA1	-55.145	8.63e-06
1613	DAPK3	55.129	8.66e-06
23122	CLASP2	-55.105	8.72e-06
6894	TARBP1	55.092	8.74e-06
23162	MAPK8IP3	55.067	8.8e-06
170712	COX7B2	-55.043	8.87e-06
1536	CYBB	-54.981	9.07e-06
5954	RCN1	54.711	1.01e-05
2940	GSTA3	-54.699	1.01e-05
5295	PIK3R1	54.652	1.03e-05
26472	PPP1R14B	54.633	1.03e-05
79365	BHLHE41	-54.598	1.05e-05
56063	TMEM234	54.591	1.05e-05
4528	MTIF2	54.571	1.05e-05
10499	NCOA2	-54.568	1.05e-05
10491	CRTAP	-54.557	1.05e-05
9122	SLC16A4	-54.541	1.05e-05
1147	CHUK	54.542	1.05e-05
10884	MRPS30	-54.475	1.08e-05
6430	SRSF5	54.405	1.11e-05
55909	BIN3	54.383	1.11e-05
8148	TAF15	54.309	1.14e-05
55738	ARFGAP1	54.31	1.14e-05
9246	UBE2L6	-54.282	1.15e-05
1633	DCK	-54.261	1.16e-05
55741	EDEM2	54.235	1.17e-05
22911	WDR47	-54.212	1.17e-05
7431	VIM	-54.13	1.21e-05
285195	SLC9A9	-54.082	1.23e-05
79586	CHPF	54.004	1.27e-05
7162	TPBG	53.911	1.32e-05
4232	MEST	-53.856	1.34e-05
51816	CECR1	-53.826	1.35e-05
57121	LPAR5	-53.803	1.36e-05
8702	B4GALT4	53.755	1.39e-05
160760	PPTC7	-53.729	1.4e-05
63922	CHTF18	53.684	1.42e-05
10516	FBLN5	-53.63	1.45e-05
97	ACYP1	53.573	1.48e-05
57222	ERGIC1	53.553	1.49e-05
54732	TMED9	53.506	1.51e-05
1499	CTNNB1	-53.47	1.52e-05
11129	CLASRP	53.455	1.52e-05
2321	FLT1	53.46	1.52e-05
6943	TCF21	-53.465	1.52e-05
9962	SLC23A2	-53.466	1.52e-05
27249	MMADHC	-53.441	1.53e-05
23431	AP4E1	53.347	1.58e-05
79670	ZCCHC6	53.327	1.59e-05
158056	MAMDC4	53.31	1.6e-05
10397	NDRG1	53.248	1.62e-05
22919	MAPRE1	-53.264	1.62e-05
55846	ITFG2	-53.256	1.62e-05
55303	GIMAP4	-53.248	1.62e-05
26959	HBP1	-53.156	1.68e-05
64969	MRPS5	53.134	1.69e-05
284086	NEK8	53.108	1.7e-05
3294	HSD17B2	-53.07	1.73e-05
54989	ZNF770	53.005	1.77e-05
3972	LHB	52.948	1.81e-05
121512	FGD4	52.937	1.81e-05
8439	NSMAF	-52.807	1.9e-05
8724	SNX3	-52.801	1.9e-05
56944	OLFML3	-52.794	1.9e-05
5742	PTGS1	-52.786	1.91e-05
55970	GNG12	-52.766	1.91e-05
2686	GGT7	52.769	1.91e-05
26229	B3GAT3	52.698	1.96e-05
5925	RB1	-52.704	1.96e-05
55131	RBM28	52.668	1.98e-05
1069	CETN2	-52.648	1.99e-05
11326	VSIG4	-52.643	1.99e-05
1762	DMWD	52.631	1.99e-05
9117	SEC22C	-52.564	2.04e-05
112476	PRRT2	52.553	2.04e-05
3151	HMGN2	-52.533	2.06e-05
51284	TLR7	-52.501	2.08e-05
7566	ZNF18	52.463	2.11e-05
8987	STBD1	52.442	2.12e-05
3641	INSL4	52.4	2.15e-05
5936	RBM4	-52.384	2.16e-05
5579	PRKCB	-52.334	2.2e-05
1385	CREB1	-52.306	2.22e-05
91768	CABLES1	-52.286	2.23e-05
5118	PCOLCE	-52.278	2.23e-05
7157	TP53	-52.242	2.26e-05
5565	PRKAB2	52.226	2.27e-05
27327	TNRC6A	52.053	2.43e-05
11079	RER1	52.04	2.44e-05
9321	TRIP11	51.978	2.49e-05
541565	C8orf58	51.953	2.51e-05
3880	KRT19	51.939	2.52e-05
3908	LAMA2	-51.917	2.54e-05
6251	RSU1	-51.859	2.59e-05
5250	SLC25A3	-51.832	2.62e-05
858	CAV2	-51.752	2.69e-05
116224	FAM122A	-51.75	2.69e-05
8445	DYRK2	-51.746	2.69e-05
9361	LONP1	51.724	2.7e-05
5696	PSMB8	-51.719	2.7e-05
2805	GOT1	-51.717	2.7e-05
7071	KLF10	-51.703	2.71e-05
7582	ZNF33B	51.664	2.75e-05
223	ALDH9A1	-51.623	2.79e-05
29911	HOOK2	51.578	2.83e-05
9839	ZEB2	-51.564	2.84e-05
9260	PDLIM7	-51.57	2.84e-05
4338	MOCS2	-51.527	2.87e-05
10686	CLDN16	-51.518	2.88e-05
8991	SELENBP1	-51.509	2.88e-05
5770	PTPN1	-51.433	2.97e-05
689	BTF3	-51.385	3e-05
6768	ST14	51.384	3e-05
27430	MAT2B	-51.394	3e-05
3113	HLA-DPA1	-51.394	3e-05
5814	PURB	51.263	3.14e-05
9344	TAOK2	51.257	3.14e-05
4909	NTF4	51.237	3.16e-05
9894	TELO2	51.223	3.16e-05
85378	TUBGCP6	51.22	3.16e-05
5308	PITX2	-51.22	3.16e-05
215	ABCD1	51.192	3.19e-05
9796	PHYHIP	51.172	3.21e-05
79573	TTC13	51.157	3.21e-05
147694	ZNF548	-51.156	3.21e-05
220001	VWCE	51.153	3.21e-05
1785	DNM2	51.136	3.23e-05
4043	LRPAP1	51.13	3.23e-05
6451	SH3BGRL	-51.093	3.27e-05
951	CD37	-51.038	3.34e-05
10960	LMAN2	50.996	3.39e-05
6191	RPS4X	-50.961	3.43e-05
3096	HIVEP1	-50.814	3.62e-05
375387	LRRC33	-50.811	3.62e-05
5168	ENPP2	-50.815	3.62e-05
56951	C5orf15	50.802	3.63e-05
81577	GFOD2	50.786	3.64e-05
2098	ESD	-50.778	3.65e-05
27097	TAF5L	50.742	3.69e-05
139728	PNCK	50.667	3.8e-05
11178	LZTS1	-50.65	3.82e-05
84458	LCOR	-50.635	3.83e-05
135932	TMEM139	-50.606	3.85e-05
136853	SRCRB4D	50.611	3.85e-05
1123	CHN1	-50.614	3.85e-05
23199	KIAA0182	50.587	3.87e-05
55246	CCDC25	50.575	3.88e-05
4292	MLH1	-50.549	3.92e-05
284185	LINC00482	50.516	3.96e-05
9022	CLIC3	50.483	4.01e-05
9638	FEZ1	-50.436	4.07e-05
283	ANG	50.432	4.07e-05
27291	C10orf28	50.4	4.12e-05
91039	DPP9	50.389	4.13e-05
27306	HPGDS	-50.357	4.17e-05
5376	PMP22	-50.346	4.18e-05
84932	RAB2B	-50.341	4.18e-05
9698	PUM1	-50.259	4.32e-05
11309	SLCO2B1	-50.234	4.35e-05
140893	C20orf151	50.164	4.47e-05
56947	MFF	-50.122	4.53e-05
23328	SASH1	50.1	4.56e-05
89941	RHOT2	50.049	4.64e-05
4931	NVL	50.049	4.64e-05
55157	DARS2	49.991	4.74e-05
10791	VAMP5	-49.978	4.75e-05
10235	RASGRP2	49.977	4.75e-05
3717	JAK2	-49.96	4.77e-05
80254	CEP63	49.938	4.8e-05
51267	CLEC1A	-49.935	4.8e-05
2178	FANCE	49.883	4.88e-05
200845	KCTD6	-49.885	4.88e-05
114757	CYGB	-49.828	4.98e-05
122651	RNASE11	-49.726	5.18e-05
548593	SLX1A	-49.721	5.18e-05
8406	SRPX	-49.716	5.18e-05
79970	ZNF767	49.695	5.21e-05
2647	BLOC1S1	49.697	5.21e-05
57798	GATAD1	49.675	5.24e-05
2548	GAA	49.659	5.26e-05
7305	TYROBP	-49.627	5.32e-05
23024	PDZRN3	-49.549	5.48e-05
5479	PPIB	49.502	5.57e-05
83641	FAM107B	49.46	5.66e-05
3394	IRF8	-49.449	5.67e-05
7186	TRAF2	49.423	5.69e-05
8993	PGLYRP1	-49.423	5.69e-05
57188	ADAMTSL3	-49.426	5.69e-05
3122	HLA-DRA	-49.429	5.69e-05
29066	ZC3H7A	49.394	5.73e-05
3783	KCNN4	49.395	5.73e-05
84893	FBXO18	49.364	5.79e-05
219402	MTIF3	49.354	5.8e-05
89891	WDR34	49.328	5.85e-05
23644	EDC4	49.292	5.93e-05
7832	BTG2	-49.275	5.96e-05
81025	GJA9	49.233	6.05e-05
51171	HSD17B14	49.22	6.07e-05
2040	STOM	-49.184	6.13e-05
29957	SLC25A24	-49.184	6.13e-05
91574	C12orf65	49.171	6.15e-05
2207	FCER1G	-49.165	6.15e-05
202915	TMEM184A	49.095	6.32e-05
733	C8G	49.084	6.33e-05
83935	TMEM133	-49.036	6.45e-05
79830	ZMYM1	48.996	6.54e-05
51463	GPR89B	-48.99	6.54e-05
8482	SEMA7A	48.982	6.55e-05
53	ACP2	48.917	6.71e-05
2967	GTF2H3	-48.901	6.75e-05
64131	XYLT1	-48.895	6.75e-05
57805	KIAA1967	48.875	6.79e-05
9783	RIMS3	-48.829	6.91e-05
83643	CCDC3	-48.789	7e-05
2801	GOLGA2	48.768	7.05e-05
54877	ZCCHC2	48.73	7.15e-05
22850	ADNP2	-48.679	7.28e-05
5787	PTPRB	-48.671	7.29e-05
7728	ZNF175	48.652	7.33e-05
3754	KCNF1	48.642	7.34e-05
2350	FOLR2	-48.64	7.34e-05
4013	VWA5A	-48.596	7.46e-05
11021	RAB35	48.565	7.51e-05
50856	CLEC4A	-48.56	7.51e-05
6625	SNRNP70	48.573	7.51e-05
4891	SLC11A2	48.562	7.51e-05
56950	SMYD2	-48.521	7.62e-05
23524	SRRM2	48.492	7.69e-05
93621	MRFAP1	-48.467	7.76e-05
6892	TAPBP	48.44	7.83e-05
1879	EBF1	-48.402	7.93e-05
55210	ATAD3A	48.389	7.96e-05
219899	TBCEL	-48.38	7.97e-05
7099	TLR4	-48.364	8.01e-05
3590	IL11RA	48.354	8.03e-05
9360	PPIG	48.347	8.04e-05
9467	SH3BP5	48.336	8.06e-05
55769	ZNF83	-48.317	8.11e-05
64928	MRPL14	48.293	8.17e-05
10240	MRPS31	48.274	8.22e-05
6169	RPL38	-48.247	8.29e-05
80021	TMEM62	48.149	8.6e-05
84993	UBL7	-48.151	8.6e-05
3001	GZMA	-48.132	8.64e-05
57574	2004-03-01	-48.127	8.64e-05
55859	BEX1	-48.104	8.71e-05
6035	RNASE1	-48.087	8.75e-05
714	C1QC	-48.072	8.79e-05
10480	EIF3M	-48.037	8.9e-05
80324	PUS1	48.032	8.9e-05
59272	ACE2	48	9e-05
649	BMP1	47.984	9.04e-05
1793	DOCK1	-47.978	9.05e-05
1836	SLC26A2	-47.975	9.05e-05
26985	AP3M1	-47.921	9.22e-05
149076	ZNF362	-47.885	9.35e-05
357	SHROOM2	-47.879	9.35e-05
4691	NCL	47.851	9.44e-05
375287	RBM43	-47.843	9.45e-05
7846	TUBA1A	-47.832	9.48e-05
9793	CKAP5	-47.814	9.53e-05
10435	CDC42EP2	-47.806	9.55e-05
163732	CITED4	-47.783	9.6e-05
84513	PPAPDC1B	47.785	9.6e-05
6748	SSR4	47.743	9.74e-05
6804	STX1A	47.722	9.81e-05
8569	MKNK1	-47.718	9.81e-05
23204	ARL6IP1	-47.713	9.81e-05
5175	PECAM1	-47.705	9.83e-05
112616	CMTM7	-47.68	9.91e-05
26503	SLC17A5	-47.67	9.91e-05
3595	IL12RB2	-47.673	9.91e-05
5372	PMM1	47.654	9.95e-05
167227	DCP2	47.652	9.95e-05
10653	SPINT2	47.644	9.95e-05
54908	CCDC99	47.643	9.95e-05
158158	RASEF	47.636	9.97e-05
51206	GP6	47.624	0.0001
24146	CLDN15	47.595	0.00010097
6567	SLC16A2	-47.588	0.00010109
65268	WNK2	47.573	0.00010138
1809	DPYSL3	-47.575	0.00010138
122553	TRAPPC6B	47.558	0.00010175
146206	RLTPR	47.555	0.00010175
3376	IARS	-47.522	0.00010295
64760	FAM160B2	47.511	0.00010324
22995	CEP152	47.492	0.00010387
23022	PALLD	-47.461	0.00010497
57143	ADCK1	-47.456	0.00010501
388591	RNF207	47.441	0.00010549
967	CD63	47.432	0.00010561
1241	LTB4R	47.43	0.00010561
7709	ZBTB17	47.423	0.00010569
3652	IPP	47.42	0.00010569
820	CAMP	-47.388	0.00010687
1130	LYST	47.378	0.00010697
339487	ZBTB8OS	-47.374	0.00010697
22980	TCF25	47.374	0.00010697
79581	SLC52A2	47.351	0.00010779
11018	TMED1	47.341	0.00010801
8681	JMJD7-PLA2G4B	47.311	0.00010915
6357	CCL13	-47.307	0.00010915
8915	BCL10	-47.297	0.00010942
123	PLIN2	47.289	0.00010958
387640	C10orf140	47.282	0.00010974
9575	CLOCK	-47.261	0.00011014
11235	PDCD10	-47.263	0.00011014
3055	HCK	-47.268	0.00011014
7042	TGFB2	-47.254	0.00011025
10581	IFITM2	-47.178	0.00011349
4247	MGAT2	-47.169	0.00011372
115106	HAUS1	-47.152	0.00011413
10152	ABI2	-47.154	0.00011413
6919	TCEA2	-47.124	0.00011499
7327	UBE2G2	47.123	0.00011499
1621	DBH	-47.122	0.00011499
84705	GTPBP3	47.099	0.00011568
51311	TLR8	-47.1	0.00011568
25777	SUN2	47.053	0.00011753
6373	CXCL11	-47.051	0.00011753
11319	ECD	-47.045	0.00011765
23040	MYT1L	-47.039	0.00011777
4635	MYL4	-47.032	0.0001179
286343	LURAP1L	-47.025	0.00011798
124152	IQCK	-47.022	0.00011798
57107	PDSS2	47.014	0.00011818
3106	HLA-B	-47.006	0.00011841
64853	AIDA	-46.986	0.00011917
23387	SIK3	-46.957	0.00012037
89958	SAPCD2	46.934	0.00012127
7025	NR2F1	-46.919	0.00012185
389792	IER5L	46.911	0.00012202
57158	JPH2	46.902	0.00012227
8932	MBD2	46.887	0.00012284
6780	STAU1	-46.877	0.00012302
135	ADORA2A	46.876	0.00012302
55920	RCC2	-46.854	0.00012392
85465	EPT1	46.846	0.0001241
201255	LRRC45	46.834	0.00012453
5704	PSMC4	-46.821	0.00012496
55362	TMEM63B	46.816	0.00012504
7050	TGIF1	-46.802	0.00012556
7167	TPI1	46.762	0.00012737
1847	DUSP5	46.746	0.000128
201254	STRA13	46.678	0.0001311
51162	EGFL7	46.681	0.0001311
57404	CYP20A1	-46.598	0.00013519
64759	TNS3	-46.526	0.00013889
10474	TADA3	-46.474	0.00014157
163071	ZNF114	46.459	0.00014212
26059	ERC2	-46.457	0.00014212
2799	GNS	-46.439	0.00014295
55692	LUC7L	46.395	0.00014524
1025	CDK9	46.371	0.00014603
64220	STRA6	46.37	0.00014603
3620	IDO1	-46.373	0.00014603
1082	CGB	46.36	0.00014641
7448	VTN	-46.295	0.00015002
9933	KIAA0020	46.276	0.00015097
92935	MARS2	-46.25	0.00015228
51101	ZC2HC1A	-46.246	0.00015231
84329	HVCN1	-46.224	0.00015309
6335	SCN9A	-46.222	0.00015309
8038	ADAM12	46.227	0.00015309
51411	BIN2	46.216	0.00015328
29085	PHPT1	46.184	0.00015502
127428	TCEANC2	46.151	0.00015681
1783	DYNC1LI2	46.119	0.00015856
79627	OGFRL1	46.113	0.00015876
5349	FXYD3	-46.099	0.00015941
115123	2003-03-01	-46.076	0.00016064
32	ACACB	46.059	0.00016148
7257	TSNAX	-46.036	0.00016275
5867	RAB4A	-46.013	0.00016399
63940	GPSM3	-45.987	0.00016547
6470	SHMT1	-45.978	0.00016579
10450	PPIE	45.961	0.0001667
23452	ANGPTL2	-45.924	0.00016894
9588	PRDX6	45.915	0.0001693
92579	G6PC3	-45.883	0.00017122
10482	NXF1	45.871	0.00017178
2702	GJA5	-45.856	0.00017253
54360	CYTL1	-45.85	0.00017271
5471	PPAT	45.813	0.00017501
163859	C1orf55	-45.8	0.00017567
340348	TSPAN33	-45.783	0.00017665
9069	CLDN12	45.759	0.00017807
58494	JAM2	-45.752	0.00017828
27237	ARHGEF16	45.744	0.00017865
1104	RCC1	45.731	0.00017932
9130	FAM50A	45.727	0.00017934
9236	CCPG1	45.723	0.00017934
10063	COX17	45.719	0.00017943
23613	ZMYND8	45.69	0.00018125
10299	2006-03-01	45.652	0.00018221
4089	SMAD4	-45.668	0.00018221
116238	TLCD1	45.672	0.00018221
9844	ELMO1	-45.662	0.00018221
834	CASP1	-45.661	0.00018221
9739	SETD1A	45.657	0.00018221
26155	NOC2L	45.652	0.00018221
10411	RAPGEF3	45.643	0.00018259
84701	COX4I2	-45.633	0.00018306
23414	ZFPM2	-45.6	0.00018516
3801	KIFC3	45.598	0.00018516
2118	ETV4	45.582	0.00018583
55227	LRRC1	45.581	0.00018583
11336	EXOC3	45.578	0.00018583
79816	TLE6	45.571	0.00018608
7351	UCP2	-45.542	0.00018803
91057	CCDC34	45.499	0.00019048
55312	RFK	45.502	0.00019048
2052	EPHX1	-45.5	0.00019048
1455	CSNK1G2	45.486	0.00019119
3029	HAGH	-45.478	0.00019152
1316	KLF6	45.453	0.00019314
9630	GNA14	-45.421	0.00019538
63925	ZNF335	45.4	0.00019676
401232	DKFZP686I15217	-45.384	0.0001977
1666	DECR1	-45.338	0.00020107
3937	LCP2	-45.331	0.00020139
10916	MAGED2	-45.276	0.00020549
84798	C19orf48	45.245	0.0002078
23762	OSBP2	-45.232	0.00020852
8870	IER3	45.224	0.00020896
54963	UCKL1	45.213	0.00020926
55862	ECHDC1	-45.215	0.00020926
27125	AFF4	-45.205	0.00020967
10019	SH2B3	-45.201	0.00020977
23530	NNT	-45.12	0.00021626
51575	ESF1	45.044	0.00022259
26272	FBXO4	-45.036	0.00022298
283385	MORN3	45.022	0.00022391
2776	GNAQ	-45.004	0.00022517
10342	TFG	-45	0.00022527
27122	DKK3	-44.984	0.00022636
8309	ACOX2	-44.972	0.00022714
337867	UBAC2	44.939	0.00022953
4076	CAPRIN1	-44.941	0.00022953
255520	ELMOD2	44.92	0.00023099
145781	GCOM1	-44.915	0.00023117
155	ADRB3	-44.911	0.00023123
10199	MPHOSPH10	44.907	0.00023126
23189	KANK1	-44.885	0.00023296
11212	PROSC	-44.875	0.00023361
54865	GPATCH4	44.867	0.00023403
1201	CLN3	44.83	0.00023713
200312	RNF215	44.826	0.00023721
5442	POLRMT	44.784	0.00024058
25878	MXRA5	-44.786	0.00024058
5226	PGD	-44.776	0.00024102
63035	BCORL1	44.759	0.00024237
963	CD53	-44.739	0.00024395
7464	CORO2A	44.637	0.00025363
144108	SPTY2D1	44.613	0.00025541
10102	TSFM	44.615	0.00025541
1392	CRH	44.578	0.0002586
47	ACLY	-44.565	0.00025958
51009	DERL2	44.558	0.0002599
1088	CEACAM8	-44.553	0.00026011
10456	HAX1	-44.535	0.00026133
286257	C9orf142	44.535	0.00026133
285973	ATG9B	44.529	0.00026157
23277	KIAA0664	44.496	0.00026469
2821	GPI	-44.456	0.0002685
9242	MSC	-44.45	0.0002688
72	ACTG2	-44.444	0.00026914
1773	DNASE1	44.426	0.00027037
9240	PNMA1	-44.426	0.00027037
23584	VSIG2	44.421	0.00027059
118611	C10orf90	44.396	0.00027289
51130	ASB3	-44.388	0.0002734
55749	CCAR1	44.367	0.0002753
7421	VDR	44.33	0.00027906
2550	GABBR1	44.308	0.00028076
5654	HTRA1	44.308	0.00028076
10153	CEBPZ	44.297	0.00028156
51734	MSRB1	44.249	0.00028657
660	BMX	-44.224	0.00028909
3117	HLA-DQA1	-44.221	0.00028909
26065	LSM14A	44.213	0.0002896
3670	ISL1	-44.169	0.00029434
4669	NAGLU	44.158	0.00029523
1427	CRYGS	44.143	0.0002966
8926	SNURF	-44.137	0.00029697
8292	COLQ	44.088	0.00030194
5358	PLS3	-44.091	0.00030194
7051	TGM1	44.072	0.00030351
10049	DNAJB6	44.065	0.00030395
26519	TIMM10	43.992	0.00031242
481	ATP1B1	-43.939	0.00031822
57758	SCUBE2	-43.939	0.00031822
51338	MS4A4A	-43.918	0.00032045
84964	ALKBH6	43.897	0.00032268
3092	HIP1	-43.869	0.00032583
1326	MAP3K8	43.854	0.00032691
7738	ZNF184	-43.855	0.00032691
83658	DYNLRB1	-43.801	0.00033346
22897	CEP164	43.776	0.00033626
2981	GUCA2B	43.768	0.00033676
55529	TMEM55A	-43.766	0.00033676
9632	SEC24C	43.749	0.00033869
9735	KNTC1	43.74	0.00033933
10614	HEXIM1	43.738	0.00033933
130502	TTC32	43.712	0.00034242
2995	GYPC	-43.7	0.00034356
51805	COQ3	43.694	0.00034362
220064	ORAOV1	43.693	0.00034362
10135	NAMPT	-43.667	0.00034683
3996	LLGL1	43.652	0.00034842
2139	EYA2	-43.636	0.00035012
48	ACO1	-43.629	0.00035067
23348	DOCK9	-43.621	0.00035137
2307	FOXS1	-43.613	0.00035206
4047	LSS	-43.603	0.00035307
25793	FBXO7	-43.6	0.00035308
147657	ZNF480	43.553	0.00035923
7022	TFAP2C	-43.529	0.00036209
9315	NREP	-43.525	0.00036231
91304	C19orf6	43.503	0.00036501
90864	SPSB3	43.493	0.00036517
55466	DNAJA4	-43.495	0.00036517
7067	THRA	-43.494	0.00036517
7001	PRDX2	-43.453	0.0003705
4674	NAP1L2	43.433	0.00037296
79718	TBL1XR1	-43.425	0.00037368
10111	RAD50	43.407	0.00037558
23180	RFTN1	-43.406	0.00037558
129138	ANKRD54	43.399	0.0003761
79710	MORC4	-43.387	0.00037741
10188	TNK2	43.355	0.00038179
5520	PPP2R2A	43.345	0.00038274
84246	MED10	43.332	0.00038372
51264	MRPL27	43.334	0.00038372
3215	HOXB5	-43.33	0.00038372
29883	CNOT7	-43.287	0.00038964
1749	DLX5	43.285	0.00038964
5881	RAC3	43.265	0.00039217
6146	RPL22	-43.22	0.00039879
64976	MRPL40	43.184	0.00040393
56994	CHPT1	-43.176	0.00040474
65977	PLEKHA3	-43.161	0.00040648
10418	SPON1	-43.159	0.00040648
8034	SLC25A16	43.152	0.00040709
9365	KL	-43.109	0.00041117
3708	ITPR1	-43.11	0.00041117
9725	TMEM63A	43.124	0.00041117
3925	STMN1	-43.113	0.00041117
5366	PMAIP1	-43.116	0.00041117
85369	FAM40A	43.109	0.00041117
6277	S100A6	43.068	0.00041682
115703	ARHGAP33	43.07	0.00041682
7419	VDAC3	-43.061	0.00041754
8612	PPAP2C	-43.052	0.00041854
22985	ACIN1	43.043	0.00041895
90007	MIDN	43.041	0.00041895
79888	LPCAT1	43.041	0.00041895
8853	ASAP2	43.026	0.00042081
55089	SLC38A4	-43.008	0.0004234
129401	NUP35	-42.99	0.00042446
3488	IGFBP5	42.991	0.00042446
90338	ZNF160	42.99	0.00042446
440348	NPIPL2	42.993	0.00042446
353322	ANKRD37	42.967	0.00042769
8940	TOP3B	42.958	0.00042877
8614	STC2	42.946	0.00043038
1794	DOCK2	-42.915	0.00043513
4323	MMP14	42.903	0.00043665
5364	PLXNB1	42.881	0.00043972
3790	KCNS3	-42.879	0.00043972
3512	IGJ	-42.835	0.00044687
8076	MFAP5	42.829	0.00044744
2937	GSS	42.811	0.00044996
10268	RAMP3	-42.796	0.00045161
22930	RAB3GAP1	42.798	0.00045161
166647	GPR125	-42.725	0.00046388
1642	DDB1	42.683	0.00047095
79016	DDA1	42.659	0.00047478
4267	CD99	-42.619	0.00048122
669	BPGM	-42.621	0.00048122
64407	RGS18	-42.601	0.00048405
51134	CCDC41	42.584	0.00048647
23048	FNBP1	-42.583	0.00048647
29990	PILRB	42.574	0.00048754
1948	EFNB2	-42.526	0.0004962
6342	SCP2	-42.52	0.00049673
3833	KIFC1	42.517	0.00049693
93109	TMEM44	42.512	0.00049727
27230	SERP1	-42.504	0.00049824
2778	GNAS	-42.501	0.0004984
7508	XPC	42.492	0.00049962
85360	SYDE1	42.48	0.00050124
596	BCL2	-42.465	0.00050377
9790	BMS1	42.441	0.00050777
10602	CDC42EP3	-42.426	0.00051019
113	ADCY7	-42.413	0.0005124
7045	TGFBI	-42.378	0.00051885
7318	UBA7	-42.366	0.00052056
291	SLC25A4	42.35	0.00052209
29899	GPSM2	42.352	0.00052209
80178	C16orf59	42.353	0.00052209
6175	RPLP0	-42.333	0.00052443
3003	GZMK	-42.335	0.00052443
55646	LYAR	42.32	0.00052657
79979	TRMT2B	-42.304	0.00052925
2905	GRIN2C	-42.299	0.00052973
84085	FBXO30	-42.289	0.00053127
7283	TUBG1	-42.268	0.00053511
6362	CCL18	-42.264	0.00053524
27336	HTATSF1	42.252	0.00053731
199223	TTC21A	42.225	0.00054223
51510	CHMP5	-42.208	0.00054537
55139	ANKZF1	42.184	0.00054952
147179	WIPF2	42.183	0.00054952
6418	SET	-42.171	0.00055149
5272	SERPINB9	42.163	0.00055249
94103	ORMDL3	42.156	0.00055295
6720	SREBF1	42.158	0.00055295
64061	TSPYL2	42.137	0.00055609
221496	LEMD2	42.136	0.00055609
6205	RPS11	-42.127	0.00055736
55214	LEPREL1	-42.123	0.00055775
10943	MSL3	42.112	0.00055952
114907	FBXO32	-42.092	0.0005632
3459	IFNGR1	42.086	0.00056391
164091	PAQR7	42.053	0.00057018
54549	SDK2	-42.05	0.00057018
3866	KRT15	42.05	0.00057018
10248	POP7	42.04	0.00057176
400242	DICER1-AS1	42.025	0.00057292
6201	RPS7	-42.028	0.00057292
7091	TLE4	-42.028	0.00057292
84283	TMEM79	42.024	0.00057292
1591	CYP24A1	-42.008	0.00057593
203111	C8orf47	-41.993	0.00057849
29964	PRICKLE4	41.978	0.00058035
140901	STK35	-41.977	0.00058035
3824	KLRD1	-41.978	0.00058035
7046	TGFBR1	41.948	0.00058609
22936	ELL2	41.946	0.00058609
7111	TMOD1	-41.934	0.00058819
4925	NUCB2	41.92	0.00059086
8835	SOCS2	-41.893	0.0005964
50865	HEBP1	-41.889	0.00059666
4676	NAP1L4	41.876	0.0005992
4692	NDN	-41.865	0.00060103
51715	RAB23	-41.858	0.00060213
51602	NOP58	41.838	0.0006062
821	CANX	-41.823	0.00060905
84067	FAM160A2	41.819	0.00060931
2958	GTF2A2	-41.794	0.00061465
10904	BLCAP	41.756	0.00062311
55684	C9orf86	41.74	0.00062631
1734	DIO2	41.696	0.00063655
83442	SH3BGRL3	-41.686	0.00063836
126308	MOB3A	41.682	0.00063871
23710	GABARAPL1	-41.666	0.00064187
9935	MAFB	-41.658	0.00064267
26073	POLDIP2	-41.658	0.00064267
116983	ACAP3	41.631	0.00064869
84159	ARID5B	-41.595	0.00065718
79777	ACBD4	41.562	0.00066486
2878	GPX3	41.56	0.00066486
5880	RAC2	-41.548	0.00066712
56984	PSMG2	-41.538	0.00066848
132321	C4orf33	-41.538	0.00066848
10295	BCKDK	41.525	0.00067118
26354	GNL3	41.498	0.00067677
3796	KIF2A	41.5	0.00067677
5730	PTGDS	-41.494	0.00067687
56901	NDUFA4L2	-41.492	0.00067687
23231	SEL1L3	-41.47	0.00068133
6710	SPTB	-41.471	0.00068133
57579	FAM135A	-41.459	0.00068374
115399	LRRC56	41.441	0.00068774
1072	CFL1	-41.433	0.00068835
4814	NINJ1	-41.434	0.00068835
7178	TPT1	-41.411	0.00069217
58505	OSTC	-41.416	0.00069217
83483	PLVAP	-41.412	0.00069217
6621	SNAPC4	41.393	0.00069629
5600	MAPK11	41.379	0.00069959
80305	TRABD	41.37	0.00070116
7102	TSPAN7	-41.34	0.00070867
124801	LSM12	-41.333	0.00070999
25984	KRT23	-41.325	0.0007108
2939	GSTA2	-41.326	0.0007108
30827	CXXC1	41.315	0.00071285
79961	DENND2D	-41.3	0.00071613
4312	MMP1	-41.273	0.00072301
116115	ZNF526	41.25	0.00072856
4678	NASP	41.225	0.00073421
9646	CTR9	-41.226	0.00073421
51005	AMDHD2	41.211	0.00073768
55739	CARKD	41.201	0.00073964
5055	SERPINB2	-41.183	0.00074363
9371	KIF3B	41.182	0.00074363
6193	RPS5	-41.179	0.00074378
29889	GNL2	41.145	0.00075148
27316	RBMX	-41.145	0.00075148
673	BRAF	41.145	0.00075148
84678	KDM2B	-41.132	0.00075443
10974	C10orf116	-41.121	0.00075634
7442	TRPV1	41.12	0.00075634
5516	PPP2CB	-41.106	0.00075973
1387	CREBBP	-41.078	0.00076722
4580	MTX1	41.07	0.00076856
3633	INPP5B	41.069	0.00076856
84823	LMNB2	41.065	0.0007689
5066	PAM	41.043	0.00077483
123096	SLC25A29	41.033	0.00077693
5789	PTPRD	-41.022	0.00077943
5156	PDGFRA	-41.004	0.00078426
6387	CXCL12	-40.998	0.00078449
84632	AFAP1L2	-40.999	0.00078449
730	C7	-40.994	0.00078507
3516	RBPJ	-40.989	0.00078561
8622	PDE8B	40.963	0.00079219
1371	CPOX	40.963	0.00079219
140886	PABPC5	-40.923	0.00080375
54942	FAM206A	40.918	0.00080455
3836	KPNA1	-40.909	0.00080654
340419	RSPO2	-40.902	0.00080791
6049	RNF6	-40.854	0.00082216
64215	DNAJC1	40.791	0.00084136
22903	BTBD3	-40.777	0.00084513
10428	CFDP1	40.769	0.00084627
55658	RNF126	40.769	0.00084627
10912	GADD45G	40.716	0.00086262
6706	SPRR2G	-40.712	0.00086323
360	AQP3	40.705	0.00086406
4283	CXCL9	-40.705	0.00086406
51324	SPG21	-40.686	0.00086957
157657	C8orf37	-40.673	0.0008729
147015	DHRS13	40.671	0.0008729
4627	MYH9	-40.66	0.00087561
10625	IVNS1ABP	40.658	0.00087563
23729	SHPK	40.64	0.00088096
5918	RARRES1	40.619	0.00088702
115908	CTHRC1	-40.613	0.00088832
51042	ZNF593	40.605	0.00089019
8477	GPR65	-40.586	0.00089588
522	ATP5J	40.542	0.00091017
1662	DDX10	40.523	0.00091615
55762	ZNF701	40.52	0.00091637
7422	VEGFA	40.505	0.00092069
5310	PKD1	40.497	0.00092276
1937	EEF1G	-40.493	0.00092312
10410	IFITM3	-40.477	0.00092814
80183	KIAA0226L	-40.468	0.00093055
5891	MOK	40.459	0.00093264
57580	PREX1	40.455	0.00093335
1741	DLG3	40.435	0.0009398
57567	ZNF319	-40.426	0.00094225
23568	ARL2BP	-40.41	0.0009451
6446	SGK1	-40.413	0.0009451
57863	CADM3	-40.411	0.0009451
10772	SRSF10	-40.386	0.00095326
7905	REEP5	40.375	0.00095622
4097	MAFG	40.366	0.00095853
7392	USF2	40.347	0.00096469
79101	TAF1D	40.319	0.00097418
23381	SMG5	40.313	0.00097505
64210	MMS19	40.312	0.00097505
10013	HDAC6	40.297	0.00097905
953	ENTPD1	40.297	0.00097905
23113	CUL9	40.289	0.00098088
811	CALR	40.282	0.00098264
8209	C21orf33	-40.278	0.00098312
6814	STXBP3	-40.276	0.00098312
10929	SRSF8	-40.268	0.00098521
9675	TTI1	40.265	0.00098545
8879	SGPL1	-40.255	0.00098834
11141	IL1RAPL1	40.208	0.0010055
6207	RPS13	-40.172	0.0010187
8454	CUL1	40.165	0.0010205
29923	HILPDA	40.143	0.0010282
940	CD28	-40.137	0.0010295
92714	ARRDC1	40.11	0.0010392
22837	COBLL1	40.099	0.0010405
137964	AGPAT6	40.098	0.0010405
54532	USP53	-40.102	0.0010405
2585	GALK2	-40.097	0.0010405
338657	CCDC84	40.083	0.0010452
55204	GOLPH3L	-40.064	0.001051
801	CALM1	40.066	0.001051
54014	BRWD1	40.057	0.0010528
9833	MELK	40.051	0.0010542
241	ALOX5AP	-40.022	0.0010653
23224	SYNE2	40.011	0.0010689
885	CCK	-39.989	0.001077
246243	RNASEH1	39.984	0.0010771
127018	LYPLAL1	-39.983	0.0010771
26872	STEAP1	-39.969	0.0010822
2673	GFPT1	-39.962	0.001084
3638	INSIG1	39.955	0.0010861
3704	ITPA	39.951	0.0010867
9583	ENTPD4	39.948	0.0010869
201931	TMEM192	-39.931	0.0010929
9491	PSMF1	-39.924	0.001095
84292	WDR83	39.916	0.0010976
55663	ZNF446	39.897	0.0011043
759	CA1	-39.895	0.0011045
144100	PLEKHA7	-39.889	0.0011058
2153	F5	-39.878	0.0011081
79862	ZNF669	-39.877	0.0011081
4897	NRCAM	-39.879	0.0011081
6187	RPS2	-39.849	0.0011168
80152	CENPT	39.853	0.0011168
6508	SLC4A3	39.851	0.0011168
8412	BCAR3	39.845	0.0011176
81622	UNC93B1	-39.843	0.0011177
6478	SIAH2	-39.83	0.001122
1294	COL7A1	39.822	0.0011246
51523	CXXC5	39.805	0.0011311
392	ARHGAP1	-39.797	0.0011333
10398	MYL9	-39.792	0.0011345
80127	C14orf45	-39.779	0.0011384
51061	TXNDC11	39.78	0.0011384
7430	EZR	39.771	0.0011408
57178	ZMIZ1	-39.768	0.001141
6992	PPP1R11	-39.766	0.001141
80209	PROSER1	-39.754	0.0011452
10137	RBM12	39.739	0.0011508
5210	PFKFB4	39.736	0.0011509
84894	LINGO1	-39.724	0.0011555
10924	SMPDL3A	-39.721	0.0011558
4811	NID1	-39.718	0.0011562
57648	KIAA1522	-39.709	0.001159
64092	SAMSN1	-39.704	0.0011599
441273	SPDYE2	39.685	0.0011671
5029	P2RY2	39.684	0.0011671
10826	C5orf4	-39.66	0.0011756
8479	HIRIP3	39.662	0.0011756
444	ASPH	-39.658	0.0011756
127534	GJB4	39.62	0.0011919
81615	TMEM163	-39.617	0.0011922
80145	THOC7	39.61	0.0011943
4864	NPC1	-39.606	0.0011949
217	ALDH2	-39.587	0.0012029
57542	KLHDC5	-39.583	0.001203
51571	FAM49B	-39.582	0.001203
5698	PSMB9	-39.577	0.0012043
55748	CNDP2	-39.562	0.00121
1798	DPAGT1	-39.549	0.0012148
2697	GJA1	-39.531	0.0012225
84668	FAM126A	-39.5	0.0012358
51619	UBE2D4	-39.491	0.0012388
23158	TBC1D9	-39.484	0.0012414
1877	E4F1	39.449	0.0012567
9889	ZBED4	-39.433	0.0012636
202333	CMYA5	39.404	0.0012752
153579	BTNL9	39.404	0.0012752
80745	THUMPD2	39.401	0.0012755
5631	PRPS1	-39.377	0.0012862
57458	TMCC3	39.363	0.0012915
10214	SSX3	-39.362	0.0012915
400931	MIRLET7BHG	39.358	0.0012925
54674	LRRN3	-39.347	0.0012966
4144	MAT2A	39.334	0.0013019
94015	TTYH2	-39.331	0.0013024
713	C1QB	-39.328	0.0013029
79887	PLBD1	39.3	0.0013155
22883	CLSTN1	-39.297	0.0013158
64374	SIL1	39.292	0.0013165
4889	NPY5R	-39.293	0.0013165
22828	SCAF8	-39.286	0.0013183
1573	CYP2J2	39.271	0.0013249
27255	CNTN6	-39.235	0.001342
8438	RAD54L	39.232	0.0013423
8365	HIST1H4H	-39.223	0.0013457
51013	EXOSC1	-39.214	0.0013493
9028	RHBDL1	39.211	0.0013494
762	CA4	39.204	0.0013508
50649	ARHGEF4	39.205	0.0013508
8672	EIF4G3	39.195	0.0013543
747	DAGLA	-39.187	0.0013576
1493	CTLA4	-39.173	0.0013625
84911	ZNF382	-39.174	0.0013625
65979	PHACTR4	-39.158	0.0013692
126969	SLC44A3	39.13	0.0013827
158427	TSTD2	-39.116	0.001387
79774	GRTP1	39.115	0.001387
27123	DKK2	-39.113	0.001387
219844	HYLS1	-39.111	0.001387
8761	PABPC4	-39.112	0.001387
63908	NAPB	39.103	0.0013901
8943	AP3D1	39.095	0.0013932
91319	DERL3	39.089	0.0013948
4122	MAN2A2	39.087	0.001395
114780	PKD1L2	39.071	0.0014024
51194	IPO11	39.057	0.0014074
196074	METTL15	39.058	0.0014074
51281	ANKMY1	39.051	0.0014094
4640	MYO1A	-39.047	0.0014094
2201	FBN2	-39.047	0.0014094
51560	RAB6B	-39.044	0.0014096
1378	CR1	-39.042	0.0014098
30845	EHD3	39.036	0.0014119
11280	SCN11A	-39.011	0.0014239
65997	RASL11B	-39.007	0.0014253
2792	GNGT1	38.997	0.0014294
388753	C1orf31	38.973	0.0014412
78992	YIPF2	38.963	0.0014457
255374	MBLAC1	38.943	0.0014556
7637	ZNF84	38.919	0.0014654
4238	MFAP3	-38.916	0.0014654
55317	AP5S1	-38.922	0.0014654
6511	SLC1A6	38.918	0.0014654
221357	GSTA5	-38.908	0.0014686
3094	HINT1	-38.905	0.0014692
255104	TMCO4	38.89	0.0014765
161424	C14orf21	38.887	0.0014771
10801	2009-09-01	-38.878	0.0014807
151295	SLC23A3	38.87	0.0014842
153	ADRB1	-38.856	0.0014885
1635	DCTD	-38.857	0.0014885
6389	SDHA	38.856	0.0014885
1004	CDH6	-38.847	0.0014925
8613	PPAP2B	-38.821	0.0015046
260436	FDCSP	-38.823	0.0015046
6307	MSMO1	-38.795	0.0015184
51616	TAF9B	-38.792	0.001519
7454	WAS	-38.785	0.0015217
54544	CRCT1	-38.776	0.0015259
9024	BRSK2	38.77	0.0015279
64130	LIN7B	38.763	0.0015309
57459	GATAD2B	-38.714	0.0015581
8899	PRPF4B	38.712	0.0015581
10139	ARFRP1	38.681	0.0015727
133584	EGFLAM	-38.685	0.0015727
158234	RG9MTD3	38.682	0.0015727
8553	BHLHE40	38.666	0.0015802
1615	DARS	38.663	0.0015807
54733	SLC35F2	38.661	0.0015807
23173	METAP1	-38.658	0.0015817
51191	HERC5	38.632	0.0015923
51373	MRPS17	38.63	0.0015923
5680	PSG11	38.63	0.0015923
1735	DIO3	-38.633	0.0015923
4062	LY6H	38.634	0.0015923
23196	FAM120A	38.627	0.0015929
9016	SLC25A14	38.621	0.001595
7434	VIPR2	38.606	0.0016029
164656	TMPRSS6	38.601	0.0016049
7965	AIMP2	-38.592	0.0016086
57409	MIF4GD	-38.581	0.0016141
54345	SOX18	-38.577	0.0016151
338440	ANO9	38.573	0.0016166
113179	ADAT3	38.571	0.0016166
55203	LGI2	-38.561	0.0016216
85014	TMEM141	38.551	0.0016263
6622	SNCA	-38.548	0.0016271
51646	YPEL5	-38.531	0.001636
60412	EXOC4	-38.519	0.001642
23023	TMCC1	-38.516	0.0016426
80349	WDR61	-38.514	0.0016429
4660	PPP1R12B	-38.51	0.0016441
3551	IKBKB	38.498	0.0016502
51750	RTEL1	38.478	0.0016614
254228	FAM26E	-38.471	0.0016644
10093	ARPC4	-38.464	0.0016679
114801	TMEM200A	-38.459	0.0016695
4711	NDUFB5	-38.457	0.0016695
6414	SEPP1	-38.449	0.0016732
10466	COG5	-38.444	0.0016754
479	ATP12A	-38.436	0.0016788
118487	CHCHD1	38.432	0.0016799
3762	KCNJ5	-38.422	0.0016841
26233	FBXL6	38.422	0.0016841
5569	PKIA	-38.395	0.0017001
23645	PPP1R15A	38.391	0.0017012
2063	NR2F6	38.382	0.0017052
140699	C20orf132	-38.357	0.0017204
359845	FAM101B	-38.344	0.0017277
275	AMT	38.338	0.0017303
64087	MCCC2	-38.321	0.00174
412	STS	38.314	0.0017431
6809	STX3	38.287	0.0017581
10346	TRIM22	-38.288	0.0017581
56098	PCDHGC4	38.282	0.001759
51529	ANAPC11	38.283	0.001759
23097	CDK19	38.28	0.0017592
3903	LAIR1	-38.256	0.0017735
1381	CRABP1	-38.253	0.0017742
1030	CDKN2B	-38.249	0.0017755
93129	ORAI3	-38.239	0.0017808
329	BIRC2	-38.215	0.0017955
240	ALOX5	-38.203	0.0018028
6885	MAP3K7	38.174	0.0018198
2768	GNA12	-38.174	0.0018198
54517	PUS7	38.166	0.0018235
157869	C8orf84	-38.159	0.0018274
6631	SNRPC	-38.15	0.0018305
57584	ARHGAP21	38.148	0.0018305
3104	ZBTB48	38.149	0.0018305
2596	GAP43	-38.144	0.0018305
55016	2001-03-01	-38.146	0.0018305
142940	TRUB1	-38.136	0.0018346
1821	DRP2	38.131	0.0018366
7059	THBS3	38.129	0.0018367
4436	MSH2	-38.127	0.001837
386618	KCTD4	-38.12	0.0018396
2990	GUSB	38.119	0.0018396
23554	TSPAN12	-38.113	0.0018422
64744	SMAP2	-38.097	0.0018521
10813	UTP14A	-38.092	0.001854
4986	OPRK1	-38.086	0.0018572
652	BMP4	-38.079	0.0018606
391	RHOG	-38.053	0.0018773
9401	RECQL4	38.051	0.0018773
222068	TMED4	-38.049	0.0018777
7170	TPM3	-38.038	0.0018839
29110	TBK1	38.035	0.0018842
55726	ASUN	-38.034	0.0018842
2056	EPO	37.988	0.0019153
517	ATP5G2	-37.971	0.0019259
10162	LPCAT3	-37.965	0.0019279
10603	SH2B2	37.966	0.0019279
8446	DUSP11	-37.962	0.0019285
79364	ZXDC	37.955	0.0019321
26578	OSTF1	-37.951	0.001934
55638	SYBU	-37.943	0.0019383
9747	FAM115A	-37.923	0.0019514
51313	FAM198B	-37.907	0.0019615
51067	YARS2	-37.894	0.0019699
84912	SLC35B4	37.876	0.0019818
55722	CEP72	37.871	0.0019833
23175	LPIN1	-37.868	0.0019833
2982	GUCY1A3	-37.868	0.0019833
2203	FBP1	-37.86	0.0019879
255877	BCL6B	37.849	0.0019941
7596	ZNF45	-37.847	0.0019944
51004	COQ6	-37.841	0.0019976
64965	MRPS9	37.838	0.001998
960	CD44	-37.833	0.0020009
10150	MBNL2	-37.828	0.0020032
8470	SORBS2	-37.825	0.0020039
85019	TMEM241	37.82	0.0020063
1452	CSNK1A1	-37.817	0.0020069
1404	HAPLN1	-37.813	0.0020084
741	ZNHIT2	37.809	0.0020098
90861	HN1L	37.803	0.0020132
2055	CLN8	-37.798	0.0020151
2739	GLO1	-37.784	0.0020248
1063	CENPF	37.779	0.0020266
51015	ISOC1	-37.761	0.0020361
2690	GHR	-37.763	0.0020361
54487	DGCR8	37.761	0.0020361
25807	RHBDD3	37.753	0.002039
84677	DSCR8	37.755	0.002039
55844	PPP2R2D	-37.75	0.00204
8233	ZRSR2	37.744	0.0020435
57179	KIAA1191	-37.73	0.0020521
51283	BFAR	37.729	0.0020521
285172	FAM126B	-37.726	0.0020526
55316	RSAD1	37.724	0.0020526
7004	TEAD4	37.719	0.0020553
80310	PDGFD	-37.693	0.0020734
10291	SF3A1	-37.685	0.0020776
10972	TMED10	-37.684	0.0020776
64118	DUS1L	37.678	0.0020798
925	CD8A	-37.679	0.0020798
55631	LRRC40	-37.674	0.0020809
55745	MUDENG	-37.672	0.0020815
728492	SERF1B	37.666	0.0020842
22838	RNF44	-37.661	0.0020849
10298	PAK4	-37.662	0.0020849
2065	ERBB3	37.637	0.0021027
26092	TOR1AIP1	-37.631	0.0021061
54507	ADAMTSL4	37.602	0.0021227
114049	WBSCR22	37.602	0.0021227
5494	PPM1A	-37.603	0.0021227
969	CD69	-37.606	0.0021227
199704	ZNF585A	37.593	0.0021285
51477	ISYNA1	-37.582	0.0021355
378	ARF4	-37.571	0.002143
51652	CHMP3	-37.561	0.0021498
1211	CLTA	-37.557	0.0021514
7542	ZFPL1	-37.543	0.0021608
4683	NBN	-37.53	0.0021705
10238	DCAF7	-37.511	0.0021845
80746	TSEN2	37.495	0.0021957
4486	MST1R	37.488	0.0021995
5396	PRRX1	-37.487	0.0021995
6041	RNASEL	-37.482	0.0022018
2038	EPB42	-37.474	0.0022071
2752	GLUL	-37.467	0.0022111
142678	MIB2	37.46	0.0022149
80108	ZFP2	37.45	0.0022221
57494	RIMKLB	37.43	0.0022368
1634	DCN	-37.425	0.0022394
79810	PTCD2	37.415	0.002247
124404	2012-09-01	37.412	0.0022475
10500	SEMA6C	37.409	0.0022488
8906	AP1G2	37.399	0.0022553
9988	DMTF1	37.385	0.002264
1520	CTSS	-37.385	0.002264
89849	ATG16L2	37.383	0.0022642
55365	TMEM176A	-37.378	0.002267
780	DDR1	37.374	0.0022685
1903	S1PR3	37.369	0.0022709
150275	CCDC117	-37.363	0.0022735
29117	BRD7	37.364	0.0022735
54832	VPS13C	-37.358	0.0022741
2124	EVI2B	-37.358	0.0022741
10714	POLD3	37.356	0.0022748
90865	IL33	-37.353	0.0022751
6103	RPGR	37.349	0.002277
93663	ARHGAP18	-37.327	0.0022945
3021	H3F3B	37.316	0.002302
83590	TMUB1	37.31	0.0023056
10051	SMC4	37.307	0.0023069
3911	LAMA5	37.296	0.0023148
55711	FAR2	-37.294	0.0023149
119587	CPXM2	37.285	0.0023196
28227	PPP2R3B	37.285	0.0023196
347	APOD	-37.282	0.0023203
54941	RNF125	-37.271	0.0023287
51692	CPSF3	37.267	0.0023305
6597	SMARCA4	-37.259	0.0023356
11019	LIAS	37.256	0.0023364
55755	CDK5RAP2	37.252	0.0023389
57520	HECW2	-37.235	0.0023451
1314	COPA	-37.236	0.0023451
7466	WFS1	37.239	0.0023451
9148	NEURL	37.237	0.0023451
6039	RNASE6	-37.238	0.0023451
1043	CD52	-37.229	0.002349
56256	SERTAD4	37.222	0.0023539
200895	DHFRL1	37.21	0.0023628
55225	RAVER2	37.198	0.0023718
8324	FZD7	-37.183	0.0023838
5547	PRCP	-37.177	0.0023863
572	BAD	37.176	0.0023863
27240	SIT1	-37.167	0.0023928
10430	TMEM147	-37.157	0.0023969
199	AIF1	-37.158	0.0023969
10319	LAMC3	-37.157	0.0023969
154807	VKORC1L1	37.153	0.0023988
55274	PHF10	37.141	0.0024078
51031	GLOD4	-37.131	0.0024154
121274	ZNF641	-37.119	0.0024248
25942	SIN3A	-37.116	0.0024253
3543	IGLL1	-37.112	0.0024277
64900	LPIN3	37.105	0.0024321
9500	MAGED1	-37.089	0.0024451
8334	HIST1H2AC	-37.082	0.0024497
85474	LBX2	37.079	0.0024508
79005	SCNM1	-37.053	0.002472
1178	CLC	37.053	0.002472
285331	CCDC66	37.048	0.0024735
66035	SLC2A11	37.047	0.0024735
283635	FAM177A1	-37.042	0.0024765
284996	RNF149	37.006	0.0025065
348235	SKA2	37.008	0.0025065
54148	MRPL39	-36.999	0.0025081
11174	ADAMTS6	37.002	0.0025081
1238	CCBP2	37	0.0025081
5638	PRRG1	36.973	0.0025314
3684	ITGAM	-36.946	0.002555
1431	CS	-36.944	0.002555
841	CASP8	-36.932	0.0025651
9377	COX5A	-36.924	0.002571
11080	DNAJB4	-36.915	0.0025777
29919	C18orf8	-36.911	0.0025797
114822	RHPN1	36.908	0.0025811
6645	SNTB2	-36.898	0.0025877
4068	SH2D1A	-36.898	0.0025877
55689	YEATS2	36.88	0.0026031
4688	NCF2	-36.876	0.0026049
9723	SEMA3E	-36.861	0.0026179
25912	C1orf43	-36.847	0.0026304
80315	CPEB4	-36.844	0.0026312
4324	MMP15	36.842	0.0026313
115708	TRMT61A	36.836	0.002636
55170	PRMT6	-36.833	0.0026365
440738	MAP1LC3C	-36.819	0.0026483
57552	NCEH1	-36.815	0.0026509
10395	DLC1	36.812	0.0026519
94	ACVRL1	-36.809	0.0026519
9150	CTDP1	36.809	0.0026519
7841	MOGS	36.802	0.002657
6711	SPTBN1	-36.798	0.0026589
25797	QPCT	36.787	0.002668
7029	TFDP2	-36.775	0.0026782
7294	TXK	-36.772	0.0026797
57447	NDRG2	36.766	0.002684
25897	RNF19A	36.746	0.0027015
54491	FAM105A	-36.745	0.0027015
28988	DBNL	-36.74	0.0027051
9668	ZNF432	36.717	0.0027259
57182	ANKRD50	-36.711	0.0027304
6433	SFSWAP	36.704	0.0027353
84656	GLYR1	36.681	0.0027579
51599	LSR	36.674	0.0027624
23367	LARP1	-36.667	0.002768
9669	EIF5B	36.651	0.0027826
22974	TPX2	36.642	0.002789
5315	PKM2	36.642	0.002789
1456	CSNK1G3	-36.638	0.0027895
9956	HS3ST2	-36.638	0.0027895
3958	LGALS3	-36.632	0.0027932
56849	TCEAL7	-36.63	0.0027937
5336	PLCG2	-36.619	0.0028036
5096	PCCB	-36.605	0.0028159
9425	CDYL	-36.599	0.002821
10519	CIB1	36.593	0.0028213
83888	FGFBP2	-36.591	0.0028213
9577	BRE	-36.589	0.0028213
79876	UBA5	36.589	0.0028213
10123	ARL4C	-36.588	0.0028213
7942	TFEB	36.594	0.0028213
826	CAPNS1	-36.578	0.0028295
6499	SKIV2L	36.571	0.0028359
374378	GALNTL4	36.556	0.0028486
2339	FNTA	-36.553	0.0028486
126789	PUSL1	36.555	0.0028486
56413	LTB4R2	36.549	0.0028509
10894	LYVE1	-36.54	0.0028594
3689	ITGB2	-36.513	0.002886
10043	TOM1	36.509	0.0028886
81609	SNX27	-36.501	0.002895
8549	LGR5	-36.496	0.0028989
4860	PNP	-36.494	0.0028989
54883	CWC25	36.49	0.0029011
80000	GREB1L	36.486	0.0029042
51385	ZNF589	36.467	0.0029227
5606	MAP2K3	-36.459	0.0029228
5580	PRKCD	-36.465	0.0029228
57402	S100A14	36.463	0.0029228
11001	SLC27A2	-36.458	0.0029228
55653	BCAS4	36.458	0.0029228
7100	TLR5	36.448	0.0029319
755	C21orf2	36.44	0.0029389
10320	IKZF1	-36.431	0.0029464
90231	KIAA2013	36.428	0.0029484
3329	HSPD1	-36.424	0.0029502
6143	RPL19	-36.406	0.0029681
93273	LEMD1	36.391	0.0029831
5167	ENPP1	-36.39	0.0029831
2202	EFEMP1	-36.377	0.0029946
7360	UGP2	36.375	0.002995
847	CAT	-36.373	0.0029956
220074	LRTOMT	36.371	0.0029956
22824	HSPA4L	-36.369	0.0029958
10969	EBNA1BP2	36.363	0.0029973
10475	TRIM38	36.362	0.0029973
170622	COMMD6	36.361	0.0029973
4898	NRD1	36.366	0.0029973
126364	LRRC25	-36.349	0.003009
94274	PPP1R14A	-36.341	0.003014
219995	MS4A15	36.342	0.003014
54499	TMCO1	36.336	0.0030184
7107	GPR137B	-36.333	0.0030191
274	BIN1	-36.324	0.0030274
53346	TM6SF1	-36.317	0.0030333
256356	GK5	36.308	0.0030389
51182	HSPA14	36.307	0.0030389
3080	CFHR2	-36.309	0.0030389
3831	KLC1	36.3	0.0030392
23636	NUP62	-36.302	0.0030392
257019	FRMD3	-36.301	0.0030392
11152	WDR45	36.3	0.0030392
79811	SLTM	36.296	0.0030421
6383	SDC2	-36.294	0.0030421
1534	CYB561	36.292	0.0030429
84224	NBPF3	-36.287	0.0030466
10124	ARL4A	-36.284	0.003047
10615	SPAG5	36.283	0.003047
54472	TOLLIP	36.28	0.0030486
6302	TSPAN31	-36.267	0.0030608
2582	GALE	36.266	0.0030608
83874	TBC1D10A	36.249	0.0030779
1875	E2F5	-36.247	0.0030779
84552	PARD6G	-36.226	0.0031002
5531	PPP4C	36.216	0.00311
10948	STARD3	36.213	0.0031117
5094	PCBP2	-36.209	0.0031125
84875	PARP10	36.21	0.0031125
29945	ANAPC4	36.196	0.0031238
57348	TTYH1	36.197	0.0031238
57711	ZNF529	-36.187	0.0031315
4779	NFE2L1	36.183	0.0031347
149628	PYHIN1	-36.18	0.0031347
23198	PSME4	36.181	0.0031347
155435	RBM33	36.177	0.0031361
163255	ZNF540	36.174	0.0031373
84899	TMTC4	36.171	0.0031389
5683	PSMA2	-36.163	0.0031463
3184	HNRNPD	-36.14	0.003171
10920	COPS8	-36.136	0.0031716
84230	LRRC8C	-36.137	0.0031716
55061	SUSD4	-36.128	0.0031796
51136	RNFT1	-36.102	0.0032085
377	ARF3	-36.097	0.0032119
132158	GLYCTK	36.096	0.003212
7802	DNALI1	-36.089	0.0032178
78996	C7orf49	36.087	0.0032188
6283	S100A12	-36.083	0.0032214
92912	UBE2Q2	36.079	0.0032234
1629	DBT	36.066	0.0032371
22909	FAN1	36.063	0.0032389
63891	RNF123	-36.04	0.003265
23623	RUSC1	-36.026	0.0032796
7019	TFAM	36.013	0.0032931
57106	NAT14	36.012	0.0032931
115509	ZNF689	-36.01	0.0032931
1317	SLC31A1	36.008	0.003294
157753	TMEM74	-36.002	0.0032995
64080	RBKS	35.992	0.0033083
2791	GNG11	-35.991	0.0033083
8648	NCOA1	-35.983	0.0033157
6732	SRPK1	-35.974	0.0033235
767	CA8	-35.975	0.0033235
379	ARL4D	35.969	0.0033276
221443	C6orf130	35.966	0.0033289
56616	DIABLO	-35.954	0.0033394
7275	TUB	-35.955	0.0033394
25925	ZNF521	-35.947	0.0033463
10486	CAP2	-35.938	0.0033547
51148	CERCAM	35.937	0.0033547
10014	HDAC5	35.931	0.0033576
9080	CLDN9	35.933	0.0033576
286075	ZNF707	35.929	0.003358
22918	CD93	-35.925	0.0033611
55142	HAUS2	35.921	0.0033641
339229	C17orf90	35.915	0.0033698
81544	GDPD5	35.906	0.0033753
6311	ATXN2	-35.907	0.0033753
6571	SLC18A2	-35.906	0.0033753
868	CBLB	35.901	0.003379
23511	NUP188	35.899	0.0033798
152579	SCFD2	-35.891	0.0033882
11142	PKIG	-35.864	0.0034202
5119	CHMP1A	35.855	0.0034286
79628	SH3TC2	-35.844	0.0034406
64063	PRSS22	35.843	0.0034406
11091	WDR5	35.834	0.00345
7138	TNNT1	35.811	0.0034761
11013	TMSB15A	-35.799	0.0034904
1364	CLDN4	35.788	0.0035028
51491	NOP16	35.786	0.0035033
192286	HIGD2A	-35.783	0.0035047
945	CD33	-35.773	0.003515
2745	GLRX	35.753	0.0035389
55273	TMEM100	-35.751	0.0035401
7745	ZNF192	35.731	0.0035637
390963	ZNF818P	35.727	0.0035654
155051	CRYGN	35.728	0.0035654
6310	ATXN1	-35.716	0.0035768
25874	BRP44	-35.687	0.0036136
29969	MDFIC	-35.677	0.0036253
152816	C4orf26	35.669	0.0036339
272	AMPD3	-35.667	0.0036344
84946	LTV1	35.661	0.0036398
286499	FAM133A	-35.654	0.0036402
22906	TRAK1	-35.655	0.0036402
23384	SPECC1L	35.655	0.0036402
1509	CTSD	35.657	0.0036402
5511	PPP1R8	-35.649	0.0036451
10270	AKAP8	35.62	0.0036819
84996	C21orf119	35.619	0.003682
57057	TBX20	-35.612	0.0036886
4084	MXD1	35.607	0.0036919
83985	SPNS1	35.606	0.0036919
6160	RPL31	-35.602	0.0036964
26136	TES	-35.582	0.0037188
445329	SULT1A4	-35.582	0.0037188
51458	RHCG	-35.578	0.0037226
220929	ZNF438	35.575	0.0037236
245973	ATP6V1C2	35.57	0.0037286
90639	COX19	35.566	0.003732
29916	SNX11	-35.552	0.0037493
112752	IFT43	35.543	0.0037588
8677	STX10	35.534	0.00377
84942	WDR73	35.527	0.0037776
388561	ZNF761	35.524	0.0037794
54596	L1TD1	35.519	0.0037838
9388	LIPG	-35.517	0.003785
4293	MAP3K9	35.512	0.0037898
8907	AP1M1	-35.495	0.0038106
22884	WDR37	-35.489	0.0038163
9265	CYTH3	-35.481	0.0038266
167359	NIM1	35.479	0.0038273
54436	SH3TC1	35.474	0.0038307
7177	TPSAB1	-35.471	0.0038334
58476	TP53INP2	-35.46	0.003844
442444	FAM47C	35.461	0.003844
29115	SAP30BP	35.457	0.003846
24148	PRPF6	-35.439	0.00387
167465	ZNF366	-35.437	0.00387
8100	IFT88	35.433	0.0038729
712	C1QA	-35.432	0.0038729
55635	DEPDC1	35.428	0.0038768
10981	RAB32	-35.424	0.0038796
6576	SLC25A1	-35.415	0.0038906
83461	CDCA3	35.413	0.0038906
64151	NCAPG	35.399	0.0039091
79056	PRRG4	-35.388	0.0039187
6563	SLC14A1	-35.388	0.0039187
191585	PLAC4	35.391	0.0039187
23253	ANKRD12	35.37	0.003942
2532	DARC	-35.367	0.0039433
5493	PPL	35.352	0.0039633
10254	STAM2	-35.338	0.0039819
3955	LFNG	35.318	0.0040061
2395	FXN	-35.319	0.0040061
55322	C5orf22	-35.308	0.0040169
80895	ILKAP	35.308	0.0040169
6640	SNTA1	-35.301	0.004024
51562	MBIP	-35.288	0.0040412
5424	POLD1	35.283	0.0040464
8837	CFLAR	35.274	0.0040569
14	AAMP	35.273	0.0040569
79585	CORO7	35.269	0.0040609
9948	WDR1	-35.257	0.0040762
6093	ROCK1	35.25	0.0040838
55553	SOX6	-35.245	0.0040889
5937	RBMS1	-35.243	0.0040895
80256	FAM214B	35.241	0.0040905
95681	CEP41	-35.235	0.0040977
10283	CWC27	35.227	0.0041053
440482	ANKRD20A5P	-35.227	0.0041053
8161	COIL	35.219	0.004114
58480	RHOU	35.217	0.0041141
29882	ANAPC2	35.216	0.0041141
60494	CCDC81	35.214	0.0041155
10558	SPTLC1	-35.178	0.0041669
170626	XAGE3	35.172	0.0041742
57003	CCDC47	35.164	0.0041837
1677	DFFB	35.158	0.0041911
92162	TMEM88	-35.145	0.0042086
54997	TESC	-35.099	0.0042756
587	BCAT2	35.1	0.0042756
26010	SPATS2L	-35.093	0.0042831
114769	CARD16	-35.09	0.0042853
5959	RDH5	35.088	0.0042856
9987	HNRPDL	35.084	0.0042885
23272	FAM208A	-35.083	0.0042885
10741	RBBP9	-35.065	0.0043126
140738	TMEM37	-35.065	0.0043126
64645	HIAT1	-35.061	0.0043157
1174	AP1S1	35.054	0.0043219
25834	MGAT4C	-35.055	0.0043219
6208	RPS14	-35.053	0.004322
79713	IGFLR1	-35.047	0.0043286
11194	ABCB8	35.032	0.0043494
286076	BREA2	35.029	0.0043517
27286	SRPX2	-35.022	0.0043607
1540	CYLD	35.016	0.0043679
114799	ESCO1	35.013	0.0043689
55072	RNF31	35.013	0.0043689
4915	NTRK2	35.011	0.0043691
23597	ACOT9	-34.998	0.0043866
23405	DICER1	-34.997	0.0043866
79844	ZDHHC11	34.975	0.004413
374868	ATP9B	-34.975	0.004413
999	CDH1	-34.974	0.004413
165	AEBP1	-34.978	0.004413
1019	CDK4	-34.971	0.0044137
4057	LTF	34.971	0.0044137
10579	TACC2	-34.961	0.004427
7529	YWHAB	-34.952	0.0044388
6651	SON	-34.948	0.0044439
5734	PTGER4	-34.934	0.0044643
10194	TSHZ1	-34.93	0.0044685
8971	H1FX	34.923	0.0044777
127943	FCRLB	34.909	0.0044983
25805	BAMBI	-34.896	0.0045163
163175	LGI4	34.892	0.0045195
51537	MTFP1	34.891	0.0045195
5663	PSEN1	-34.88	0.0045323
1052	CEBPD	34.881	0.0045323
25975	EGFL6	-34.865	0.0045552
1305	COL13A1	34.862	0.0045577
51564	HDAC7	34.855	0.0045678
54971	BANP	34.851	0.0045711
2936	GSR	-34.848	0.0045736
4853	NOTCH2	-34.836	0.0045913
157506	RDH10	-34.832	0.0045949
7270	TTF1	34.83	0.0045957
31	ACACA	-34.829	0.0045957
84869	CBR4	-34.802	0.0046363
8315	BRAP	34.802	0.0046363
28976	ACAD9	34.787	0.0046507
3148	HMGB2	34.789	0.0046507
129450	TYW5	-34.791	0.0046507
55161	TMEM33	34.788	0.0046507
138429	PIP5KL1	34.785	0.0046529
389289	C5orf39	34.778	0.0046616
7048	TGFBR2	-34.77	0.0046719
55845	BRK1	34.765	0.004679
1236	CCR7	34.757	0.0046869
57512	GPR158	-34.757	0.0046869
57105	CYSLTR2	-34.751	0.0046941
11231	SEC63	34.72	0.0047438
8859	STK19	34.72	0.0047438
26995	TRUB2	34.706	0.004765
2873	GPS1	-34.696	0.00478
79631	EFTUD1	34.691	0.0047855
114883	OSBPL9	-34.687	0.0047902
84844	PHF5A	-34.677	0.0048047
26508	HEYL	-34.671	0.0048132
205860	TRIML2	34.665	0.0048179
6231	RPS26	-34.665	0.0048179
10404	CPQ	-34.661	0.0048198
64135	IFIH1	34.661	0.0048198
1535	CYBA	-34.657	0.0048198
5338	PLD2	34.658	0.0048198
64943	NT5DC2	-34.657	0.0048198
79879	CCDC134	34.65	0.0048299
29121	CLEC2D	-34.644	0.0048365
57531	HACE1	-34.619	0.0048781
56850	GRIPAP1	34.617	0.0048793
11072	DUSP14	-34.614	0.0048832
6252	RTN1	-34.604	0.0048971
1176	AP3S1	-34.6	0.0049019
55778	ZNF839	34.596	0.0049062
8717	TRADD	34.563	0.0049632
84976	DISP1	-34.552	0.0049815
1788	DNMT3A	-34.542	0.0049957
9709	HERPUD1	34.502	0.0050679
56916	SMARCAD1	-34.497	0.0050732
56897	WRNIP1	34.476	0.0051104
55789	DEPDC1B	-34.473	0.0051126
1893	ECM1	-34.44	0.0051709
3927	LASP1	-34.438	0.0051729
10171	RCL1	-34.433	0.0051785
116540	MRPL53	34.432	0.0051785
153222	C5orf41	-34.43	0.0051794
81027	TUBB1	-34.41	0.0052144
27429	HTRA2	-34.393	0.0052447
8527	DGKD	34.386	0.0052525
9554	SEC22B	-34.386	0.0052525
7874	USP7	34.382	0.005257
10869	USP19	34.38	0.0052587
127002	ATXN7L2	34.373	0.0052687
2648	KAT2A	34.363	0.0052849
29803	REPIN1	-34.335	0.0053352
3622	ING2	34.328	0.0053474
58526	MID1IP1	-34.326	0.0053481
6713	SQLE	-34.322	0.0053518
9262	STK17B	-34.321	0.0053518
80742	PRR3	34.306	0.0053788
387893	SETD8	34.301	0.0053853
11267	SNF8	34.296	0.0053897
391059	FRRS1	-34.297	0.0053897
79090	TRAPPC6A	34.29	0.005398
2039	EPB49	-34.288	0.0053994
5981	RFC1	34.284	0.0054044
1820	ARID3A	34.278	0.0054134
5828	PEX2	-34.266	0.0054332
3292	HSD17B1	-34.251	0.0054612
8864	PER2	-34.248	0.0054644
3839	KPNA3	-34.244	0.0054671
138046	RALYL	-34.245	0.0054671
2769	GNA15	-34.21	0.0055312
57122	NUP107	-34.208	0.0055333
9528	TMEM59	34.204	0.0055346
79089	TMUB2	34.204	0.0055346
26157	GIMAP2	-34.199	0.0055386
51249	TMEM69	-34.2	0.0055386
1846	DUSP4	-34.188	0.0055577
94134	ARHGAP12	-34.184	0.0055632
65018	PINK1	-34.182	0.0055652
6570	SLC18A1	34.178	0.0055668
3038	HAS3	-34.178	0.0055668
26091	HERC4	-34.173	0.0055747
9694	TTC35	-34.167	0.0055833
57827	C6orf47	34.159	0.0055928
4224	MEP1A	-34.16	0.0055928
23167	EFR3A	-34.146	0.005614
3627	CXCL10	-34.147	0.005614
6428	SRSF3	-34.129	0.005645
4157	MC1R	34.122	0.0056568
126231	ZNF573	34.105	0.0056899
2140	EYA3	34.095	0.0057074
185	AGTR1	-34.083	0.0057282
6627	SNRPA1	34.075	0.0057425
54583	EGLN1	34.056	0.0057804
126208	ZNF787	-34.04	0.00581
949	SCARB1	34.034	0.0058191
84986	ARHGAP19	34.029	0.0058262
8857	FCGBP	-34.009	0.0058671
256051	ZNF549	-33.996	0.0058921
4654	MYOD1	-33.981	0.0059199
23060	ZNF609	-33.979	0.005922
23013	SPEN	-33.972	0.0059346
22929	SEPHS1	-33.948	0.0059752
27037	TRMT2A	33.95	0.0059752
122970	ACOT4	-33.948	0.0059752
80227	PAAF1	-33.944	0.0059809
29970	SCHIP1	-33.937	0.0059939
5915	RARB	-33.923	0.0060215
11015	KDELR3	-33.918	0.006027
65108	MARCKSL1	-33.918	0.006027
11104	KATNA1	33.907	0.0060465
11261	CHP	-33.9	0.0060468
30008	EFEMP2	-33.904	0.0060468
5062	PAK2	-33.9	0.0060468
23353	SUN1	-33.9	0.0060468
51138	COPS4	-33.902	0.0060468
10160	FARP1	-33.898	0.0060478
80031	SEMA6D	-33.893	0.0060549
1362	CPD	-33.892	0.0060552
57228	SMAGP	-33.887	0.0060629
7553	ZNF7	33.876	0.0060838
187	APLNR	-33.872	0.0060904
5473	PPBP	-33.839	0.0061494
25920	COBRA1	33.842	0.0061494
23179	RGL1	-33.839	0.0061494
5578	PRKCA	-33.842	0.0061494
338692	ANKRD13D	33.835	0.0061552
389	RHOC	-33.796	0.006239
84002	B3GNT5	-33.795	0.0062398
2875	GPT	33.783	0.0062625
27156	RTDR1	-33.78	0.0062664
51499	TRIAP1	33.767	0.0062922
8662	EIF3B	33.762	0.0063008
28990	ASTE1	33.759	0.0063043
55328	RNLS	-33.753	0.0063142
51372	CCDC72	33.745	0.0063301
57415	C3orf14	-33.742	0.0063335
157567	ANKRD46	33.725	0.0063688
30061	SLC40A1	-33.722	0.0063736
7414	VCL	-33.7	0.0064206
4056	LTC4S	-33.698	0.0064233
92400	RBM18	-33.694	0.0064261
7705	ZNF146	-33.694	0.0064261
125875	CLDND2	33.692	0.0064272
64231	MS4A6A	-33.686	0.0064364
51566	ARMCX3	-33.684	0.0064388
29	ABR	-33.68	0.0064451
10197	PSME3	-33.669	0.0064636
11118	BTN3A2	-33.67	0.0064636
216	ALDH1A1	-33.666	0.0064667
11160	ERLIN2	33.652	0.006494
5706	PSMC6	-33.652	0.006494
8888	MCM3AP	33.65	0.0064956
10983	CCNI	-33.648	0.0064956
149428	BNIPL	33.646	0.0064972
5409	PNMT	33.641	0.0065033
91937	TIMD4	-33.642	0.0065033
55808	ST6GALNAC1	33.631	0.0065244
93487	MAPK1IP1L	-33.612	0.0065656
80818	ZNF436	-33.608	0.0065717
54991	C1orf159	33.603	0.0065798
5612	PRKRIR	-33.599	0.0065867
63932	CXorf56	-33.596	0.006589
5016	OVGP1	33.594	0.0065913
83734	ATG10	33.579	0.0066226
8743	TNFSF10	-33.578	0.0066226
53615	MBD3	33.569	0.0066418
10725	NFAT5	-33.561	0.0066573
3913	LAMB2	-33.554	0.0066698
7412	VCAM1	-33.552	0.006671
22904	SBNO2	33.543	0.0066896
284613	CYB561D1	-33.534	0.006708
11313	LYPLA2	33.533	0.0067082
835	CASP2	-33.526	0.0067203
4862	NPAS2	33.524	0.0067236
29935	RPA4	33.52	0.0067304
23468	CBX5	-33.491	0.0067979
493911	PHOSPHO2	33.487	0.0068021
10980	COPS6	-33.485	0.0068056
9914	ATP2C2	33.478	0.0068179
29914	UBIAD1	-33.461	0.0068569
3276	PRMT1	33.458	0.0068622
[truncated: 2,351 more rows]
