# Supplementary material for: Comparison of Normal and Pre-Eclamptic Placental Gene Expression: A Systematic Review with Meta-Analysis
Source: PLoS One. 2016 Aug 25;11(8):e0161504. doi: 10.1371/journal.pone.0161504 (PMC4999138; doi:10.1371/journal.pone.0161504)
Supplement: S4 Table — (XLSX) [file pone.0161504.s004.xlsx]

## Sheet: S4 Table
S4 Table: Genes Pool 1- down-regulated in both Normal and PE placentae
Gene Symbol	Gene Name	EntrezGene	Ensembl
ODAM	odontogenic, ameloblast asssociated	54959	ENSG00000109205
ADH4	alcohol dehydrogenase 4 (class II), pi polypeptide	127	ENSG00000198099
ITGA8	integrin, alpha 8	8516	ENSG00000077943
CLCA3P	chloride channel accessory 3, pseudogene	9629	NA
NTN3	netrin 3	4917	ENSG00000162068
CADM2	cell adhesion molecule 2	253559	ENSG00000175161
LGI3	leucine-rich repeat LGI family, member 3	203190	ENSG00000168481
SLC9C2	solute carrier family 9, member C2 (putative)	284525	ENSG00000162753
CXorf65	chromosome X open reading frame 65	158830	ENSG00000204165
CCL17	chemokine (C-C motif) ligand 17	6361	ENSG00000102970
ZNF44	zinc finger protein 44	51710	ENSG00000197857
DAPL1	death associated protein-like 1	92196	ENSG00000163331
ANKRD34B	ankyrin repeat domain 34B	340120	ENSG00000189127
ODF1	outer dense fiber of sperm tails 1	4956	ENSG00000155087
SPAG11B	sperm associated antigen 11B	10407	ENSG00000164871
PPFIA2	protein tyrosine phosphatase, receptor type, f polypeptide (PTPRF), interacting protein (liprin), alpha 2	8499	ENSG00000139220
BCL2L15	BCL2-like 15	440603	ENSG00000188761
RAB26	RAB26, member RAS oncogene family	25837	ENSG00000167964
PRDM12	PR domain containing 12	59335	ENSG00000130711
G6PC	glucose-6-phosphatase, catalytic subunit	2538	ENSG00000131482
MYF6	myogenic factor 6 (herculin)	4618	ENSG00000111046
OTOP2	otopetrin 2	92736	ENSG00000183034
FAM170A	family with sequence similarity 170, member A	340069	ENSG00000164334
CASR	calcium-sensing receptor	846	ENSG00000036828
TGM5	transglutaminase 5	9333	ENSG00000104055
NKX2-1	NK2 homeobox 1	7080	ENSG00000136352
AKR1C4	aldo-keto reductase family 1, member C4 (chlordecone reductase; 3-alpha hydroxysteroid dehydrogenase, type I; dihydrodiol dehydrogenase 4)	1109	ENSG00000198610
WDR52	WD repeat domain 52	55779	ENSG00000206530
NEK4	NIMA (never in mitosis gene a)-related kinase 4	6787	ENSG00000114904
CCDC57	coiled-coil domain containing 57	284001	ENSG00000176155
IQUB	IQ motif and ubiquitin domain containing	154865	ENSG00000164675
OR5L2	olfactory receptor, family 5, subfamily L, member 2	26338	ENSG00000205030
DCC	deleted in colorectal carcinoma	1630	ENSG00000187323
RSPO1	R-spondin 1	284654	ENSG00000169218
ZNF295-AS1	ZNF295 antisense RNA 1	150142	NA
SLC6A3	solute carrier family 6 (neurotransmitter transporter, dopamine), member 3	6531	ENSG00000142319
ELMOD1	ELMO/CED-12 domain containing 1	55531	ENSG00000110675
STARD6	StAR-related lipid transfer (START) domain containing 6	147323	ENSG00000174448
STPG2	sperm-tail PG-rich repeat containing 2	285555	ENSG00000163116
APOH	apolipoprotein H (beta-2-glycoprotein I)	350	ENSG00000091583
XAGE5	X antigen family, member 5	170627	ENSG00000171405
CAMK2N2	calcium/calmodulin-dependent protein kinase II inhibitor 2	94032	ENSG00000163888
SLC32A1	solute carrier family 32 (GABA vesicular transporter), member 1	140679	ENSG00000101438
ST8SIA3	ST8 alpha-N-acetyl-neuraminide alpha-2,8-sialyltransferase 3	51046	ENSG00000177511
RPE65	retinal pigment epithelium-specific protein 65kDa	6121	ENSG00000116745
CELF5	CUGBP, Elav-like family member 5	60680	ENSG00000161082
RAB40AL	RAB40A, member RAS oncogene family-like	282808	ENSG00000102128
BDH2	3-hydroxybutyrate dehydrogenase, type 2	56898	ENSG00000164039
AANAT	aralkylamine N-acetyltransferase	15	ENSG00000129673
CST9L	cystatin 9-like	128821	ENSG00000101435
SRMS	src-related kinase lacking C-terminal regulatory tyrosine and N-terminal myristylation sites	6725	ENSG00000125508
PAPOLB	poly(A) polymerase beta (testis specific)	56903	ENSG00000218823
APOA4	apolipoprotein A-IV	337	ENSG00000110244
SLC25A33	solute carrier family 25 (pyrimidine nucleotide carrier), member 33	84275	ENSG00000171612
FLJ25328	uncharacterized LOC148231	148231	NA
MUC17	mucin 17, cell surface associated	140453	ENSG00000169876
GOLGA6L9	golgin A6 family-like 9	440295	ENSG00000197978
PCDHB8	protocadherin beta 8	56128	ENSG00000120322
RGS13	regulator of G-protein signaling 13	6003	ENSG00000127074
LRRC19	leucine rich repeat containing 19	64922	ENSG00000184434
CD8B	CD8b molecule	926	ENSG00000172116
C11orf44	chromosome 11 open reading frame 44	283171	NA
SLC5A4	solute carrier family 5 (low affinity glucose cotransporter), member 4	6527	ENSG00000100191
MIP	major intrinsic protein of lens fiber	4284	ENSG00000135517
FBN3	fibrillin 3	84467	ENSG00000142449
HIST1H1A	histone cluster 1, H1a	3024	ENSG00000124610
ALX1	ALX homeobox 1	8092	ENSG00000180318
MBL2	mannose-binding lectin (protein C) 2, soluble	4153	ENSG00000165471
CSRP3	cysteine and glycine-rich protein 3 (cardiac LIM protein)	8048	ENSG00000129170
SHCBP1L	SHC SH2-domain binding protein 1-like	81626	ENSG00000157060
LPA	lipoprotein, Lp(a)	4018	ENSG00000198670
CACNB2	calcium channel, voltage-dependent, beta 2 subunit	783	ENSG00000165995
ZIC5	Zic family member 5	85416	ENSG00000139800
FAM9A	family with sequence similarity 9, member A	171482	ENSG00000183304
GALR1	galanin receptor 1	2587	ENSG00000166573
CNTN3	contactin 3 (plasmacytoma associated)	5067	ENSG00000113805
OR2S2	olfactory receptor, family 2, subfamily S, member 2	56656	ENSG00000122718
TAS2R13	taste receptor, type 2, member 13	50838	ENSG00000212128
GSX1	GS homeobox 1	219409	ENSG00000169840
GABRG3	gamma-aminobutyric acid (GABA) A receptor, gamma 3	2567	ENSG00000182256
MT1H	metallothionein 1H	4496	ENSG00000205358
SIAH3	siah E3 ubiquitin protein ligase family member 3	283514	ENSG00000215475
SPSB4	splA/ryanodine receptor domain and SOCS box containing 4	92369	ENSG00000175093
DYDC1	DPY30 domain containing 1	143241	ENSG00000170788
PROZ	protein Z, vitamin K-dependent plasma glycoprotein	8858	ENSG00000126231
ST6GALNAC3	ST6 (alpha-N-acetyl-neuraminyl-2,3-beta-galactosyl-1,3)-N-acetylgalactosaminide alpha-2,6-sialyltransferase 3	256435	ENSG00000184005
SFRP5	secreted frizzled-related protein 5	6425	ENSG00000120057
DMRTA1	DMRT-like family A1	63951	ENSG00000176399
ONECUT2	one cut homeobox 2	9480	ENSG00000119547
NRTN	neurturin	4902	ENSG00000171119
SRA1	steroid receptor RNA activator 1	10011	ENSG00000213523
SERPINA9	serpin peptidase inhibitor, clade A (alpha-1 antiproteinase, antitrypsin), member 9	327657	ENSG00000170054
PLIN5	perilipin 5	440503	ENSG00000214456
KGFLP1	fibroblast growth factor 7 pseudogene	387628	NA
CPEB1	cytoplasmic polyadenylation element binding protein 1	64506	ENSG00000214575,ENSG00000260836
TECRL	trans-2,3-enoyl-CoA reductase-like	253017	ENSG00000205678
LRP1B	low density lipoprotein receptor-related protein 1B	53353	ENSG00000168702
C2orf82	chromosome 2 open reading frame 82	389084	ENSG00000182600
SH3GL2	SH3-domain GRB2-like 2	6456	ENSG00000107295
PAH	phenylalanine hydroxylase	5053	ENSG00000171759
MCHR2	melanin-concentrating hormone receptor 2	84539	ENSG00000152034
SPINK7	serine peptidase inhibitor, Kazal type 7 (putative)	84651	ENSG00000145879
FCRL4	Fc receptor-like 4	83417	ENSG00000163518
DEFB118	defensin, beta 118	117285	ENSG00000131068
NR1I3	nuclear receptor subfamily 1, group I, member 3	9970	ENSG00000143257
C1orf168	chromosome 1 open reading frame 168	199920	ENSG00000187889
NUDT10	nudix (nucleoside diphosphate linked moiety X)-type motif 10	170685	ENSG00000122824
NLRP13	NLR family, pyrin domain containing 13	126204	ENSG00000173572
CACNA1F	calcium channel, voltage-dependent, L type, alpha 1F subunit	778	ENSG00000102001
SLC22A24	solute carrier family 22, member 24	283238	ENSG00000197658
SPTSSB	serine palmitoyltransferase, small subunit B	165679	ENSG00000196542
PASD1	PAS domain containing 1	139135	ENSG00000166049
AKR1C1	aldo-keto reductase family 1, member C1 (dihydrodiol dehydrogenase 1; 20-alpha (3-alpha)-hydroxysteroid dehydrogenase)	1645	ENSG00000187134
ERBB4	v-erb-a erythroblastic leukemia viral oncogene homolog 4 (avian)	2066	ENSG00000178568
TAS2R8	taste receptor, type 2, member 8	50836	ENSG00000121314
CT45A5	cancer/testis antigen family 45, member A5	441521	ENSG00000242284
SSX7	synovial sarcoma, X breakpoint 7	280658	ENSG00000187754
GLB1L3	galactosidase, beta 1-like 3	112937	ENSG00000166105
ALDH1L1	aldehyde dehydrogenase 1 family, member L1	10840	ENSG00000144908
C4orf45	chromosome 4 open reading frame 45	152940	ENSG00000164123
GRIK3	glutamate receptor, ionotropic, kainate 3	2899	ENSG00000163873
ALS2CR11	amyotrophic lateral sclerosis 2 (juvenile) chromosome region, candidate 11	151254	ENSG00000155754
OR4K1	olfactory receptor, family 4, subfamily K, member 1	79544	ENSG00000155249
RTKN2	rhotekin 2	219790	ENSG00000182010
CSN1S1	casein alpha s1	1446	ENSG00000126545
PCP2	Purkinje cell protein 2	126006	ENSG00000174788
JAKMIP3	Janus kinase and microtubule interacting protein 3	282973	ENSG00000188385
GPR119	G protein-coupled receptor 119	139760	ENSG00000147262
MYH2	myosin, heavy chain 2, skeletal muscle, adult	4620	ENSG00000125414
PALM2	paralemmin 2	114299	ENSG00000243444,ENSG00000157654
RFPL1	ret finger protein-like 1	5988	ENSG00000128250
PCDHB10	protocadherin beta 10	56126	ENSG00000120324
MYLK3	myosin light chain kinase 3	91807	ENSG00000140795
PDC	phosducin	5132	ENSG00000116703
TGM1	transglutaminase 1 (K polypeptide epidermal type I, protein-glutamine-gamma-glutamyltransferase)	7051	ENSG00000092295
HSPB9	heat shock protein, alpha-crystallin-related, B9	94086	ENSG00000197723
SLCO6A1	solute carrier organic anion transporter family, member 6A1	133482	ENSG00000205359
ADAM32	ADAM metallopeptidase domain 32	203102	ENSG00000197140
FBXO39	F-box protein 39	162517	ENSG00000177294
SLC26A9	solute carrier family 26, member 9	115019	ENSG00000174502
TFF2	trefoil factor 2	7032	ENSG00000160181
KCNE3	potassium voltage-gated channel, Isk-related family, member 3	10008	ENSG00000175538
KLHL34	kelch-like 34 (Drosophila)	257240	ENSG00000185915
TUBA3C	tubulin, alpha 3c	7278	NA
PTGDR	prostaglandin D2 receptor (DP)	5729	ENSG00000168229
KRT35	keratin 35	3886	ENSG00000197079
WDR49	WD repeat domain 49	151790	ENSG00000174776
MST1R	macrophage stimulating 1 receptor (c-met-related tyrosine kinase)	4486	ENSG00000164078
ALX4	ALX homeobox 4	60529	ENSG00000052850
C1orf27	chromosome 1 open reading frame 27	54953	ENSG00000157181
FAM186B	family with sequence similarity 186, member B	84070	ENSG00000135436
GFI1B	growth factor independent 1B transcription repressor	8328	ENSG00000165702
TKTL2	transketolase-like 2	84076	ENSG00000151005
VHLL	von Hippel-Lindau tumor suppressor-like	391104	ENSG00000189030
CEP170	centrosomal protein 170kDa	9859	ENSG00000143702
SLC26A4	solute carrier family 26, member 4	5172	ENSG00000091137
CFHR2	complement factor H-related 2	3080	ENSG00000080910
OR13D1	olfactory receptor, family 13, subfamily D, member 1	286365	ENSG00000179055
CDH4	cadherin 4, type 1, R-cadherin (retinal)	1002	ENSG00000179242
WDR17	WD repeat domain 17	116966	ENSG00000150627
CEACAM3	carcinoembryonic antigen-related cell adhesion molecule 3	1084	ENSG00000170956
PLCZ1	phospholipase C, zeta 1	89869	ENSG00000139151
IFNA10	interferon, alpha 10	3446	ENSG00000186803
GNRHR	gonadotropin-releasing hormone receptor	2798	ENSG00000109163
GJD2	gap junction protein, delta 2, 36kDa	57369	ENSG00000159248
IFNW1	interferon, omega 1	3467	ENSG00000177047
C12orf50	chromosome 12 open reading frame 50	160419	ENSG00000165805
ADCYAP1	adenylate cyclase activating polypeptide 1 (pituitary)	116	ENSG00000141433
SPANXA1	sperm protein associated with the nucleus, X-linked, family member A1	30014	ENSG00000198021
EPHB1	EPH receptor B1	2047	ENSG00000154928
ABCA13	ATP-binding cassette, sub-family A (ABC1), member 13	154664	ENSG00000179869
NXPE4	neurexophilin and PC-esterase domain family, member 4	54827	ENSG00000137634
MYH1	myosin, heavy chain 1, skeletal muscle, adult	4619	ENSG00000109061
BTNL8	butyrophilin-like 8	79908	ENSG00000113303
OPALIN	oligodendrocytic myelin paranodal and inner loop protein	93377	ENSG00000197430
SMYD1	SET and MYND domain containing 1	150572	ENSG00000115593
KLHL32	kelch-like 32 (Drosophila)	114792	ENSG00000186231
TNFSF11	tumor necrosis factor (ligand) superfamily, member 11	8600	ENSG00000120659
OR5AK2	olfactory receptor, family 5, subfamily AK, member 2	390181	ENSG00000181273
KRT74	keratin 74	121391	ENSG00000170484
MCF2L	MCF.2 cell line derived transforming sequence-like	23263	ENSG00000126217
FSTL4	follistatin-like 4	23105	ENSG00000053108
LDLRAD1	low density lipoprotein receptor class A domain containing 1	388633	ENSG00000203985
ZNF566	zinc finger protein 566	84924	ENSG00000186017
PLG	plasminogen	5340	ENSG00000122194
C20orf79	chromosome 20 open reading frame 79	140856	ENSG00000132631
ASB10	ankyrin repeat and SOCS box containing 10	136371	ENSG00000146926
ULBP1	UL16 binding protein 1	80329	ENSG00000111981
PCDHB16	protocadherin beta 16	57717	ENSG00000196963
IFNE	interferon, epsilon	338376	ENSG00000184995
UGT2A1	UDP glucuronosyltransferase 2 family, polypeptide A1, complex locus	10941	ENSG00000173610
HTN1	histatin 1	3346	ENSG00000126550
NEUROD1	neuronal differentiation 1	4760	ENSG00000162992
MYEOV	myeloma overexpressed (in a subset of t(11;14) positive multiple myelomas)	26579	ENSG00000172927
KLHL1	kelch-like 1 (Drosophila)	57626	ENSG00000150361
OR7G3	olfactory receptor, family 7, subfamily G, member 3	390883	ENSG00000170920
HIST1H4G	histone cluster 1, H4g	8369	ENSG00000124578
CYP3A4	cytochrome P450, family 3, subfamily A, polypeptide 4	1576	ENSG00000160868
EXD1	exonuclease 3'-5' domain containing 1	161829	ENSG00000178997
IFNA14	interferon, alpha 14	3448	ENSG00000228083
SLC26A3	solute carrier family 26, member 3	1811	ENSG00000091138
SERPINB13	serpin peptidase inhibitor, clade B (ovalbumin), member 13	5275	ENSG00000197641
TSGA13	testis specific, 13	114960	ENSG00000213265
ADAM11	ADAM metallopeptidase domain 11	4185	ENSG00000073670
LCE3D	late cornified envelope 3D	84648	ENSG00000163202
SGIP1	SH3-domain GRB2-like (endophilin) interacting protein 1	84251	ENSG00000118473
ELFN2	extracellular leucine-rich repeat and fibronectin type III domain containing 2	114794	ENSG00000166897
LMX1A	LIM homeobox transcription factor 1, alpha	4009	ENSG00000162761
GPR39	G protein-coupled receptor 39	2863	ENSG00000183840
IL17A	interleukin 17A	3605	ENSG00000112115
ACSM2A	acyl-CoA synthetase medium-chain family member 2A	123876	ENSG00000183747
PTK6	PTK6 protein tyrosine kinase 6	5753	ENSG00000101213
NMNAT3	nicotinamide nucleotide adenylyltransferase 3	349565	ENSG00000163864
LMAN1L	lectin, mannose-binding, 1 like	79748	ENSG00000140506
CACNG3	calcium channel, voltage-dependent, gamma subunit 3	10368	ENSG00000006116
GPR25	G protein-coupled receptor 25	2848	ENSG00000170128
RBPJL	recombination signal binding protein for immunoglobulin kappa J region-like	11317	ENSG00000124232
CALCA	calcitonin-related polypeptide alpha	796	ENSG00000110680
HIST1H3B	histone cluster 1, H3b	8358	ENSG00000124693
CNGA3	cyclic nucleotide gated channel alpha 3	1261	ENSG00000144191
SYT14	synaptotagmin XIV	255928	ENSG00000143469
SLIT1	slit homolog 1 (Drosophila)	6585	ENSG00000187122
GCSAML	germinal center-associated, signaling and motility-like	148823	ENSG00000169224
OR1E1	olfactory receptor, family 1, subfamily E, member 1	8387	ENSG00000180016
TFAP2E	transcription factor AP-2 epsilon (activating enhancer binding protein 2 epsilon)	339488	ENSG00000116819
FAM19A1	family with sequence similarity 19 (chemokine (C-C motif)-like), member A1	407738	ENSG00000183662
GOLGA6L5	golgin A6 family-like 5 (pseudogene)	374650	NA
KBTBD12	kelch repeat and BTB (POZ) domain containing 12	166348	ENSG00000187715
ELAVL2	ELAV (embryonic lethal, abnormal vision, Drosophila)-like 2 (Hu antigen B)	1993	ENSG00000107105
SLCO1C1	solute carrier organic anion transporter family, member 1C1	53919	ENSG00000139155
CUX2	cut-like homeobox 2	23316	ENSG00000111249
SFTPC	surfactant protein C	6440	ENSG00000168484
LUZP4	leucine zipper protein 4	51213	ENSG00000102021
CNTD1	cyclin N-terminal domain containing 1	124817	ENSG00000176563
COL19A1	collagen, type XIX, alpha 1	1310	ENSG00000082293
RHO	rhodopsin	6010	ENSG00000163914
TNFRSF18	tumor necrosis factor receptor superfamily, member 18	8784	ENSG00000186891
SERPINB11	serpin peptidase inhibitor, clade B (ovalbumin), member 11 (gene/pseudogene)	89778	ENSG00000206072
CHL1	cell adhesion molecule with homology to L1CAM (close homolog of L1)	10752	ENSG00000134121
PCDHGA2	protocadherin gamma subfamily A, 2	56113	ENSG00000081853
ANO4	anoctamin 4	121601	ENSG00000151572
CDK15	cyclin-dependent kinase 15	65061	ENSG00000138395
CCDC38	coiled-coil domain containing 38	120935	ENSG00000165972
TYRP1	tyrosinase-related protein 1	7306	ENSG00000107165
IFNA8	interferon, alpha 8	3445	ENSG00000120242
PCDHA1	protocadherin alpha 1	56147	ENSG00000204970
SLC5A9	solute carrier family 5 (sodium/glucose cotransporter), member 9	200010	ENSG00000117834
SLC34A3	solute carrier family 34 (sodium phosphate), member 3	142680	ENSG00000198569
SPATA6L	spermatogenesis associated 6-like	55064	ENSG00000106686
DUSP21	dual specificity phosphatase 21	63904	ENSG00000189037
TCERG1L	transcription elongation regulator 1-like	256536	ENSG00000176769
C1orf61	chromosome 1 open reading frame 61	10485	ENSG00000125462
CELA3B	chymotrypsin-like elastase family, member 3B	23436	ENSG00000219073
CYP2A7	cytochrome P450, family 2, subfamily A, polypeptide 7	1549	ENSG00000198077
WDR31	WD repeat domain 31	114987	ENSG00000148225
DIRC1	disrupted in renal carcinoma 1	116093	ENSG00000174325
PLCH1	phospholipase C, eta 1	23007	ENSG00000114805
MUSK	muscle, skeletal, receptor tyrosine kinase	4593	ENSG00000030304
CLPS	colipase, pancreatic	1208	ENSG00000137392
TUBA8	tubulin, alpha 8	51807	ENSG00000183785
CXorf22	chromosome X open reading frame 22	170063	ENSG00000165164
PHF21B	PHD finger protein 21B	112885	ENSG00000056487
NEUROG2	neurogenin 2	63973	ENSG00000178403
ESM1	endothelial cell-specific molecule 1	11082	ENSG00000164283
ADAM5	ADAM metallopeptidase domain 5, pseudogene	255926	NA
OR6N1	olfactory receptor, family 6, subfamily N, member 1	128372	ENSG00000197403
LIM2	lens intrinsic membrane protein 2, 19kDa	3982	ENSG00000105370
HS6ST3	heparan sulfate 6-O-sulfotransferase 3	266722	ENSG00000185352
PLAC1L	placenta-specific 1-like	219990	ENSG00000149507
DNMT3L	DNA (cytosine-5-)-methyltransferase 3-like	29947	ENSG00000142182
NPY2R	neuropeptide Y receptor Y2	4887	ENSG00000185149
CCDC70	coiled-coil domain containing 70	83446	ENSG00000123171
APOC4	apolipoprotein C-IV	346	ENSG00000224916
SRPK3	SRSF protein kinase 3	26576	ENSG00000184343
GABRG1	gamma-aminobutyric acid (GABA) A receptor, gamma 1	2565	ENSG00000163285
F9	coagulation factor IX	2158	ENSG00000101981
PDZD9	PDZ domain containing 9	255762	ENSG00000155714
LCN12	lipocalin 12	286256	ENSG00000184925
HPN	hepsin	3249	ENSG00000105707
B4GALNT1	beta-1,4-N-acetyl-galactosaminyl transferase 1	2583	ENSG00000135454
HEPACAM	hepatic and glial cell adhesion molecule	220296	ENSG00000165478
AGXT2	alanine--glyoxylate aminotransferase 2	64902	ENSG00000113492
ICAM5	intercellular adhesion molecule 5, telencephalin	7087	ENSG00000105376
GPR75	G protein-coupled receptor 75	10936	ENSG00000119737
GPR83	G protein-coupled receptor 83	10888	ENSG00000123901
TSPAN16	tetraspanin 16	26526	ENSG00000130167
PF4	platelet factor 4	5196	ENSG00000163737
PLA2G3	phospholipase A2, group III	50487	ENSG00000100078
IQCF2	IQ motif containing F2	389123	ENSG00000184345
OR10H1	olfactory receptor, family 10, subfamily H, member 1	26539	ENSG00000186723
WDR72	WD repeat domain 72	256764	ENSG00000166415
FAM190A	family with sequence similarity 190, member A	401145	ENSG00000184305
CFHR3	complement factor H-related 3	10878	ENSG00000116785
PCSK2	proprotein convertase subtilisin/kexin type 2	5126	ENSG00000125851
USP31	ubiquitin specific peptidase 31	57478	ENSG00000103404
TPH1	tryptophan hydroxylase 1	7166	ENSG00000129167
NUDT13	nudix (nucleoside diphosphate linked moiety X)-type motif 13	25961	ENSG00000166321
NLRP11	NLR family, pyrin domain containing 11	204801	ENSG00000179873
CHST9	carbohydrate (N-acetylgalactosamine 4-0) sulfotransferase 9	83539	ENSG00000154080
CATSPERD	catsper channel auxiliary subunit delta	257062	ENSG00000174898
LPPR5	lipid phosphate phosphatase-related protein type 5	163404	ENSG00000117598
SLITRK5	SLIT and NTRK-like family, member 5	26050	ENSG00000165300
PADI3	peptidyl arginine deiminase, type III	51702	ENSG00000142619
GPR141	G protein-coupled receptor 141	353345	ENSG00000187037
C8orf22	chromosome 8 open reading frame 22	492307	ENSG00000168333
CRYGC	crystallin, gamma C	1420	ENSG00000163254
PRAMEF3	PRAME family member 3	401940	ENSG00000204503
ZNF280A	zinc finger protein 280A	129025	ENSG00000169548
LYZL4	lysozyme-like 4	131375	ENSG00000157093
ABCG5	ATP-binding cassette, sub-family G (WHITE), member 5	64240	ENSG00000138075
KHDRBS2	KH domain containing, RNA binding, signal transduction associated 2	202559	ENSG00000112232
ANKRD29	ankyrin repeat domain 29	147463	ENSG00000154065
PARP15	poly (ADP-ribose) polymerase family, member 15	165631	ENSG00000173200
GRM8	glutamate receptor, metabotropic 8	2918	ENSG00000179603
NEGR1	neuronal growth regulator 1	257194	ENSG00000172260
C16orf55	chromosome 16 open reading frame 55	124045	ENSG00000167523
TFF1	trefoil factor 1	7031	ENSG00000160182
DLGAP2	discs, large (Drosophila) homolog-associated protein 2	9228	ENSG00000198010
KCNK15	potassium channel, subfamily K, member 15	60598	ENSG00000124249
GRIK4	glutamate receptor, ionotropic, kainate 4	2900	ENSG00000149403
RHOXF2	Rhox homeobox family, member 2	84528	ENSG00000131721
WFDC10A	WAP four-disulfide core domain 10A	140832	ENSG00000180305
TRIM59	tripartite motif containing 59	286827	ENSG00000213186
OR3A3	olfactory receptor, family 3, subfamily A, member 3	8392	ENSG00000159961
MYH8	myosin, heavy chain 8, skeletal muscle, perinatal	4626	ENSG00000133020
SERTM1	serine-rich and transmembrane domain containing 1	400120	ENSG00000180440
AIMP1	aminoacyl tRNA synthetase complex-interacting multifunctional protein 1	9255	ENSG00000164022
BRSK2	BR serine/threonine kinase 2	9024	ENSG00000174672
HOXD8	homeobox D8	3234	ENSG00000175879
CEACAM7	carcinoembryonic antigen-related cell adhesion molecule 7	1087	ENSG00000007306
CAPS2	calcyphosine 2	84698	ENSG00000180881
CYP2C9	cytochrome P450, family 2, subfamily C, polypeptide 9	1559	ENSG00000138109
CCDC141	coiled-coil domain containing 141	285025	ENSG00000163492
ZSCAN1	zinc finger and SCAN domain containing 1	284312	ENSG00000152467
SHBG	sex hormone-binding globulin	6462	ENSG00000129214
NTSR1	neurotensin receptor 1 (high affinity)	4923	ENSG00000101188
PRM1	protamine 1	5619	ENSG00000175646
KCNJ1	potassium inwardly-rectifying channel, subfamily J, member 1	3758	ENSG00000151704
CBLN1	cerebellin 1 precursor	869	ENSG00000102924
ODF3L1	outer dense fiber of sperm tails 3-like 1	161753	ENSG00000182950
OTOS	otospiralin	150677	ENSG00000178602
LPPR3	lipid phosphate phosphatase-related protein type 3	79948	ENSG00000129951
MSMB	microseminoprotein, beta-	4477	ENSG00000138294
TKTL1	transketolase-like 1	8277	ENSG00000007350
OR4N4	olfactory receptor, family 4, subfamily N, member 4	283694	ENSG00000183706
TTC21B	tetratricopeptide repeat domain 21B	79809	ENSG00000123607
SLC17A6	solute carrier family 17 (sodium-dependent inorganic phosphate cotransporter), member 6	57084	ENSG00000091664
C1orf186	chromosome 1 open reading frame 186	440712	ENSG00000196533
ORM2	orosomucoid 2	5005	ENSG00000228278
CRYBA4	crystallin, beta A4	1413	ENSG00000196431
ADCY2	adenylate cyclase 2 (brain)	108	ENSG00000078295
OR7D4	olfactory receptor, family 7, subfamily D, member 4	125958	ENSG00000174667
SLC3A1	solute carrier family 3 (cystine, dibasic and neutral amino acid transporters, activator of cystine, dibasic and neutral amino acid transport), member 1	6519	ENSG00000138079
TREH	trehalase (brush-border membrane glycoprotein)	11181	ENSG00000118094
ESPN	espin	83715	ENSG00000187017
SLC22A8	solute carrier family 22 (organic anion transporter), member 8	9376	ENSG00000149452
CLEC3A	C-type lectin domain family 3, member A	10143	ENSG00000166509
CCDC164	coiled-coil domain containing 164	92749	ENSG00000157856
GRK7	G protein-coupled receptor kinase 7	131890	ENSG00000114124
SERPINB3	serpin peptidase inhibitor, clade B (ovalbumin), member 3	6317	ENSG00000057149
ABCD2	ATP-binding cassette, sub-family D (ALD), member 2	225	ENSG00000173208
C10orf67	chromosome 10 open reading frame 67	256815	ENSG00000179133
KBTBD10	kelch repeat and BTB (POZ) domain containing 10	10324	ENSG00000239474
PRDM13	PR domain containing 13	59336	ENSG00000112238
CRISP1	cysteine-rich secretory protein 1	167	ENSG00000124812
TMEM179	transmembrane protein 179	388021	ENSG00000258986,ENSG00000189203
KCNC1	potassium voltage-gated channel, Shaw-related subfamily, member 1	3746	ENSG00000129159
TAF7L	TAF7-like RNA polymerase II, TATA box binding protein (TBP)-associated factor, 50kDa	54457	ENSG00000102387
CCDC83	coiled-coil domain containing 83	220047	ENSG00000150676
HTR5A	5-hydroxytryptamine (serotonin) receptor 5A, G protein-coupled	3361	ENSG00000157219
FRK	fyn-related kinase	2444	ENSG00000111816
MYO15A	myosin XVA	51168	ENSG00000091536
TDRD5	tudor domain containing 5	163589	ENSG00000162782
PRM2	protamine 2	5620	ENSG00000122304
YSK4	YSK4 Sps1/Ste20-related kinase homolog (S. cerevisiae)	80122	ENSG00000176601
PNMA5	paraneoplastic Ma antigen family member 5	114824	ENSG00000198883
DGKI	diacylglycerol kinase, iota	9162	ENSG00000157680
RGSL1	regulator of G-protein signaling like 1	353299	ENSG00000121446
GPR85	G protein-coupled receptor 85	54329	ENSG00000164604
BEX5	brain expressed, X-linked 5	340542	ENSG00000184515
C9orf117	chromosome 9 open reading frame 117	286207	ENSG00000160401
MPP3	membrane protein, palmitoylated 3 (MAGUK p55 subfamily member 3)	4356	ENSG00000161647
SYT13	synaptotagmin XIII	57586	ENSG00000019505
CA7	carbonic anhydrase VII	766	ENSG00000168748
NDST3	N-deacetylase/N-sulfotransferase (heparan glucosaminyl) 3	9348	ENSG00000164100
CNTN1	contactin 1	1272	ENSG00000018236
PFKFB1	6-phosphofructo-2-kinase/fructose-2,6-biphosphatase 1	5207	ENSG00000158571
KIAA1324	KIAA1324	57535	ENSG00000116299
MACC1	metastasis associated in colon cancer 1	346389	ENSG00000183742
IL31	interleukin 31	386653	ENSG00000204671
NLRP14	NLR family, pyrin domain containing 14	338323	ENSG00000158077
CHRM1	cholinergic receptor, muscarinic 1	1128	ENSG00000168539
BHMT	betaine--homocysteine S-methyltransferase	635	ENSG00000145692
SMPX	small muscle protein, X-linked	23676	ENSG00000091482
TAAR5	trace amine associated receptor 5	9038	ENSG00000135569
LCN6	lipocalin 6	158062	ENSG00000204003
TEKT4	tektin 4	150483	ENSG00000163060
THAP2	THAP domain containing, apoptosis associated protein 2	83591	ENSG00000173451
OTX2	orthodenticle homeobox 2	5015	ENSG00000165588
IL22RA1	interleukin 22 receptor, alpha 1	58985	ENSG00000142677
GAPDHS	glyceraldehyde-3-phosphate dehydrogenase, spermatogenic	26330	ENSG00000105679
KCNA2	potassium voltage-gated channel, shaker-related subfamily, member 2	3737	ENSG00000177301
LECT2	leukocyte cell-derived chemotaxin 2	3950	ENSG00000145826
CPB2	carboxypeptidase B2 (plasma)	1361	ENSG00000080618
CYP4F8	cytochrome P450, family 4, subfamily F, polypeptide 8	11283	ENSG00000186526
PNLIP	pancreatic lipase	5406	ENSG00000175535
FATE1	fetal and adult testis expressed 1	89885	ENSG00000147378
MTBP	Mdm2, transformed 3T3 cell double minute 2, p53 binding protein (mouse) binding protein, 104kDa	27085	ENSG00000172167
VSTM2A	V-set and transmembrane domain containing 2A	222008	ENSG00000170419
HIST1H2AA	histone cluster 1, H2aa	221613	ENSG00000164508
MAGEB4	melanoma antigen family B, 4	4115	ENSG00000120289
RNF5	ring finger protein 5, E3 ubiquitin protein ligase	6048	ENSG00000204308
ZNF563	zinc finger protein 563	147837	ENSG00000188868
GRPR	gastrin-releasing peptide receptor	2925	ENSG00000126010
UGT2B15	UDP glucuronosyltransferase 2 family, polypeptide B15	7366	ENSG00000196620
LRRIQ1	leucine-rich repeats and IQ motif containing 1	84125	ENSG00000133640
PCDHA8	protocadherin alpha 8	56140	ENSG00000204962
RIPPLY2	ripply2 homolog (zebrafish)	134701	ENSG00000203877
TMEM220	transmembrane protein 220	388335	ENSG00000187824
SLC22A25	solute carrier family 22, member 25	387601	ENSG00000196600
BARHL1	BarH-like homeobox 1	56751	ENSG00000125492
ANKRD30A	ankyrin repeat domain 30A	91074	ENSG00000148513
CYP2C18	cytochrome P450, family 2, subfamily C, polypeptide 18	1562	ENSG00000108242
UTS2D	urotensin 2 domain containing	257313	ENSG00000188958
MKX	mohawk homeobox	283078	ENSG00000150051
POLR3G	polymerase (RNA) III (DNA directed) polypeptide G (32kD)	10622	ENSG00000113356
CNTN6	contactin 6	27255	ENSG00000134115
RBM46	RNA binding motif protein 46	166863	ENSG00000151962
ZNF284	zinc finger protein 284	342909	ENSG00000186026
MEP1B	meprin A, beta	4225	ENSG00000141434
CYP2C19	cytochrome P450, family 2, subfamily C, polypeptide 19	1557	ENSG00000165841
ABCG8	ATP-binding cassette, sub-family G (WHITE), member 8	64241	ENSG00000143921
FAM19A5	family with sequence similarity 19 (chemokine (C-C motif)-like), member A5	25817	ENSG00000219438
ANGPT4	angiopoietin 4	51378	ENSG00000101280
DAB1	disabled homolog 1 (Drosophila)	1600	ENSG00000173406
KRTAP6-3	keratin associated protein 6-3	337968	ENSG00000212938
ASAH2	N-acylsphingosine amidohydrolase (non-lysosomal ceramidase) 2	56624	ENSG00000188611
MYO18B	myosin XVIIIB	84700	ENSG00000133454
CTRC	chymotrypsin C (caldecrin)	11330	ENSG00000162438
SLC18A2	solute carrier family 18 (vesicular monoamine), member 2	6571	ENSG00000165646
SCGB1D2	secretoglobin, family 1D, member 2	10647	ENSG00000124935
KIR3DL2	killer cell immunoglobulin-like receptor, three domains, long cytoplasmic tail, 2	3812	ENSG00000240403
KRTAP19-1	keratin associated protein 19-1	337882	ENSG00000184351
FOLH1B	folate hydrolase 1B	219595	NA
SLC7A3	solute carrier family 7 (cationic amino acid transporter, y+ system), member 3	84889	ENSG00000165349
ARHGEF4	Rho guanine nucleotide exchange factor (GEF) 4	50649	ENSG00000136002
PAGE1	P antigen family, member 1 (prostate associated)	8712	ENSG00000068985
SIX6	SIX homeobox 6	4990	ENSG00000184302
SLC2A2	solute carrier family 2 (facilitated glucose transporter), member 2	6514	ENSG00000163581
ATP8A1	ATPase, aminophospholipid transporter (APLT), class I, type 8A, member 1	10396	ENSG00000124406
EGF	epidermal growth factor	1950	ENSG00000138798
SPRN	shadow of prion protein homolog (zebrafish)	503542	ENSG00000203772
MUC7	mucin 7, secreted	4589	ENSG00000171195
FRMD7	FERM domain containing 7	90167	ENSG00000165694
ANKS4B	ankyrin repeat and sterile alpha motif domain containing 4B	257629	ENSG00000175311
SPZ1	spermatogenic leucine zipper 1	84654	ENSG00000164299
DACH2	dachshund homolog 2 (Drosophila)	117154	ENSG00000126733
C14orf119	chromosome 14 open reading frame 119	55017	ENSG00000179933
IL29	interleukin 29 (interferon, lambda 1)	282618	ENSG00000182393
ZPLD1	zona pellucida-like domain containing 1	131368	ENSG00000170044
TTBK1	tau tubulin kinase 1	84630	ENSG00000146216
CSMD2	CUB and Sushi multiple domains 2	114784	ENSG00000121904
KRT40	keratin 40	125115	ENSG00000204889
CHD2	chromodomain helicase DNA binding protein 2	1106	ENSG00000173575
BHMT2	betaine--homocysteine S-methyltransferase 2	23743	ENSG00000132840
SPATA4	spermatogenesis associated 4	132851	ENSG00000150628
CTAGE1	cutaneous T-cell lymphoma-associated antigen 1	64693	ENSG00000212710
KY	kyphoscoliosis peptidase	339855	ENSG00000174611
SPAG6	sperm associated antigen 6	9576	ENSG00000077327
SMR3A	submaxillary gland androgen regulated protein 3A	26952	ENSG00000109208
ENHO	energy homeostasis associated	375704	ENSG00000168913
GALNT5	UDP-N-acetyl-alpha-D-galactosamine:polypeptide N-acetylgalactosaminyltransferase 5 (GalNAc-T5)	11227	ENSG00000136542
CRYGD	crystallin, gamma D	1421	ENSG00000118231
FCRLA	Fc receptor-like A	84824	ENSG00000132185
CLVS1	clavesin 1	157807	ENSG00000177182
GHRLOS2	ghrelin opposite strand RNA 2 (non-protein coding)	84657	NA
IFNA6	interferon, alpha 6	3443	ENSG00000120235
GBA3	glucosidase, beta, acid 3 (cytosolic)	57733	ENSG00000249948
TAS2R9	taste receptor, type 2, member 9	50835	ENSG00000121381
WNT8A	wingless-type MMTV integration site family, member 8A	7478	ENSG00000061492
FRMD1	FERM domain containing 1	79981	ENSG00000153303
SUCNR1	succinate receptor 1	56670	ENSG00000198829
SLC36A3	solute carrier family 36 (proton/amino acid symporter), member 3	285641	ENSG00000186334
GCG	glucagon	2641	ENSG00000115263
AHRR	aryl-hydrocarbon receptor repressor	57491	ENSG00000063438
PCDH8	protocadherin 8	5100	ENSG00000136099
KCNG3	potassium voltage-gated channel, subfamily G, member 3	170850	ENSG00000171126
ENPP6	ectonucleotide pyrophosphatase/phosphodiesterase 6	133121	ENSG00000164303
MIXL1	Mix paired-like homeobox	83881	ENSG00000185155
CABS1	calcium-binding protein, spermatid-specific 1	85438	ENSG00000145309
LOC389199	uncharacterized LOC389199	389199	NA
PDILT	protein disulfide isomerase-like, testis expressed	204474	ENSG00000169340
FAM187B	family with sequence similarity 187, member B	148109	ENSG00000177558
NPVF	neuropeptide VF precursor	64111	ENSG00000105954
EFCAB12	EF-hand calcium binding domain 12	90288	ENSG00000172771
GPR174	G protein-coupled receptor 174	84636	ENSG00000147138
ADAD1	adenosine deaminase domain containing 1 (testis-specific)	132612	ENSG00000164113
PCDH15	protocadherin-related 15	65217	ENSG00000150275
S100A2	S100 calcium binding protein A2	6273	ENSG00000196754
CHD5	chromodomain helicase DNA binding protein 5	26038	ENSG00000116254
CD226	CD226 molecule	10666	ENSG00000150637
NIPSNAP3B	nipsnap homolog 3B (C. elegans)	55335	ENSG00000165028
ANXA10	annexin A10	11199	ENSG00000109511
AQP4	aquaporin 4	361	ENSG00000171885
MRGPRX1	MAS-related GPR, member X1	259249	ENSG00000170255
SAMD13	sterile alpha motif domain containing 13	148418	ENSG00000203943
MTNR1A	melatonin receptor 1A	4543	ENSG00000168412
PRG4	proteoglycan 4	10216	ENSG00000116690
RIMS2	regulating synaptic membrane exocytosis 2	9699	ENSG00000176406
KRTAP4-4	keratin associated protein 4-4	84616	ENSG00000171396
PTCH2	patched 2	8643	ENSG00000117425
LGI1	leucine-rich, glioma inactivated 1	9211	ENSG00000108231
LENEP	lens epithelial protein	55891	ENSG00000163352
ACMSD	aminocarboxymuconate semialdehyde decarboxylase	130013	ENSG00000153086
COL4A4	collagen, type IV, alpha 4	1286	ENSG00000081052
DEFA6	defensin, alpha 6, Paneth cell-specific	1671	ENSG00000164822
IL28B	interleukin 28B (interferon, lambda 3)	282617	ENSG00000197110
NLRP5	NLR family, pyrin domain containing 5	126206	ENSG00000171487
MBD3L2	methyl-CpG binding domain protein 3-like 2	125997	ENSG00000230522
CCR8	chemokine (C-C motif) receptor 8	1237	ENSG00000179934
GRIA4	glutamate receptor, ionotropic, AMPA 4	2893	ENSG00000152578
AVPR1B	arginine vasopressin receptor 1B	553	ENSG00000198049
SPINK4	serine peptidase inhibitor, Kazal type 4	27290	ENSG00000122711
TLR2	toll-like receptor 2	7097	NA
C2orf73	chromosome 2 open reading frame 73	129852	ENSG00000177994
H1FOO	H1 histone family, member O, oocyte-specific	132243	ENSG00000178804
GALR2	galanin receptor 2	8811	ENSG00000182687
DUX4	double homeobox 4	22947	ENSG00000258389
SPINK6	serine peptidase inhibitor, Kazal type 6	404203	ENSG00000178172
ZNF100	zinc finger protein 100	163227	ENSG00000197020
GAGE1	G antigen 1	2543	ENSG00000205777,ENSG00000255738
SDR9C7	short chain dehydrogenase/reductase family 9C, member 7	121214	ENSG00000170426
PGAM2	phosphoglycerate mutase 2 (muscle)	5224	ENSG00000164708
SYNGR4	synaptogyrin 4	23546	ENSG00000105467
AMPD1	adenosine monophosphate deaminase 1	270	ENSG00000116748
TAS2R38	taste receptor, type 2, member 38	5726	ENSG00000257138
TMED6	transmembrane emp24 protein transport domain containing 6	146456	ENSG00000157315
TACR3	tachykinin receptor 3	6870	ENSG00000169836
ZNF254	zinc finger protein 254	9534	ENSG00000213096
PMP2	peripheral myelin protein 2	5375	ENSG00000147588
BREA2	breast cancer estrogen-induced apoptosis 2	286076	NA
CPO	carboxypeptidase O	130749	ENSG00000144410
SGCZ	sarcoglycan, zeta	137868	ENSG00000185053
CCDC110	coiled-coil domain containing 110	256309	ENSG00000168491
AVPR1A	arginine vasopressin receptor 1A	552	ENSG00000166148
NME5	NME/NM23 family member 5	8382	ENSG00000112981
RIBC2	RIB43A domain with coiled-coils 2	26150	ENSG00000128408
TMEM232	transmembrane protein 232	642987	ENSG00000186952
EPX	eosinophil peroxidase	8288	ENSG00000121053
TPO	thyroid peroxidase	7173	ENSG00000115705
TMPRSS11B	transmembrane protease, serine 11B	132724	ENSG00000185873
MRGPRX3	MAS-related GPR, member X3	117195	ENSG00000179826
HMGB4	high mobility group box 4	127540	ENSG00000176256
PCDHB5	protocadherin beta 5	26167	ENSG00000113209
SLC4A9	solute carrier family 4, sodium bicarbonate cotransporter, member 9	83697	ENSG00000113073
SPICE1	spindle and centriole associated protein 1	152185	ENSG00000163611
UNC79	unc-79 homolog (C. elegans)	57578	ENSG00000133958
FAM71A	family with sequence similarity 71, member A	149647	ENSG00000162771
GSDMC	gasdermin C	56169	ENSG00000147697
FKSG2	tumor protein, translationally-controlled 1 pseudogene	59347	NA
OR8D2	olfactory receptor, family 8, subfamily D, member 2	283160	ENSG00000197263
THRSP	thyroid hormone responsive	7069	ENSG00000151365
B3GALT1	UDP-Gal:betaGlcNAc beta 1,3-galactosyltransferase, polypeptide 1	8708	ENSG00000172318
IFNB1	interferon, beta 1, fibroblast	3456	ENSG00000171855
AMELY	amelogenin, Y-linked	266	ENSG00000099721
MAGEB6	melanoma antigen family B, 6	158809	ENSG00000176746
C15orf37	chromosome 15 open reading frame 37	283687	NA
CUL3	cullin 3	8452	ENSG00000036257
AKAP2	A kinase (PRKA) anchor protein 2	11217	ENSG00000241978
SYT10	synaptotagmin X	341359	ENSG00000110975
C14orf182	chromosome 14 open reading frame 182	283551	ENSG00000214900
ZNF396	zinc finger protein 396	252884	ENSG00000186496
PCDHGA3	protocadherin gamma subfamily A, 3	56112	ENSG00000254245
AKR1D1	aldo-keto reductase family 1, member D1 (delta 4-3-ketosteroid-5-beta-reductase)	6718	ENSG00000122787
KCTD4	potassium channel tetramerisation domain containing 4	386618	ENSG00000180332
CCNA1	cyclin A1	8900	ENSG00000133101
C8A	complement component 8, alpha polypeptide	731	ENSG00000157131
MBTD1	mbt domain containing 1	54799	ENSG00000011258
SMC1B	structural maintenance of chromosomes 1B	27127	ENSG00000077935
PCDHB1	protocadherin beta 1	29930	ENSG00000171815
CTTNBP2	cortactin binding protein 2	83992	ENSG00000077063
CD1B	CD1b molecule	910	ENSG00000158485
POU3F2	POU class 3 homeobox 2	5454	ENSG00000184486
UGT2B4	UDP glucuronosyltransferase 2 family, polypeptide B4	7363	ENSG00000156096
TPH2	tryptophan hydroxylase 2	121278	ENSG00000139287
FAM47B	family with sequence similarity 47, member B	170062	ENSG00000189132
HTR2C	5-hydroxytryptamine (serotonin) receptor 2C, G protein-coupled	3358	ENSG00000147246
ZNF584	zinc finger protein 584	201514	ENSG00000171574
STRA8	stimulated by retinoic acid gene 8 homolog (mouse)	346673	ENSG00000146857
OLIG2	oligodendrocyte lineage transcription factor 2	10215	ENSG00000205927
RGS7	regulator of G-protein signaling 7	6000	ENSG00000182901
PPP1R17	protein phosphatase 1, regulatory subunit 17	10842	ENSG00000106341
LHFPL3	lipoma HMGIC fusion partner-like 3	375612	ENSG00000187416
ELAVL4	ELAV (embryonic lethal, abnormal vision, Drosophila)-like 4	1996	ENSG00000162374
RND1	Rho family GTPase 1	27289	ENSG00000172602
SUMO1	SMT3 suppressor of mif two 3 homolog 1 (S. cerevisiae)	7341	ENSG00000116030
CFHR5	complement factor H-related 5	81494	ENSG00000134389
BLK	B lymphoid tyrosine kinase	640	ENSG00000136573
HTR1A	5-hydroxytryptamine (serotonin) receptor 1A, G protein-coupled	3350	ENSG00000178394
IGSF22	immunoglobulin superfamily, member 22	283284	ENSG00000179057
SLC39A2	solute carrier family 39 (zinc transporter), member 2	29986	ENSG00000165794
IRX5	iroquois homeobox 5	10265	ENSG00000176842
TMEM105	transmembrane protein 105	284186	ENSG00000185332
TMSB4Y	thymosin beta 4, Y-linked	9087	ENSG00000154620
NPY	neuropeptide Y	4852	ENSG00000122585
IAPP	islet amyloid polypeptide	3375	ENSG00000121351
MYOM3	myomesin family, member 3	127294	ENSG00000142661
CNOT6L	CCR4-NOT transcription complex, subunit 6-like	246175	ENSG00000138767
TTPA	tocopherol (alpha) transfer protein	7274	ENSG00000137561
NTM	neurotrimin	50863	ENSG00000182667
KLRK1	killer cell lectin-like receptor subfamily K, member 1	22914	ENSG00000213809
GKN2	gastrokine 2	200504	ENSG00000183607
F13B	coagulation factor XIII, B polypeptide	2165	ENSG00000143278
TXNDC2	thioredoxin domain containing 2 (spermatozoa)	84203	ENSG00000168454
LONRF3	LON peptidase N-terminal domain and ring finger 3	79836	ENSG00000175556
DENND1B	DENN/MADD domain containing 1B	163486	ENSG00000213047
CACNA1E	calcium channel, voltage-dependent, R type, alpha 1E subunit	777	ENSG00000198216
GGT6	gamma-glutamyltransferase 6	124975	ENSG00000167741
LIN28A	lin-28 homolog A (C. elegans)	79727	ENSG00000131914
CCER1	coiled-coil glutamate-rich protein 1	196477	ENSG00000197651
BPIFB1	BPI fold containing family B, member 1	92747	ENSG00000125999
MIA2	melanoma inhibitory activity 2	117153	ENSG00000150526
TMC2	transmembrane channel-like 2	117532	ENSG00000149488
MRGPRX2	MAS-related GPR, member X2	117194	ENSG00000183695
USP44	ubiquitin specific peptidase 44	84101	ENSG00000136014
SAGE1	sarcoma antigen 1	55511	ENSG00000181433
GALP	galanin-like peptide	85569	ENSG00000197487
ZIC1	Zic family member 1	7545	ENSG00000152977
OR6K2	olfactory receptor, family 6, subfamily K, member 2	81448	ENSG00000196171
CCDC105	coiled-coil domain containing 105	126402	ENSG00000160994
CRYGA	crystallin, gamma A	1418	ENSG00000168582
LY6G5B	lymphocyte antigen 6 complex, locus G5B	58496	ENSG00000263020,ENSG00000240053
AQP5	aquaporin 5	362	ENSG00000161798
FDCSP	follicular dendritic cell secreted protein	260436	ENSG00000181617
IGFN1	immunoglobulin-like and fibronectin type III domain containing 1	91156	ENSG00000163395
CCR5	chemokine (C-C motif) receptor 5 (gene/pseudogene)	1234	ENSG00000160791
SSX2	synovial sarcoma, X breakpoint 2	6757	ENSG00000241476
TRPM5	transient receptor potential cation channel, subfamily M, member 5	29850	ENSG00000070985
MYH4	myosin, heavy chain 4, skeletal muscle	4622	ENSG00000264424
EMX1	empty spiracles homeobox 1	2016	ENSG00000135638
SPATA17	spermatogenesis associated 17	128153	ENSG00000162814
HCG9	HLA complex group 9 (non-protein coding)	10255	NA
SLC6A5	solute carrier family 6 (neurotransmitter transporter, glycine), member 5	9152	ENSG00000165970
IGJ	immunoglobulin J polypeptide, linker protein for immunoglobulin alpha and mu polypeptides	3512	ENSG00000132465
TMEM89	transmembrane protein 89	440955	ENSG00000183396
HECTD4	HECT domain containing E3 ubiquitin protein ligase 4	283450	ENSG00000173064
SPATS1	spermatogenesis associated, serine-rich 1	221409	ENSG00000249481
CFC1	cripto, FRL-1, cryptic family 1	55997	ENSG00000136698
WFDC11	WAP four-disulfide core domain 11	259239	ENSG00000180083
HIST2H2BF	histone cluster 2, H2bf	440689	ENSG00000203814
SLC4A5	solute carrier family 4, sodium bicarbonate cotransporter, member 5	57835	ENSG00000188687
DMBX1	diencephalon/mesencephalon homeobox 1	127343	ENSG00000197587
C16orf11	chromosome 16 open reading frame 11	146325	ENSG00000161992
MLNR	motilin receptor	2862	ENSG00000102539
SNX31	sorting nexin 31	169166	ENSG00000174226
SLC17A7	solute carrier family 17 (sodium-dependent inorganic phosphate cotransporter), member 7	57030	ENSG00000104888
LHFPL5	lipoma HMGIC fusion partner-like 5	222662	ENSG00000197753
CPXCR1	CPX chromosome region, candidate 1	53336	ENSG00000147183
B3GNTL1	UDP-GlcNAc:betaGal beta-1,3-N-acetylglucosaminyltransferase-like 1	146712	ENSG00000175711
VSTM2L	V-set and transmembrane domain containing 2 like	128434	ENSG00000132821
MYRIP	myosin VIIA and Rab interacting protein	25924	ENSG00000170011
RAB3C	RAB3C, member RAS oncogene family	115827	ENSG00000152932
UGT2B10	UDP glucuronosyltransferase 2 family, polypeptide B10	7365	ENSG00000109181
TMEM132D	transmembrane protein 132D	121256	ENSG00000151952
OR1A1	olfactory receptor, family 1, subfamily A, member 1	8383	ENSG00000172146
LINC00238	long intergenic non-protein coding RNA 238	440184	NA
KPNA5	karyopherin alpha 5 (importin alpha 6)	3841	ENSG00000196911
TEKT5	tektin 5	146279	ENSG00000153060
HMX1	H6 family homeobox 1	3166	ENSG00000215612
AJAP1	adherens junctions associated protein 1	55966	ENSG00000196581
OR51B2	olfactory receptor, family 51, subfamily B, member 2	79345	ENSG00000184881
LRRC43	leucine rich repeat containing 43	254050	ENSG00000158113
GUCY2C	guanylate cyclase 2C (heat stable enterotoxin receptor)	2984	ENSG00000070019
PRMT8	protein arginine methyltransferase 8	56341	ENSG00000111218
XIRP2	xin actin-binding repeat containing 2	129446	ENSG00000163092
CDHR3	cadherin-related family member 3	222256	ENSG00000128536
KLK11	kallikrein-related peptidase 11	11012	ENSG00000167757
TMEM132B	transmembrane protein 132B	114795	ENSG00000139364
CES1P1	carboxylesterase 1 pseudogene 1	51716	NA
DDX4	DEAD (Asp-Glu-Ala-Asp) box polypeptide 4	54514	ENSG00000152670
TRMT5	tRNA methyltransferase 5 homolog (S. cerevisiae)	57570	ENSG00000126814
C12orf42	chromosome 12 open reading frame 42	374470	ENSG00000179088
KLK4	kallikrein-related peptidase 4	9622	ENSG00000167749
CSMD3	CUB and Sushi multiple domains 3	114788	ENSG00000164796
RRH	retinal pigment epithelium-derived rhodopsin homolog	10692	ENSG00000180245
PPARGC1A	peroxisome proliferator-activated receptor gamma, coactivator 1 alpha	10891	ENSG00000109819
ZNRF4	zinc and ring finger 4	148066	ENSG00000105428
COL10A1	collagen, type X, alpha 1	1300	ENSG00000123500
FRMD5	FERM domain containing 5	84978	ENSG00000171877
DCSTAMP	dendrocyte expressed seven transmembrane protein	81501	ENSG00000164935
FABP3	fatty acid binding protein 3, muscle and heart (mammary-derived growth inhibitor)	2170	ENSG00000121769
C9orf135	chromosome 9 open reading frame 135	138255	ENSG00000204711
HRH3	histamine receptor H3	11255	ENSG00000101180
CD101	CD101 molecule	9398	ENSG00000134256
ZNF804B	zinc finger protein 804B	219578	ENSG00000182348
TBC1D29	TBC1 domain family, member 29	26083	ENSG00000266733,ENSG00000197689
AKR7L	aldo-keto reductase family 7-like	246181	NA
SPRR4	small proline-rich protein 4	163778	ENSG00000184148
FAM81A	family with sequence similarity 81, member A	145773	ENSG00000157470
KLRC4	killer cell lectin-like receptor subfamily C, member 4	8302	ENSG00000183542
NKX2-5	NK2 homeobox 5	1482	ENSG00000183072
ANKRD2	ankyrin repeat domain 2 (stretch responsive muscle)	26287	ENSG00000165887
CACNG8	calcium channel, voltage-dependent, gamma subunit 8	59283	ENSG00000142408
C11orf87	chromosome 11 open reading frame 87	399947	ENSG00000185742
APOBEC1	apolipoprotein B mRNA editing enzyme, catalytic polypeptide 1	339	ENSG00000111701
CELF3	CUGBP, Elav-like family member 3	11189	ENSG00000159409
CDX4	caudal type homeobox 4	1046	ENSG00000131264
PROL1	proline rich, lacrimal 1	58503	ENSG00000171199
ZNF229	zinc finger protein 229	7772	ENSG00000167383
HOXC11	homeobox C11	3227	ENSG00000123388
CFHR4	complement factor H-related 4	10877	ENSG00000134365
CYP17A1	cytochrome P450, family 17, subfamily A, polypeptide 1	1586	ENSG00000148795
DNASE2B	deoxyribonuclease II beta	58511	ENSG00000137976
SLC22A13	solute carrier family 22 (organic anion transporter), member 13	9390	ENSG00000172940
C9	complement component 9	735	ENSG00000113600
DNAH12	dynein, axonemal, heavy chain 12	201625	ENSG00000174844
ABCE1	ATP-binding cassette, sub-family E (OABP), member 1	6059	ENSG00000164163
WNT1	wingless-type MMTV integration site family, member 1	7471	ENSG00000125084
ZIC4	Zic family member 4	84107	ENSG00000174963
XIRP1	xin actin-binding repeat containing 1	165904	ENSG00000168334
SLC7A14	solute carrier family 7 (orphan transporter), member 14	57709	ENSG00000013293
MSTN	myostatin	2660	ENSG00000138379
CLEC4F	C-type lectin domain family 4, member F	165530	ENSG00000152672
CYP3A7	cytochrome P450, family 3, subfamily A, polypeptide 7	1551	ENSG00000160870
IL2RG	interleukin 2 receptor, gamma	3561	ENSG00000147168
RAB39A	RAB39A, member RAS oncogene family	54734	ENSG00000179331
WBSCR17	Williams-Beuren syndrome chromosome region 17	64409	ENSG00000185274
CCDC71L	coiled-coil domain containing 71-like	168455	ENSG00000253276
ATP2A1	ATPase, Ca++ transporting, cardiac muscle, fast twitch 1	487	ENSG00000196296
B4GALNT3	beta-1,4-N-acetyl-galactosaminyl transferase 3	283358	ENSG00000139044
KCNE2	potassium voltage-gated channel, Isk-related family, member 2	9992	ENSG00000159197
TMPRSS12	transmembrane (C-terminal) protease, serine 12	283471	ENSG00000186452
RIMBP2	RIMS binding protein 2	23504	ENSG00000060709
OCLM	oculomedin	10896	ENSG00000262180
FOLH1	folate hydrolase (prostate-specific membrane antigen) 1	2346	ENSG00000086205
C2CD4A	C2 calcium-dependent domain containing 4A	145741	ENSG00000198535
GALNT8	UDP-N-acetyl-alpha-D-galactosamine:polypeptide N-acetylgalactosaminyltransferase 8 (GalNAc-T8)	26290	ENSG00000130035
ATP1B4	ATPase, Na+/K+ transporting, beta 4 polypeptide	23439	ENSG00000101892
KCNJ3	potassium inwardly-rectifying channel, subfamily J, member 3	3760	ENSG00000162989
KIF12	kinesin family member 12	113220	ENSG00000136883
SPTLC3	serine palmitoyltransferase, long chain base subunit 3	55304	ENSG00000172296
TMEM182	transmembrane protein 182	130827	ENSG00000170417
ODF3	outer dense fiber of sperm tails 3	113746	NA
VSIG1	V-set and immunoglobulin domain containing 1	340547	ENSG00000101842
CCL11	chemokine (C-C motif) ligand 11	6356	ENSG00000172156
FAM46D	family with sequence similarity 46, member D	169966	ENSG00000174016
ST6GAL2	ST6 beta-galactosamide alpha-2,6-sialyltranferase 2	84620	ENSG00000144057
C9orf139	chromosome 9 open reading frame 139	401563	ENSG00000180539
ZDHHC19	zinc finger, DHHC-type containing 19	131540	ENSG00000163958
HTR1B	5-hydroxytryptamine (serotonin) receptor 1B, G protein-coupled	3351	ENSG00000135312
DNAH8	dynein, axonemal, heavy chain 8	1769	ENSG00000124721
OTC	ornithine carbamoyltransferase	5009	ENSG00000036473
C20orf166	chromosome 20 open reading frame 166	128826	ENSG00000174407
AGMO	alkylglycerol monooxygenase	392636	ENSG00000187546
APOA2	apolipoprotein A-II	336	ENSG00000158874
ESCO2	establishment of cohesion 1 homolog 2 (S. cerevisiae)	157570	ENSG00000171320
DEFB4A	defensin, beta 4A	1673	ENSG00000171711
TAS2R42	taste receptor, type 2, member 42	353164	ENSG00000186136
TNNI1	troponin I type 1 (skeletal, slow)	7135	ENSG00000159173
ZNF287	zinc finger protein 287	57336	ENSG00000141040
ST6GALNAC5	ST6 (alpha-N-acetyl-neuraminyl-2,3-beta-galactosyl-1,3)-N-acetylgalactosaminide alpha-2,6-sialyltransferase 5	81849	ENSG00000117069
C16orf82	chromosome 16 open reading frame 82	162083	NA
CCDC155	coiled-coil domain containing 155	147872	ENSG00000161609
CSAG3	CSAG family, member 3	389903	NA
CYP4F11	cytochrome P450, family 4, subfamily F, polypeptide 11	57834	ENSG00000171903
KCTD16	potassium channel tetramerisation domain containing 16	57528	ENSG00000183775
SLITRK6	SLIT and NTRK-like family, member 6	84189	ENSG00000184564
PKDREJ	polycystic kidney disease (polycystin) and REJ homolog (sperm receptor for egg jelly homolog, sea urchin)	10343	ENSG00000130943
TAS2R20	taste receptor, type 2, member 20	259295	ENSG00000255837
KLHL10	kelch-like 10 (Drosophila)	317719	ENSG00000161594
PRG3	proteoglycan 3	10394	ENSG00000156575
ENTHD1	ENTH domain containing 1	150350	ENSG00000176177
DSG3	desmoglein 3	1830	ENSG00000134757
C14orf177	chromosome 14 open reading frame 177	283598	ENSG00000176605
DBC1	deleted in bladder cancer 1	1620	ENSG00000078725
CAPZA3	capping protein (actin filament) muscle Z-line, alpha 3	93661	ENSG00000177938
ZNF599	zinc finger protein 599	148103	ENSG00000153896
POU2AF1	POU class 2 associating factor 1	5450	ENSG00000110777
OR10A2	olfactory receptor, family 10, subfamily A, member 2	341276	ENSG00000170790
GALNTL5	UDP-N-acetyl-alpha-D-galactosamine:polypeptide N-acetylgalactosaminyltransferase-like 5	168391	ENSG00000106648
CNGA4	cyclic nucleotide gated channel alpha 4	1262	ENSG00000132259
TRPM8	transient receptor potential cation channel, subfamily M, member 8	79054	ENSG00000144481
PTCRA	pre T-cell antigen receptor alpha	171558	ENSG00000171611
TSSK4	testis-specific serine kinase 4	283629	ENSG00000139908
CNGB3	cyclic nucleotide gated channel beta 3	54714	ENSG00000170289
ZFHX4	zinc finger homeobox 4	79776	ENSG00000091656
GABRA1	gamma-aminobutyric acid (GABA) A receptor, alpha 1	2554	ENSG00000022355
PKD2L2	polycystic kidney disease 2-like 2	27039	ENSG00000078795
OR1C1	olfactory receptor, family 1, subfamily C, member 1	26188	ENSG00000221888
SLC39A12	solute carrier family 39 (zinc transporter), member 12	221074	ENSG00000148482
CIB4	calcium and integrin binding family member 4	130106	ENSG00000157884
SAA2	serum amyloid A2	6289	ENSG00000134339
SPTBN5	spectrin, beta, non-erythrocytic 5	51332	ENSG00000137877
DSG1	desmoglein 1	1828	ENSG00000134760
SLC51B	solute carrier family 51, beta subunit	123264	ENSG00000186198
AFM	afamin	173	ENSG00000079557
ADAM22	ADAM metallopeptidase domain 22	53616	ENSG00000008277
TCP10L2	t-complex 10-like 2	401285	ENSG00000166984
TNFSF18	tumor necrosis factor (ligand) superfamily, member 18	8995	ENSG00000120337
MAST1	microtubule associated serine/threonine kinase 1	22983	ENSG00000105613
ABCC12	ATP-binding cassette, sub-family C (CFTR/MRP), member 12	94160	ENSG00000140798
FAIM2	Fas apoptotic inhibitory molecule 2	23017	ENSG00000135472
LYPD4	LY6/PLAUR domain containing 4	147719	ENSG00000183103
OR10C1	olfactory receptor, family 10, subfamily C, member 1	442194	ENSG00000206474
SSX1	synovial sarcoma, X breakpoint 1	6756	ENSG00000126752
KRTAP3-1	keratin associated protein 3-1	83896	ENSG00000212901
SEMA3E	sema domain, immunoglobulin domain (Ig), short basic domain, secreted, (semaphorin) 3E	9723	ENSG00000170381
C10orf68	chromosome 10 open reading frame 68	79741	ENSG00000150076
HOXC12	homeobox C12	3228	ENSG00000123407
NKX6-1	NK6 homeobox 1	4825	ENSG00000163623
LRRC73	leucine rich repeat containing 73	221424	ENSG00000204052
PCDHA5	protocadherin alpha 5	56143	ENSG00000204965
EEF1A2	eukaryotic translation elongation factor 1 alpha 2	1917	ENSG00000101210
WDR96	WD repeat domain 96	80217	ENSG00000197748
P2RY12	purinergic receptor P2Y, G-protein coupled, 12	64805	ENSG00000169313
SULT2A1	sulfotransferase family, cytosolic, 2A, dehydroepiandrosterone (DHEA)-preferring, member 1	6822	ENSG00000105398
HAVCR1	hepatitis A virus cellular receptor 1	26762	ENSG00000113249
OR10T2	olfactory receptor, family 10, subfamily T, member 2	128360	ENSG00000186306
TMIE	transmembrane inner ear	259236	ENSG00000181585
CAPN13	calpain 13	92291	ENSG00000162949
TSSK2	testis-specific serine kinase 2	23617	ENSG00000206203
PNMA2	paraneoplastic Ma antigen 2	10687	ENSG00000240694
AMPD2	adenosine monophosphate deaminase 2	271	ENSG00000116337
SLC35G3	solute carrier family 35, member G3	146861	ENSG00000164729
GDF10	growth differentiation factor 10	2662	ENSG00000107623
ATP2B2	ATPase, Ca++ transporting, plasma membrane 2	491	ENSG00000157087
GRID1	glutamate receptor, ionotropic, delta 1	2894	ENSG00000182771
CNDP1	carnosine dipeptidase 1 (metallopeptidase M20 family)	84735	ENSG00000150656
TTLL10	tubulin tyrosine ligase-like family, member 10	254173	ENSG00000162571
GRM3	glutamate receptor, metabotropic 3	2913	ENSG00000198822
LIPI	lipase, member I	149998	ENSG00000188992
REXO1L1	REX1, RNA exonuclease 1 homolog (S. cerevisiae)-like 1	254958	ENSG00000205176
FGF16	fibroblast growth factor 16	8823	ENSG00000196468
ADARB2	adenosine deaminase, RNA-specific, B2	105	ENSG00000185736
ZNF221	zinc finger protein 221	7638	ENSG00000159905
LINC00313	long intergenic non-protein coding RNA 313	114038	NA
GAD2	glutamate decarboxylase 2 (pancreatic islets and brain, 65kDa)	2572	ENSG00000136750
TEX11	testis expressed 11	56159	ENSG00000120498
PCSK1	proprotein convertase subtilisin/kexin type 1	5122	ENSG00000175426
GRID2	glutamate receptor, ionotropic, delta 2	2895	ENSG00000152208
C1QTNF9B	C1q and tumor necrosis factor related protein 9B	387911	ENSG00000205863
CRYBA1	crystallin, beta A1	1411	ENSG00000108255
UTF1	undifferentiated embryonic cell transcription factor 1	8433	ENSG00000171794
CHIA	chitinase, acidic	27159	ENSG00000134216
PTF1A	pancreas specific transcription factor, 1a	256297	ENSG00000168267
NELL1	NEL-like 1 (chicken)	4745	ENSG00000165973
