# Supplementary material for: Comparison of Normal and Pre-Eclamptic Placental Gene Expression: A Systematic Review with Meta-Analysis
Source: PLoS One. 2016 Aug 25;11(8):e0161504. doi: 10.1371/journal.pone.0161504 (PMC4999138; doi:10.1371/journal.pone.0161504)
Supplement: S5 Table — (XLSX) [file pone.0161504.s005.xlsx]

## Sheet: S5 Table
S5 Table: Genes exclusively down-regulated in PE
Gene Symbol	Gene Name	EntrezGene	Ensembl
C1QL1	complement component 1, q subcomponent-like 1	10882	ENSG00000131094
ADAL	adenosine deaminase-like	161823	ENSG00000168803
CCNO	cyclin O	10309	ENSG00000152669
T	T, brachyury homolog (mouse)	6862	ENSG00000164458
BFSP2	beaded filament structural protein 2, phakinin	8419	ENSG00000170819
SIGLECL1	SIGLEC family like 1	284369	ENSG00000179213
RAB33A	RAB33A, member RAS oncogene family	9363	ENSG00000134594
SCG3	secretogranin III	29106	ENSG00000104112
DNAAF3	dynein, axonemal, assembly factor 3	352909	ENSG00000167646
TREML4	triggering receptor expressed on myeloid cells-like 4	285852	ENSG00000188056
FBXL16	F-box and leucine-rich repeat protein 16	146330	ENSG00000127585
SH2D1B	SH2 domain containing 1B	117157	ENSG00000198574
CNTNAP4	contactin associated protein-like 4	85445	ENSG00000152910
LGALS2	lectin, galactoside-binding, soluble, 2	3957	ENSG00000100079
ARMC2	armadillo repeat containing 2	84071	ENSG00000118690
MOG	myelin oligodendrocyte glycoprotein	4340	ENSG00000204655
WDHD1	WD repeat and HMG-box DNA binding protein 1	11169	ENSG00000198554
GPR62	G protein-coupled receptor 62	118442	ENSG00000180929
DCT	dopachrome tautomerase (dopachrome delta-isomerase, tyrosine-related protein 2)	1638	ENSG00000080166
MLIP	muscular LMNA-interacting protein	90523	ENSG00000146147
SLAMF6	SLAM family member 6	114836	ENSG00000162739
DIRAS1	DIRAS family, GTP-binding RAS-like 1	148252	ENSG00000176490
KRTAP8-1	keratin associated protein 8-1	337879	ENSG00000183640
VASH2	vasohibin 2	79805	ENSG00000143494
PRRG3	proline rich Gla (G-carboxyglutamic acid) 3 (transmembrane)	79057	ENSG00000130032
RASL10A	RAS-like, family 10, member A	10633	ENSG00000100276
MTCH2	mitochondrial carrier 2	23788	ENSG00000109919
C6orf58	chromosome 6 open reading frame 58	352999	ENSG00000184530
CD3G	CD3g molecule, gamma (CD3-TCR complex)	917	ENSG00000160654
C7orf69	chromosome 7 open reading frame 69	80099	ENSG00000136275
FMR1NB	fragile X mental retardation 1 neighbor	158521	ENSG00000176988
ATP4A	ATPase, H+/K+ exchanging, alpha polypeptide	495	ENSG00000105675
KRT83	keratin 83	3889	ENSG00000170523
SDR16C5	short chain dehydrogenase/reductase family 16C, member 5	195814	ENSG00000170786
DRD5	dopamine receptor D5	1816	ENSG00000169676
LOC389607	uncharacterized LOC389607	389607	NA
APLF	aprataxin and PNKP like factor	200558	ENSG00000169621
PDZK1	PDZ domain containing 1	5174	ENSG00000174827
OR2J2	olfactory receptor, family 2, subfamily J, member 2	26707	ENSG00000204700
PANX2	pannexin 2	56666	ENSG00000073150
KIRREL3	kin of IRRE like 3 (Drosophila)	84623	ENSG00000149571
SCN11A	sodium channel, voltage-gated, type XI, alpha subunit	11280	ENSG00000168356
C3orf20	chromosome 3 open reading frame 20	84077	ENSG00000131379
IL7	interleukin 7	3574	ENSG00000104432
ZNF675	zinc finger protein 675	171392	ENSG00000197372
MMP10	matrix metallopeptidase 10 (stromelysin 2)	4319	ENSG00000166670
TCAIM	T cell activation inhibitor, mitochondrial	285343	ENSG00000179152
SCN2B	sodium channel, voltage-gated, type II, beta subunit	6327	ENSG00000149575
HOXD12	homeobox D12	3238	ENSG00000170178
NOXRED1	NADP-dependent oxidoreductase domain containing 1	122945	ENSG00000165555
HIPK4	homeodomain interacting protein kinase 4	147746	ENSG00000160396
TSSK6	testis-specific serine kinase 6	83983	NA
GOLT1A	golgi transport 1A	127845	ENSG00000174567
CIITA	class II, major histocompatibility complex, transactivator	4261	ENSG00000179583
CETN1	centrin, EF-hand protein, 1	1068	NA
FAM71D	family with sequence similarity 71, member D	161142	ENSG00000172717
FXYD2	FXYD domain containing ion transport regulator 2	486	ENSG00000137731
PLA2G2D	phospholipase A2, group IID	26279	ENSG00000117215
VWA3B	von Willebrand factor A domain containing 3B	200403	ENSG00000168658
TYW5	tRNA-yW synthesizing protein 5	129450	ENSG00000162971
DGAT2	diacylglycerol O-acyltransferase 2	84649	ENSG00000062282
OR10A4	olfactory receptor, family 10, subfamily A, member 4	283297	ENSG00000170782
WNT8B	wingless-type MMTV integration site family, member 8B	7479	ENSG00000075290
HOXD13	homeobox D13	3239	ENSG00000128714
GDF11	growth differentiation factor 11	10220	ENSG00000135414
WIPI2	WD repeat domain, phosphoinositide interacting 2	26100	ENSG00000157954
PITX3	paired-like homeodomain 3	5309	ENSG00000107859
EPHA7	EPH receptor A7	2045	ENSG00000135333
CCDC7	coiled-coil domain containing 7	221016	ENSG00000216937
TRIM72	tripartite motif containing 72	493829	ENSG00000177238
GALNTL1	UDP-N-acetyl-alpha-D-galactosamine:polypeptide N-acetylgalactosaminyltransferase-like 1	57452	ENSG00000100626
LGALS9C	lectin, galactoside-binding, soluble, 9C	654346	ENSG00000171916
MYH13	myosin, heavy chain 13, skeletal muscle	8735	ENSG00000006788
XCL1	chemokine (C motif) ligand 1	6375	ENSG00000143184
TNFRSF8	tumor necrosis factor receptor superfamily, member 8	943	ENSG00000120949
ABHD13	abhydrolase domain containing 13	84945	ENSG00000139826
NDOR1	NADPH dependent diflavin oxidoreductase 1	27158	ENSG00000188566
CATSPER4	cation channel, sperm associated 4	378807	ENSG00000188782
SEC14L3	SEC14-like 3 (S. cerevisiae)	266629	ENSG00000100012
CYP11B2	cytochrome P450, family 11, subfamily B, polypeptide 2	1585	ENSG00000179142
OR2C1	olfactory receptor, family 2, subfamily C, member 1	4993	ENSG00000168158
GJB1	gap junction protein, beta 1, 32kDa	2705	ENSG00000169562
NCAPH	non-SMC condensin I complex, subunit H	23397	ENSG00000121152
FAM133A	family with sequence similarity 133, member A	286499	ENSG00000179083
JPH3	junctophilin 3	57338	ENSG00000154118
S100Z	S100 calcium binding protein Z	170591	ENSG00000171643
FBP2	fructose-1,6-bisphosphatase 2	8789	ENSG00000130957
LCE4A	late cornified envelope 4A	199834	ENSG00000187170
MAB21L2	mab-21-like 2 (C. elegans)	10586	ENSG00000181541
ZNF556	zinc finger protein 556	80032	ENSG00000172000
KCNH3	potassium voltage-gated channel, subfamily H (eag-related), member 3	23416	ENSG00000135519
IL22	interleukin 22	50616	ENSG00000127318
MAGI3	membrane associated guanylate kinase, WW and PDZ domain containing 3	260425	ENSG00000081026
SLC35F3	solute carrier family 35, member F3	148641	ENSG00000183780
OR6M1	olfactory receptor, family 6, subfamily M, member 1	390261	ENSG00000196099
HOXA3	homeobox A3	3200	ENSG00000105997
OR4C46	olfactory receptor, family 4, subfamily C, member 46	119749	ENSG00000185926
LRRC27	leucine rich repeat containing 27	80313	ENSG00000148814
DNAJB8	DnaJ (Hsp40) homolog, subfamily B, member 8	165721	ENSG00000179407
HCN1	hyperpolarization activated cyclic nucleotide-gated potassium channel 1	348980	ENSG00000164588
METTL2B	methyltransferase like 2B	55798	ENSG00000165055
HMGA2	high mobility group AT-hook 2	8091	ENSG00000149948
GK	glycerol kinase	2710	ENSG00000198814
ZNF445	zinc finger protein 445	353274	ENSG00000185219
RP1	retinitis pigmentosa 1 (autosomal dominant)	6101	ENSG00000104237
BIK	BCL2-interacting killer (apoptosis-inducing)	638	ENSG00000100290
A1BG	alpha-1-B glycoprotein	1	ENSG00000121410
ZWILCH	Zwilch, kinetochore associated, homolog (Drosophila)	55055	ENSG00000174442
GPR22	G protein-coupled receptor 22	2845	ENSG00000172209
SPACA7	sperm acrosome associated 7	122258	ENSG00000153498
C12orf54	chromosome 12 open reading frame 54	121273	ENSG00000177627
KLC3	kinesin light chain 3	147700	ENSG00000104892
BCAS1	breast carcinoma amplified sequence 1	8537	ENSG00000064787
ZNF710	zinc finger protein 710	374655	ENSG00000140548
ST8SIA2	ST8 alpha-N-acetyl-neuraminide alpha-2,8-sialyltransferase 2	8128	ENSG00000140557
OR7C2	olfactory receptor, family 7, subfamily C, member 2	26658	ENSG00000127529
ACBD5	acyl-CoA binding domain containing 5	91452	ENSG00000107897
CDK5R2	cyclin-dependent kinase 5, regulatory subunit 2 (p39)	8941	ENSG00000171450
RORC	RAR-related orphan receptor C	6097	ENSG00000143365
GNB1L	guanine nucleotide binding protein (G protein), beta polypeptide 1-like	54584	ENSG00000185838
CACNA1G	calcium channel, voltage-dependent, T type, alpha 1G subunit	8913	ENSG00000006283
ZC4H2	zinc finger, C4H2 domain containing	55906	ENSG00000126970
FKBP7	FK506 binding protein 7	51661	ENSG00000079150
BCRP2	breakpoint cluster region pseudogene 2	400892	NA
PRAMEF2	PRAME family member 2	65122	ENSG00000120952
PPEF1	protein phosphatase, EF-hand calcium binding domain 1	5475	ENSG00000086717
ZNF490	zinc finger protein 490	57474	ENSG00000188033
ACSS3	acyl-CoA synthetase short-chain family member 3	79611	ENSG00000111058
FOXJ1	forkhead box J1	2302	ENSG00000129654
IGSF11	immunoglobulin superfamily, member 11	152404	ENSG00000144847
BLID	BH3-like motif containing, cell death inducer	414899	ENSG00000259571
C1orf158	chromosome 1 open reading frame 158	93190	ENSG00000157330
KRT2	keratin 2	3849	ENSG00000172867
MOGAT2	monoacylglycerol O-acyltransferase 2	80168	ENSG00000166391
PHACTR3	phosphatase and actin regulator 3	116154	ENSG00000087495
ANKRD22	ankyrin repeat domain 22	118932	ENSG00000152766
TNK1	tyrosine kinase, non-receptor, 1	8711	ENSG00000174292
MYEOV2	myeloma overexpressed 2	150678	ENSG00000172428
ZNF404	zinc finger protein 404	342908	NA
UROC1	urocanate hydratase 1	131669	ENSG00000159650
KRT4	keratin 4	3851	ENSG00000170477
MGAT5B	mannosyl (alpha-1,6-)-glycoprotein beta-1,6-N-acetyl-glucosaminyltransferase, isozyme B	146664	ENSG00000167889
IL1A	interleukin 1, alpha	3552	ENSG00000115008
FAM194A	family with sequence similarity 194, member A	131831	ENSG00000163645
TRIM65	tripartite motif containing 65	201292	ENSG00000141569
RND2	Rho family GTPase 2	8153	ENSG00000108830
PRB2	proline-rich protein BstNI subfamily 2	653247	ENSG00000121335
USP40	ubiquitin specific peptidase 40	55230	ENSG00000085982
CCL26	chemokine (C-C motif) ligand 26	10344	ENSG00000006606
AMPD3	adenosine monophosphate deaminase 3	272	ENSG00000133805
RNASE11	ribonuclease, RNase A family, 11 (non-active)	122651	ENSG00000173464
PAPL	iron/zinc purple acid phosphatase-like protein	390928	ENSG00000183760
METTL8	methyltransferase like 8	79828	ENSG00000123600
KRT71	keratin 71	112802	ENSG00000139648
KIF9	kinesin family member 9	64147	ENSG00000088727
NTN4	netrin 4	59277	ENSG00000074527
SLC26A8	solute carrier family 26, member 8	116369	ENSG00000112053
VPS13B	vacuolar protein sorting 13 homolog B (yeast)	157680	ENSG00000132549
KCNS1	potassium voltage-gated channel, delayed-rectifier, subfamily S, member 1	3787	ENSG00000124134
PGBD5	piggyBac transposable element derived 5	79605	ENSG00000177614
IL3	interleukin 3 (colony-stimulating factor, multiple)	3562	ENSG00000164399
MARK1	MAP/microtubule affinity-regulating kinase 1	4139	ENSG00000116141
NT5C1A	5'-nucleotidase, cytosolic IA	84618	ENSG00000116981
PRKAG1	protein kinase, AMP-activated, gamma 1 non-catalytic subunit	5571	ENSG00000181929
TRUB1	TruB pseudouridine (psi) synthase homolog 1 (E. coli)	142940	ENSG00000165832
P2RY10	purinergic receptor P2Y, G-protein coupled, 10	27334	ENSG00000078589
CELA2B	chymotrypsin-like elastase family, member 2B	51032	ENSG00000215704
SEZ6L	seizure related 6 homolog (mouse)-like	23544	ENSG00000100095
ZNF80	zinc finger protein 80	7634	ENSG00000174255
NXPH1	neurexophilin 1	30010	ENSG00000122584
LECT1	leukocyte cell derived chemotaxin 1	11061	ENSG00000136110
ASPDH	aspartate dehydrogenase domain containing	554235	ENSG00000204653
MAGI1	membrane associated guanylate kinase, WW and PDZ domain containing 1	9223	ENSG00000151276
C20orf96	chromosome 20 open reading frame 96	140680	ENSG00000196476
CASKIN1	CASK interacting protein 1	57524	ENSG00000167971
PTPN5	protein tyrosine phosphatase, non-receptor type 5 (striatum-enriched)	84867	ENSG00000110786
USH1C	Usher syndrome 1C (autosomal recessive, severe)	10083	ENSG00000006611
RASA2	RAS p21 protein activator 2	5922	ENSG00000155903
LIPH	lipase, member H	200879	ENSG00000163898
YIPF7	Yip1 domain family, member 7	285525	ENSG00000177752
PHACTR1	phosphatase and actin regulator 1	221692	ENSG00000112137
FCHO1	FCH domain only 1	23149	ENSG00000130475
CDC20B	cell division cycle 20 homolog B (S. cerevisiae)	166979	ENSG00000164287
SLC16A11	solute carrier family 16, member 11 (monocarboxylic acid transporter 11)	162515	ENSG00000174326
PCK1	phosphoenolpyruvate carboxykinase 1 (soluble)	5105	ENSG00000124253
VAPB	VAMP (vesicle-associated membrane protein)-associated protein B and C	9217	ENSG00000124164
HOXB1	homeobox B1	3211	ENSG00000120094
FAM47C	family with sequence similarity 47, member C	442444	ENSG00000198173
TAS2R60	taste receptor, type 2, member 60	338398	ENSG00000185899
NTN1	netrin 1	9423	ENSG00000065320
CBLN4	cerebellin 4 precursor	140689	ENSG00000054803
C10orf107	chromosome 10 open reading frame 107	219621	ENSG00000183346
OR4C3	olfactory receptor, family 4, subfamily C, member 3	256144	ENSG00000176547
AK5	adenylate kinase 5	26289	ENSG00000154027
KCND1	potassium voltage-gated channel, Shal-related subfamily, member 1	3750	ENSG00000102057
CCDC67	coiled-coil domain containing 67	159989	ENSG00000165325
NLRC5	NLR family, CARD domain containing 5	84166	ENSG00000140853
CASS4	Cas scaffolding protein family member 4	57091	ENSG00000087589
PDZK1IP1	PDZK1 interacting protein 1	10158	ENSG00000162366
ESR1	estrogen receptor 1	2099	ENSG00000091831
PABPC5	poly(A) binding protein, cytoplasmic 5	140886	ENSG00000174740
SPO11	SPO11 meiotic protein covalently bound to DSB homolog (S. cerevisiae)	23626	ENSG00000054796
SCGB1C1	secretoglobin, family 1C, member 1	147199	NA
OR10R2	olfactory receptor, family 10, subfamily R, member 2	343406	ENSG00000198965
DEPDC7	DEP domain containing 7	91614	ENSG00000121690
ZNF571	zinc finger protein 571	51276	ENSG00000180479
EPPIN	epididymal peptidase inhibitor	57119	ENSG00000101448
DNAI2	dynein, axonemal, intermediate chain 2	64446	ENSG00000171595
TYR	tyrosinase (oculocutaneous albinism IA)	7299	ENSG00000077498
CA14	carbonic anhydrase XIV	23632	ENSG00000118298
FGF5	fibroblast growth factor 5	2250	ENSG00000138675
VGLL2	vestigial like 2 (Drosophila)	245806	ENSG00000170162
AQP2	aquaporin 2 (collecting duct)	359	ENSG00000167580
ZNF473	zinc finger protein 473	25888	ENSG00000142528
ZNF302	zinc finger protein 302	55900	ENSG00000089335
ISX	intestine-specific homeobox	91464	ENSG00000175329
SLC17A1	solute carrier family 17 (sodium phosphate), member 1	6568	ENSG00000124568
ZNF493	zinc finger protein 493	284443	ENSG00000196268
PTCD3	pentatricopeptide repeat domain 3	55037	ENSG00000132300
MAFA	v-maf musculoaponeurotic fibrosarcoma oncogene homolog A (avian)	389692	ENSG00000182759
C17orf64	chromosome 17 open reading frame 64	124773	ENSG00000141371
TMEM56	transmembrane protein 56	148534	ENSG00000152078
TDGF1	teratocarcinoma-derived growth factor 1	6997	ENSG00000241186
IFNG	interferon, gamma	3458	ENSG00000111537
SV2C	synaptic vesicle glycoprotein 2C	22987	ENSG00000122012
MND1	meiotic nuclear divisions 1 homolog (S. cerevisiae)	84057	ENSG00000121211
CSN2	casein beta	1447	ENSG00000135222
LRRC8B	leucine rich repeat containing 8 family, member B	23507	ENSG00000197147
CTSE	cathepsin E	1510	ENSG00000196188
SLC38A4	solute carrier family 38, member 4	55089	ENSG00000139209
2005-03-01	membrane-associated ring finger (C3HC4) 5	54708	ENSG00000198060
PIANP	PILR alpha associated neural protein	196500	ENSG00000139200
PNPLA1	patatin-like phospholipase domain containing 1	285848	ENSG00000180316
KRTAP4-5	keratin associated protein 4-5	85289	ENSG00000198271
C3orf33	chromosome 3 open reading frame 33	285315	ENSG00000174928
PCDHGB7	protocadherin gamma subfamily B, 7	56099	ENSG00000254122
IFT81	intraflagellar transport 81 homolog (Chlamydomonas)	28981	ENSG00000122970
TRIM54	tripartite motif containing 54	57159	ENSG00000138100
FOXA2	forkhead box A2	3170	ENSG00000125798
UBD	ubiquitin D	10537	ENSG00000213886
PIK3C2G	phosphatidylinositol-4-phosphate 3-kinase, catalytic subunit type 2 gamma	5288	ENSG00000139144
KAL1	Kallmann syndrome 1 sequence	3730	ENSG00000011201
TAS2R3	taste receptor, type 2, member 3	50831	ENSG00000127362
RSPH4A	radial spoke head 4 homolog A (Chlamydomonas)	345895	ENSG00000111834
PDZD3	PDZ domain containing 3	79849	ENSG00000172367
FBXO16	F-box protein 16	157574	ENSG00000214050
CDH22	cadherin 22, type 2	64405	ENSG00000149654
MTERF	mitochondrial transcription termination factor	7978	ENSG00000127989
PAK7	p21 protein (Cdc42/Rac)-activated kinase 7	57144	ENSG00000101349
LRFN2	leucine rich repeat and fibronectin type III domain containing 2	57497	ENSG00000156564
C6orf10	chromosome 6 open reading frame 10	10665	ENSG00000204296
PDAP1	PDGFA associated protein 1	11333	ENSG00000106244
GNAL	guanine nucleotide binding protein (G protein), alpha activating activity polypeptide, olfactory type	2774	ENSG00000141404
CHRNB2	cholinergic receptor, nicotinic, beta 2 (neuronal)	1141	ENSG00000160716
FTMT	ferritin mitochondrial	94033	ENSG00000181867
RLBP1	retinaldehyde binding protein 1	6017	ENSG00000140522
SRD5A2	steroid-5-alpha-reductase, alpha polypeptide 2 (3-oxo-5 alpha-steroid delta 4-dehydrogenase alpha 2)	6716	NA
STYX	serine/threonine/tyrosine interacting protein	6815	ENSG00000198252
RBM19	RNA binding motif protein 19	9904	ENSG00000122965
HIST2H2AB	histone cluster 2, H2ab	317772	ENSG00000184270
LINGO2	leucine rich repeat and Ig domain containing 2	158038	ENSG00000174482
ZDHHC21	zinc finger, DHHC-type containing 21	340481	ENSG00000175893
ADH5	alcohol dehydrogenase 5 (class III), chi polypeptide	128	ENSG00000197894
FOXP2	forkhead box P2	93986	ENSG00000128573
OR11A1	olfactory receptor, family 11, subfamily A, member 1	26531	ENSG00000204694
LHX5	LIM homeobox 5	64211	ENSG00000089116
TMEM252	transmembrane protein 252	169693	ENSG00000181778
PTGDR2	prostaglandin D2 receptor 2	11251	ENSG00000183134
EFCAB1	EF-hand calcium binding domain 1	79645	ENSG00000034239
ATP2B1	ATPase, Ca++ transporting, plasma membrane 1	490	ENSG00000070961
KCNK9	potassium channel, subfamily K, member 9	51305	ENSG00000169427
ERCC6L2	excision repair cross-complementing rodent repair deficiency, complementation group 6-like 2	375748	ENSG00000182150
GPR88	G protein-coupled receptor 88	54112	ENSG00000181656
PCDHAC1	protocadherin alpha subfamily C, 1	56135	ENSG00000248383
EXOG	endo/exonuclease (5'-3'), endonuclease G-like	9941	ENSG00000157036
GK2	glycerol kinase 2	2712	ENSG00000196475
SPIN2B	spindlin family, member 2B	474343	ENSG00000186787
UCP3	uncoupling protein 3 (mitochondrial, proton carrier)	7352	ENSG00000175564
NOTCH2NL	notch 2 N-terminal like	388677	ENSG00000213240
CPA2	carboxypeptidase A2 (pancreatic)	1358	ENSG00000158516
MYO1A	myosin IA	4640	ENSG00000166866
CACNB1	calcium channel, voltage-dependent, beta 1 subunit	782	ENSG00000067191
CDH24	cadherin 24, type 2	64403	ENSG00000139880
DNAH11	dynein, axonemal, heavy chain 11	8701	ENSG00000105877
NEIL3	nei endonuclease VIII-like 3 (E. coli)	55247	ENSG00000109674
KRT72	keratin 72	140807	ENSG00000170486
OPRL1	opiate receptor-like 1	4987	ENSG00000125510
PBX4	pre-B-cell leukemia homeobox 4	80714	ENSG00000105717
FOXK2	forkhead box K2	3607	ENSG00000141568
CACNA2D1	calcium channel, voltage-dependent, alpha 2/delta subunit 1	781	ENSG00000153956
CD200R1	CD200 receptor 1	131450	ENSG00000163606
LINC00167	long intergenic non-protein coding RNA 167	440072	NA
C1orf65	chromosome 1 open reading frame 65	164127	ENSG00000178395
CLIC2	chloride intracellular channel 2	1193	ENSG00000155962
KRT73	keratin 73	319101	ENSG00000186049
LGALS7	lectin, galactoside-binding, soluble, 7	3963	ENSG00000205076
TMEM17	transmembrane protein 17	200728	ENSG00000186889
BCL2L14	BCL2-like 14 (apoptosis facilitator)	79370	ENSG00000121380
IL12A	interleukin 12A (natural killer cell stimulatory factor 1, cytotoxic lymphocyte maturation factor 1, p35)	3592	ENSG00000168811
RPL10	ribosomal protein L10	6134	ENSG00000147403
PIWIL3	piwi-like 3 (Drosophila)	440822	ENSG00000184571
CHRNG	cholinergic receptor, nicotinic, gamma (muscle)	1146	ENSG00000196811
ACTN3	actinin, alpha 3	89	NA
SPATA18	spermatogenesis associated 18	132671	ENSG00000163071
FAM84A	family with sequence similarity 84, member A	151354	ENSG00000162981
DDO	D-aspartate oxidase	8528	ENSG00000203797
TCTE1	t-complex-associated-testis-expressed 1	202500	ENSG00000146221
TMEM206	transmembrane protein 206	55248	ENSG00000065600
DOT1L	DOT1-like, histone H3 methyltransferase (S. cerevisiae)	84444	ENSG00000104885
LYZL1	lysozyme-like 1	84569	ENSG00000120563
CYP11B1	cytochrome P450, family 11, subfamily B, polypeptide 1	1584	ENSG00000160882
C1orf109	chromosome 1 open reading frame 109	54955	ENSG00000116922
GATA5	GATA binding protein 5	140628	ENSG00000130700
NEUROD4	neuronal differentiation 4	58158	ENSG00000123307
KLF8	Kruppel-like factor 8	11279	ENSG00000102349
EDN3	endothelin 3	1908	ENSG00000124205
MMP21	matrix metallopeptidase 21	118856	ENSG00000154485
MLF1	myeloid leukemia factor 1	4291	ENSG00000178053
TEX12	testis expressed 12	56158	ENSG00000150783
THEM5	thioesterase superfamily member 5	284486	ENSG00000196407
ZSCAN22	zinc finger and SCAN domain containing 22	342945	ENSG00000182318
TCEAL2	transcription elongation factor A (SII)-like 2	140597	ENSG00000184905
CEP104	centrosomal protein 104kDa	9731	ENSG00000116198
LRRC34	leucine rich repeat containing 34	151827	ENSG00000171757
DNAJC5B	DnaJ (Hsp40) homolog, subfamily C, member 5 beta	85479	ENSG00000147570
PNLDC1	poly(A)-specific ribonuclease (PARN)-like domain containing 1	154197	ENSG00000146453
KCNA3	potassium voltage-gated channel, shaker-related subfamily, member 3	3738	ENSG00000177272
TMCO2	transmembrane and coiled-coil domains 2	127391	ENSG00000188800
CARD18	caspase recruitment domain family, member 18	59082	ENSG00000255501
MYL7	myosin, light chain 7, regulatory	58498	ENSG00000106631
AGRP	agouti related protein homolog (mouse)	181	ENSG00000159723
KLK5	kallikrein-related peptidase 5	25818	ENSG00000167754
RREB1	ras responsive element binding protein 1	6239	ENSG00000124782
ZIM2	zinc finger, imprinted 2	23619	ENSG00000259486
GPR52	G protein-coupled receptor 52	9293	ENSG00000203737
RAPGEF4	Rap guanine nucleotide exchange factor (GEF) 4	11069	ENSG00000091428
ZNF780A	zinc finger protein 780A	284323	ENSG00000197782
ANKRD18DP	ankyrin repeat domain 18D, pseudogene	348840	NA
CHAD	chondroadherin	1101	ENSG00000136457
AIRE	autoimmune regulator	326	ENSG00000160224
LRRIQ3	leucine-rich repeats and IQ motif containing 3	127255	ENSG00000162620
PIAS2	protein inhibitor of activated STAT, 2	9063	ENSG00000078043
SAMD8	sterile alpha motif domain containing 8	142891	ENSG00000156671
KLK7	kallikrein-related peptidase 7	5650	ENSG00000169035
ABHD1	abhydrolase domain containing 1	84696	ENSG00000143994
FOXR1	forkhead box R1	283150	ENSG00000176302
SOX5	SRY (sex determining region Y)-box 5	6660	ENSG00000134532
AGBL4	ATP/GTP binding protein-like 4	84871	ENSG00000186094
TRDN	triadin	10345	ENSG00000186439
ADAMTS7	ADAM metallopeptidase with thrombospondin type 1 motif, 7	11173	ENSG00000136378
WBP2NL	WBP2 N-terminal like	164684	ENSG00000183066
WDR3	WD repeat domain 3	10885	ENSG00000065183
IL19	interleukin 19	29949	ENSG00000142224
SLITRK1	SLIT and NTRK-like family, member 1	114798	ENSG00000178235
EPM2A	epilepsy, progressive myoclonus type 2A, Lafora disease (laforin)	7957	ENSG00000112425
TAGLN3	transgelin 3	29114	ENSG00000144834
NOV	nephroblastoma overexpressed	4856	ENSG00000136999
FSIP1	fibrous sheath interacting protein 1	161835	ENSG00000150667
FAM129C	family with sequence similarity 129, member C	199786	ENSG00000167483
TXLNG2P	taxilin gamma 2, pseudogene	246126	NA
CHST8	carbohydrate (N-acetylgalactosamine 4-0) sulfotransferase 8	64377	ENSG00000124302
SCGB3A2	secretoglobin, family 3A, member 2	117156	ENSG00000164265
CASP8	caspase 8, apoptosis-related cysteine peptidase	841	ENSG00000064012
CCDC132	coiled-coil domain containing 132	55610	ENSG00000004766
CDX1	caudal type homeobox 1	1044	ENSG00000113722
PSD2	pleckstrin and Sec7 domain containing 2	84249	ENSG00000146005
GPRC5D	G protein-coupled receptor, family C, group 5, member D	55507	ENSG00000111291
CCDC13	coiled-coil domain containing 13	152206	ENSG00000244607
SMCR8	Smith-Magenis syndrome chromosome region, candidate 8	140775	ENSG00000176994
PANK1	pantothenate kinase 1	53354	ENSG00000152782
STAP1	signal transducing adaptor family member 1	26228	ENSG00000035720
KLK13	kallikrein-related peptidase 13	26085	ENSG00000167759
PYGO1	pygopus homolog 1 (Drosophila)	26108	ENSG00000171016
ATOH1	atonal homolog 1 (Drosophila)	474	ENSG00000172238
EVC	Ellis van Creveld syndrome	2121	ENSG00000072840
GLRA3	glycine receptor, alpha 3	8001	ENSG00000145451
GJA9	gap junction protein, alpha 9, 59kDa	81025	ENSG00000131233
ZNF711	zinc finger protein 711	7552	ENSG00000147180
AZGP1	alpha-2-glycoprotein 1, zinc-binding	563	ENSG00000160862
B3GAT2	beta-1,3-glucuronyltransferase 2 (glucuronosyltransferase S)	135152	ENSG00000112309
GFRA4	GDNF family receptor alpha 4	64096	ENSG00000125861
WFDC9	WAP four-disulfide core domain 9	259240	ENSG00000180205
GSTT2	glutathione S-transferase theta 2	2953	ENSG00000099984
TCN1	transcobalamin I (vitamin B12 binding protein, R binder family)	6947	ENSG00000134827
TBXA2R	thromboxane A2 receptor	6915	ENSG00000006638
ZNF441	zinc finger protein 441	126068	ENSG00000197044
SRD5A1	steroid-5-alpha-reductase, alpha polypeptide 1 (3-oxo-5 alpha-steroid delta 4-dehydrogenase alpha 1)	6715	ENSG00000145545
AS3MT	arsenic (+3 oxidation state) methyltransferase	57412	ENSG00000214435
LGR6	leucine-rich repeat containing G protein-coupled receptor 6	59352	ENSG00000133067
C7orf63	chromosome 7 open reading frame 63	79846	ENSG00000105792
PRPH2	peripherin 2 (retinal degeneration, slow)	5961	ENSG00000112619
GIPC3	GIPC PDZ domain containing family, member 3	126326	ENSG00000179855
SLC34A2	solute carrier family 34 (sodium phosphate), member 2	10568	ENSG00000157765
EDDM3A	epididymal protein 3A	10876	ENSG00000181562
JAKMIP1	janus kinase and microtubule interacting protein 1	152789	ENSG00000152969
GRM1	glutamate receptor, metabotropic 1	2911	ENSG00000152822
GNB5	guanine nucleotide binding protein (G protein), beta 5	10681	ENSG00000069966
CCDC82	coiled-coil domain containing 82	79780	ENSG00000149231
ZSCAN10	zinc finger and SCAN domain containing 10	84891	ENSG00000130182
NOX1	NADPH oxidase 1	27035	ENSG00000007952
DDC	dopa decarboxylase (aromatic L-amino acid decarboxylase)	1644	ENSG00000132437
MS4A15	membrane-spanning 4-domains, subfamily A, member 15	219995	ENSG00000166961
SGK196	protein kinase-like protein SgK196	84197	ENSG00000185900
NKX6-3	NK6 homeobox 3	157848	ENSG00000165066
ACADSB	acyl-CoA dehydrogenase, short/branched chain	36	ENSG00000196177
OR1Q1	olfactory receptor, family 1, subfamily Q, member 1	158131	ENSG00000165202
HEATR8	HEAT repeat containing 8	374977	ENSG00000184313
PAX3	paired box 3	5077	ENSG00000135903
EFNA2	ephrin-A2	1943	ENSG00000099617
DNTT	deoxynucleotidyltransferase, terminal	1791	ENSG00000107447
KCNC2	potassium voltage-gated channel, Shaw-related subfamily, member 2	3747	ENSG00000166006
WASF1	WAS protein family, member 1	8936	ENSG00000112290
CRYM	crystallin, mu	1428	ENSG00000103316
ZNF141	zinc finger protein 141	7700	ENSG00000131127
ACTL8	actin-like 8	81569	ENSG00000117148
ITGB1BP2	integrin beta 1 binding protein (melusin) 2	26548	ENSG00000147166
MTERFD2	MTERF domain containing 2	130916	ENSG00000122085
MAB21L1	mab-21-like 1 (C. elegans)	4081	ENSG00000180660
SLC39A5	solute carrier family 39 (metal ion transporter), member 5	283375	ENSG00000139540
LEAP2	liver expressed antimicrobial peptide 2	116842	ENSG00000164406
SLC2A13	solute carrier family 2 (facilitated glucose transporter), member 13	114134	ENSG00000151229
FAM181A	family with sequence similarity 181, member A	90050	ENSG00000140067
MANEAL	mannosidase, endo-alpha-like	149175	ENSG00000185090
FAM161B	family with sequence similarity 161, member B	145483	ENSG00000156050
HMCN1	hemicentin 1	83872	ENSG00000143341
PMCHL1	pro-melanin-concentrating hormone-like 1, pseudogene	5369	NA
CHST10	carbohydrate sulfotransferase 10	9486	ENSG00000115526
TAS2R31	taste receptor, type 2, member 31	259290	ENSG00000256436
SULT1B1	sulfotransferase family, cytosolic, 1B, member 1	27284	ENSG00000173597
CDKL5	cyclin-dependent kinase-like 5	6792	ENSG00000008086
CACNG7	calcium channel, voltage-dependent, gamma subunit 7	59284	ENSG00000105605
DNMT3B	DNA (cytosine-5-)-methyltransferase 3 beta	1789	ENSG00000088305
MYH3	myosin, heavy chain 3, skeletal muscle, embryonic	4621	ENSG00000109063
KRTAP9-3	keratin associated protein 9-3	83900	ENSG00000204873
RABL5	RAB, member RAS oncogene family-like 5	64792	ENSG00000128581
HIST1H3C	histone cluster 1, H3c	8352	ENSG00000196532
ZCCHC10	zinc finger, CCHC domain containing 10	54819	ENSG00000155329
KRT33A	keratin 33A	3883	ENSG00000006059
KSR2	kinase suppressor of ras 2	283455	ENSG00000171435
BOLL	bol, boule-like (Drosophila)	66037	ENSG00000152430
HES7	hairy and enhancer of split 7 (Drosophila)	84667	ENSG00000179111
C20orf141	chromosome 20 open reading frame 141	128653	ENSG00000258713
CXCL5	chemokine (C-X-C motif) ligand 5	6374	ENSG00000163735
OPCML	opioid binding protein/cell adhesion molecule-like	4978	ENSG00000183715
ADAMTS10	ADAM metallopeptidase with thrombospondin type 1 motif, 10	81794	ENSG00000142303
CTAGE5	CTAGE family, member 5	4253	ENSG00000258941,ENSG00000150527
KCNN1	potassium intermediate/small conductance calcium-activated channel, subfamily N, member 1	3780	ENSG00000105642
C11orf16	chromosome 11 open reading frame 16	56673	ENSG00000176029
GPR63	G protein-coupled receptor 63	81491	ENSG00000112218
BCORP1	BCL6 corepressor pseudogene 1	286554	NA
BVES	blood vessel epicardial substance	11149	ENSG00000112276
C2orf53	chromosome 2 open reading frame 53	339779	ENSG00000186143
IMPG2	interphotoreceptor matrix proteoglycan 2	50939	ENSG00000081148
XPNPEP3	X-prolyl aminopeptidase (aminopeptidase P) 3, putative	63929	ENSG00000196236
QSER1	glutamine and serine rich 1	79832	ENSG00000060749
GUCA1B	guanylate cyclase activator 1B (retina)	2979	ENSG00000112599
CCDC78	coiled-coil domain containing 78	124093	ENSG00000162004
CD79A	CD79a molecule, immunoglobulin-associated alpha	973	ENSG00000105369
CPA5	carboxypeptidase A5	93979	ENSG00000158525
PRSS1	protease, serine, 1 (trypsin 1)	5644	ENSG00000204983
DPEP3	dipeptidase 3	64180	ENSG00000141096
RAB3A	RAB3A, member RAS oncogene family	5864	ENSG00000105649
APOF	apolipoprotein F	319	ENSG00000175336
PRSS21	protease, serine, 21 (testisin)	10942	ENSG00000007038
GAD1	glutamate decarboxylase 1 (brain, 67kDa)	2571	ENSG00000128683
CLCA1	chloride channel accessory 1	1179	ENSG00000016490
KRTDAP	keratinocyte differentiation-associated protein	388533	ENSG00000188508
MOGAT3	monoacylglycerol O-acyltransferase 3	346606	ENSG00000106384
TM4SF4	transmembrane 4 L six family member 4	7104	ENSG00000169903
ALMS1P	Alstrom syndrome 1 pseudogene	200420	NA
APOC2	apolipoprotein C-II	344	ENSG00000234906
ESRRB	estrogen-related receptor beta	2103	ENSG00000119715
GSTM5	glutathione S-transferase mu 5	2949	ENSG00000134201
C5orf34	chromosome 5 open reading frame 34	375444	ENSG00000172244
SYCP2L	synaptonemal complex protein 2-like	221711	ENSG00000153157
KIAA1456	KIAA1456	57604	ENSG00000250305
CSAG1	chondrosarcoma associated gene 1	158511	ENSG00000198930
HUNK	hormonally up-regulated Neu-associated kinase	30811	ENSG00000142149
EID3	EP300 interacting inhibitor of differentiation 3	493861	ENSG00000255150
TRPV1	transient receptor potential cation channel, subfamily V, member 1	7442	ENSG00000262304,ENSG00000196689
B4GALNT2	beta-1,4-N-acetyl-galactosaminyl transferase 2	124872	ENSG00000167080
NKX2-8	NK2 homeobox 8	26257	ENSG00000136327
XKR4	XK, Kell blood group complex subunit-related family, member 4	114786	ENSG00000206579
RARG	retinoic acid receptor, gamma	5916	ENSG00000172819
CLEC12A	C-type lectin domain family 12, member A	160364	ENSG00000172322
LZTFL1	leucine zipper transcription factor-like 1	54585	ENSG00000163818
NCKAP5	NCK-associated protein 5	344148	ENSG00000176771
PAX6	paired box 6	5080	ENSG00000007372
SOX3	SRY (sex determining region Y)-box 3	6658	ENSG00000134595
PKHD1L1	polycystic kidney and hepatic disease 1 (autosomal recessive)-like 1	93035	ENSG00000205038
ARG1	arginase, liver	383	ENSG00000118520
ESX1	ESX homeobox 1	80712	ENSG00000123576
KLK2	kallikrein-related peptidase 2	3817	ENSG00000167751
TMEM174	transmembrane protein 174	134288	ENSG00000164325
PDX1	pancreatic and duodenal homeobox 1	3651	ENSG00000139515
CELA2A	chymotrypsin-like elastase family, member 2A	63036	ENSG00000142615
FGF8	fibroblast growth factor 8 (androgen-induced)	2253	ENSG00000107831
CSTF1	cleavage stimulation factor, 3' pre-RNA, subunit 1, 50kDa	1477	ENSG00000101138
LINC00470	long intergenic non-protein coding RNA 470	56651	NA
TCP11	t-complex 11, testis-specific	6954	ENSG00000124678
LIX1	Lix1 homolog (chicken)	167410	ENSG00000145721
IQCA1	IQ motif containing with AAA domain 1	79781	ENSG00000132321
GPM6B	glycoprotein M6B	2824	ENSG00000046653
RELT	RELT tumor necrosis factor receptor	84957	ENSG00000054967
DMC1	DMC1 dosage suppressor of mck1 homolog, meiosis-specific homologous recombination (yeast)	11144	ENSG00000100206
ART3	ADP-ribosyltransferase 3	419	ENSG00000156219
CDC25C	cell division cycle 25 homolog C (S. pombe)	995	ENSG00000158402
THAP9	THAP domain containing 9	79725	ENSG00000168152
LDHAL6B	lactate dehydrogenase A-like 6B	92483	ENSG00000171989
EMR1	egf-like module containing, mucin-like, hormone receptor-like 1	2015	ENSG00000174837
TMEM169	transmembrane protein 169	92691	ENSG00000163449
HPCA	hippocalcin	3208	ENSG00000121905
FUOM	fucose mutarotase	282969	ENSG00000148803
TPPP2	tubulin polymerization-promoting protein family member 2	122664	ENSG00000179636
FLG	filaggrin	2312	ENSG00000143631
HAO1	hydroxyacid oxidase (glycolate oxidase) 1	54363	ENSG00000101323
CDKN2B	cyclin-dependent kinase inhibitor 2B (p15, inhibits CDK4)	1030	ENSG00000147883
CA5A	carbonic anhydrase VA, mitochondrial	763	ENSG00000174990
ARL15	ADP-ribosylation factor-like 15	54622	ENSG00000185305
MYL1	myosin, light chain 1, alkali; skeletal, fast	4632	ENSG00000168530
RAD9B	RAD9 homolog B (S. pombe)	144715	ENSG00000151164
RBP2	retinol binding protein 2, cellular	5948	ENSG00000114113
PEX12	peroxisomal biogenesis factor 12	5193	ENSG00000108733
BAAT	bile acid CoA: amino acid N-acyltransferase (glycine N-choloyltransferase)	570	ENSG00000136881
PIEZO2	piezo-type mechanosensitive ion channel component 2	63895	ENSG00000154864
LY9	lymphocyte antigen 9	4063	ENSG00000122224
SALL3	sal-like 3 (Drosophila)	27164	ENSG00000256463
GRIN3B	glutamate receptor, ionotropic, N-methyl-D-aspartate 3B	116444	ENSG00000116032
ZNF669	zinc finger protein 669	79862	ENSG00000188295
RCOR1	REST corepressor 1	23186	ENSG00000089902
HHIP	hedgehog interacting protein	64399	ENSG00000164161
HIST1H2AK	histone cluster 1, H2ak	8330	ENSG00000184348
ADCY5	adenylate cyclase 5	111	ENSG00000173175
LCE1C	late cornified envelope 1C	353133	ENSG00000197084
ZCCHC13	zinc finger, CCHC domain containing 13	389874	ENSG00000187969
PATE1	prostate and testis expressed 1	160065	ENSG00000171053
NGEF	neuronal guanine nucleotide exchange factor	25791	ENSG00000066248
SLCO1A2	solute carrier organic anion transporter family, member 1A2	6579	ENSG00000084453
KLK10	kallikrein-related peptidase 10	5655	ENSG00000129451
LSM11	LSM11, U7 small nuclear RNA associated	134353	ENSG00000155858
NRG2	neuregulin 2	9542	ENSG00000158458
GPX6	glutathione peroxidase 6 (olfactory)	257202	ENSG00000198704
CHAC1	ChaC, cation transport regulator homolog 1 (E. coli)	79094	ENSG00000128965
KCNQ1DN	KCNQ1 downstream neighbor (non-protein coding)	55539	NA
LYPD2	LY6/PLAUR domain containing 2	137797	ENSG00000197353
SH2D6	SH2 domain containing 6	284948	ENSG00000152292
FUT1	fucosyltransferase 1 (galactoside 2-alpha-L-fucosyltransferase, H blood group)	2523	ENSG00000174951
PRSS58	protease, serine, 58	136541	ENSG00000258223
ABRA	actin-binding Rho activating protein	137735	ENSG00000174429
MOGAT1	monoacylglycerol O-acyltransferase 1	116255	ENSG00000124003
SPEF2	sperm flagellar 2	79925	ENSG00000152582
SPEF1	sperm flagellar 1	25876	ENSG00000101222
BBS5	Bardet-Biedl syndrome 5	129880	ENSG00000163093,ENSG00000251569
GJB2	gap junction protein, beta 2, 26kDa	2706	ENSG00000165474
SPECC1	sperm antigen with calponin homology and coiled-coil domains 1	92521	ENSG00000128487
MC4R	melanocortin 4 receptor	4160	ENSG00000166603
OR7A5	olfactory receptor, family 7, subfamily A, member 5	26659	NA
ESRP2	epithelial splicing regulatory protein 2	80004	ENSG00000103067
PON1	paraoxonase 1	5444	ENSG00000005421
SERPINA5	serpin peptidase inhibitor, clade A (alpha-1 antiproteinase, antitrypsin), member 5	5104	ENSG00000188488
BRCA2	breast cancer 2, early onset	675	ENSG00000139618
OGN	osteoglycin	4969	ENSG00000106809
SLC6A1	solute carrier family 6 (neurotransmitter transporter, GABA), member 1	6529	ENSG00000157103
ARF6	ADP-ribosylation factor 6	382	ENSG00000165527
MTUS2	microtubule associated tumor suppressor candidate 2	23281	ENSG00000132938
CCDC89	coiled-coil domain containing 89	220388	ENSG00000179071
LPAR4	lysophosphatidic acid receptor 4	2846	ENSG00000147145
B3GNT6	UDP-GlcNAc:betaGal beta-1,3-N-acetylglucosaminyltransferase 6 (core 3 synthase)	192134	ENSG00000198488
LCE3E	late cornified envelope 3E	353145	ENSG00000185966
IFLTD1	intermediate filament tail domain containing 1	160492	ENSG00000152936
SLC5A7	solute carrier family 5 (choline transporter), member 7	60482	ENSG00000115665
HIST1H1E	histone cluster 1, H1e	3008	ENSG00000168298
2001-12-01	deleted in esophageal cancer 1	50514	ENSG00000173077
GJB6	gap junction protein, beta 6, 30kDa	10804	ENSG00000121742
TEPP	testis, prostate and placenta expressed	374739	ENSG00000159648
PRELID2	PRELI domain containing 2	153768	ENSG00000186314
NUDT16P1	nudix (nucleoside diphosphate linked moiety X)-type motif 16 pseudogene 1	152195	NA
SALL4	sal-like 4 (Drosophila)	57167	ENSG00000101115
OPRM1	opioid receptor, mu 1	4988	ENSG00000112038
MPG	N-methylpurine-DNA glycosylase	4350	ENSG00000103152
ROS1	c-ros oncogene 1 , receptor tyrosine kinase	6098	ENSG00000047936
PPP1R14D	protein phosphatase 1, regulatory (inhibitor) subunit 14D	54866	ENSG00000166143
FGF14	fibroblast growth factor 14	2259	ENSG00000102466
ARHGAP20	Rho GTPase activating protein 20	57569	ENSG00000137727
INHBE	inhibin, beta E	83729	ENSG00000139269
EFCAB7	EF-hand calcium binding domain 7	84455	ENSG00000203965
SPP2	secreted phosphoprotein 2, 24kDa	6694	ENSG00000072080
PIK3CG	phosphatidylinositol-4,5-bisphosphate 3-kinase, catalytic subunit gamma	5294	ENSG00000105851
GLTPD2	glycolipid transfer protein domain containing 2	388323	ENSG00000182327
C14orf39	chromosome 14 open reading frame 39	317761	ENSG00000179008
BTC	betacellulin	685	ENSG00000174808
PKLR	pyruvate kinase, liver and RBC	5313	ENSG00000143627
BSND	Bartter syndrome, infantile, with sensorineural deafness (Barttin)	7809	ENSG00000162399
MRC1	mannose receptor, C type 1	4360	ENSG00000120586
KLRC3	killer cell lectin-like receptor subfamily C, member 3	3823	ENSG00000205810
LHX1	LIM homeobox 1	3975	ENSG00000132130
SCTR	secretin receptor	6344	ENSG00000080293
ESYT3	extended synaptotagmin-like protein 3	83850	ENSG00000158220
CST8	cystatin 8 (cystatin-related epididymal specific)	10047	ENSG00000125815
NUF2	NUF2, NDC80 kinetochore complex component, homolog (S. cerevisiae)	83540	ENSG00000143228
ZNF267	zinc finger protein 267	10308	ENSG00000185947
TEX26	testis expressed 26	122046	ENSG00000175664
LILRA5	leukocyte immunoglobulin-like receptor, subfamily A (with TM domain), member 5	353514	ENSG00000187116
METTL10	methyltransferase like 10	399818	ENSG00000203791
PYCRL	pyrroline-5-carboxylate reductase-like	65263	ENSG00000104524
P2RX6	purinergic receptor P2X, ligand-gated ion channel, 6	9127	ENSG00000099957
CCDC42	coiled-coil domain containing 42	146849	ENSG00000161973
TAC1	tachykinin, precursor 1	6863	ENSG00000006128
RAB27B	RAB27B, member RAS oncogene family	5874	ENSG00000041353
CNP	2',3'-cyclic nucleotide 3' phosphodiesterase	1267	ENSG00000173786
FAM24B	family with sequence similarity 24, member B	196792	ENSG00000213185
TFAP2B	transcription factor AP-2 beta (activating enhancer binding protein 2 beta)	7021	ENSG00000008196
FAM154A	family with sequence similarity 154, member A	158297	ENSG00000155875
INSM2	insulinoma-associated 2	84684	ENSG00000168348
NAT8B	N-acetyltransferase 8B (GCN5-related, putative, gene/pseudogene)	51471	NA
SLC6A13	solute carrier family 6 (neurotransmitter transporter, GABA), member 13	6540	ENSG00000010379
METAP1D	methionyl aminopeptidase type 1D (mitochondrial)	254042	ENSG00000172878
CCIN	calicin	881	ENSG00000185972
PLD5	phospholipase D family, member 5	200150	ENSG00000180287
GPHA2	glycoprotein hormone alpha 2	170589	ENSG00000149735
WDR90	WD repeat domain 90	197335	ENSG00000161996
C9orf43	chromosome 9 open reading frame 43	257169	ENSG00000157653
PTTG2	pituitary tumor-transforming 2	10744	ENSG00000250254
MRAP	melanocortin 2 receptor accessory protein	56246	ENSG00000170262
TPGS1	tubulin polyglutamylase complex subunit 1	91978	ENSG00000141933
C20orf112	chromosome 20 open reading frame 112	140688	ENSG00000197183
RBM24	RNA binding motif protein 24	221662	ENSG00000112183
ASB12	ankyrin repeat and SOCS box containing 12	142689	ENSG00000198881
SLC30A10	solute carrier family 30, member 10	55532	ENSG00000196660
CYP4Z1	cytochrome P450, family 4, subfamily Z, polypeptide 1	199974	ENSG00000186160
IL4	interleukin 4	3565	ENSG00000113520
TGFB2	transforming growth factor, beta 2	7042	ENSG00000092969
O3FAR1	omega-3 fatty acid receptor 1	338557	ENSG00000186188
CNGB1	cyclic nucleotide gated channel beta 1	1258	ENSG00000070729
NEUROD6	neuronal differentiation 6	63974	ENSG00000164600
UNC5CL	unc-5 homolog C (C. elegans)-like	222643	ENSG00000124602
PCDHGB1	protocadherin gamma subfamily B, 1	56104	ENSG00000254221
DUSP15	dual specificity phosphatase 15	128853	ENSG00000149599
CPNE9	copine family member IX	151835	ENSG00000144550
WNT9B	wingless-type MMTV integration site family, member 9B	7484	ENSG00000158955
HCN3	hyperpolarization activated cyclic nucleotide-gated potassium channel 3	57657	ENSG00000143630
TAOK3	TAO kinase 3	51347	ENSG00000135090
DDHD1	DDHD domain containing 1	80821	ENSG00000100523
FGF9	fibroblast growth factor 9 (glia-activating factor)	2254	ENSG00000102678
HTR1E	5-hydroxytryptamine (serotonin) receptor 1E, G protein-coupled	3354	ENSG00000168830
LCA5	Leber congenital amaurosis 5	167691	ENSG00000135338
HTR4	5-hydroxytryptamine (serotonin) receptor 4, G protein-coupled	3360	ENSG00000164270
CHST5	carbohydrate (N-acetylglucosamine 6-O) sulfotransferase 5	23563	ENSG00000135702
RTBDN	retbindin	83546	ENSG00000132026
FCHSD1	FCH and double SH3 domains 1	89848	ENSG00000197948
KIAA1524	KIAA1524	57650	ENSG00000163507
C1orf127	chromosome 1 open reading frame 127	148345	ENSG00000175262
NCAPD3	non-SMC condensin II complex, subunit D3	23310	ENSG00000151503
MPZ	myelin protein zero	4359	ENSG00000158887
GNAO1	guanine nucleotide binding protein (G protein), alpha activating activity polypeptide O	2775	ENSG00000087258
LY75	lymphocyte antigen 75	4065	ENSG00000054219
DTWD2	DTW domain containing 2	285605	ENSG00000169570
WDR76	WD repeat domain 76	79968	ENSG00000092470
HIST1H2BF	histone cluster 1, H2bf	8343	ENSG00000197846
ARMC9	armadillo repeat containing 9	80210	ENSG00000135931
CASC5	cancer susceptibility candidate 5	57082	ENSG00000137812
LBX1	ladybird homeobox 1	10660	ENSG00000138136
MYPN	myopalladin	84665	ENSG00000138347
TMEM229B	transmembrane protein 229B	161145	ENSG00000198133
TRIM10	tripartite motif containing 10	10107	ENSG00000204613
PPM1J	protein phosphatase, Mg2+/Mn2+ dependent, 1J	333926	ENSG00000155367
IMPG1	interphotoreceptor matrix proteoglycan 1	3617	ENSG00000112706
CD3E	CD3e molecule, epsilon (CD3-TCR complex)	916	ENSG00000198851
HOXD1	homeobox D1	3231	ENSG00000128645
ADAMTS15	ADAM metallopeptidase with thrombospondin type 1 motif, 15	170689	ENSG00000166106
EPHA4	EPH receptor A4	2043	ENSG00000116106
NCR1	natural cytotoxicity triggering receptor 1	9437	ENSG00000189430
CLPSL2	colipase-like 2	389383	ENSG00000196748
FAM75A2	family with sequence similarity 75, member A2	642265	ENSG00000204848
NOVA1	neuro-oncological ventral antigen 1	4857	ENSG00000139910
FSTL5	follistatin-like 5	56884	ENSG00000168843
CARD17	caspase recruitment domain family, member 17	440068	ENSG00000255221
AP3B2	adaptor-related protein complex 3, beta 2 subunit	8120	ENSG00000103723
FXYD7	FXYD domain containing ion transport regulator 7	53822	ENSG00000221946
ZNF695	zinc finger protein 695	57116	ENSG00000197472
KCNA1	potassium voltage-gated channel, shaker-related subfamily, member 1 (episodic ataxia with myokymia)	3736	ENSG00000111262
HOXB6	homeobox B6	3216	ENSG00000108511
ETV1	ets variant 1	2115	ENSG00000006468
SLC1A7	solute carrier family 1 (glutamate transporter), member 7	6512	ENSG00000162383
CRB1	crumbs homolog 1 (Drosophila)	23418	ENSG00000134376
PRR18	proline rich 18	285800	ENSG00000176381
ITGB7	integrin, beta 7	3695	ENSG00000139626
TMEM121	transmembrane protein 121	80757	ENSG00000184986
CLDN6	claudin 6	9074	ENSG00000184697
CDPF1	cysteine-rich, DPF motif domain containing 1	150383	ENSG00000205643
PLEKHB1	pleckstrin homology domain containing, family B (evectins) member 1	58473	ENSG00000021300
PRELP	proline/arginine-rich end leucine-rich repeat protein	5549	ENSG00000188783
GABRA6	gamma-aminobutyric acid (GABA) A receptor, alpha 6	2559	ENSG00000145863
TPSD1	tryptase delta 1	23430	ENSG00000095917
MAP2	microtubule-associated protein 2	4133	ENSG00000078018
HOXA2	homeobox A2	3199	ENSG00000105996
C3orf24	chromosome 3 open reading frame 24	115795	ENSG00000163705
RAD51B	RAD51 homolog B (S. cerevisiae)	5890	ENSG00000182185
LPAL2	lipoprotein, Lp(a)-like 2, pseudogene	80350	NA
TTN	titin	7273	ENSG00000155657
PDYN	prodynorphin	5173	ENSG00000101327
FOXA3	forkhead box A3	3171	ENSG00000170608
DEFB114	defensin, beta 114	245928	ENSG00000177684
HRH4	histamine receptor H4	59340	ENSG00000134489
MYL4	myosin, light chain 4, alkali; atrial, embryonic	4635	ENSG00000198336
MT1M	metallothionein 1M	4499	ENSG00000205364
SLC27A4	solute carrier family 27 (fatty acid transporter), member 4	10999	ENSG00000167114
UNC5C	unc-5 homolog C (C. elegans)	8633	ENSG00000182168
MGAT4C	mannosyl (alpha-1,3-)-glycoprotein beta-1,4-N-acetylglucosaminyltransferase, isozyme C (putative)	25834	ENSG00000182050
UNC45B	unc-45 homolog B (C. elegans)	146862	ENSG00000141161
TMEM92	transmembrane protein 92	162461	ENSG00000167105
ITPRIPL1	inositol 1,4,5-trisphosphate receptor interacting protein-like 1	150771	ENSG00000198885
WFIKKN2	WAP, follistatin/kazal, immunoglobulin, kunitz and netrin domain containing 2	124857	ENSG00000173714
CYP4F2	cytochrome P450, family 4, subfamily F, polypeptide 2	8529	ENSG00000186115
HOXC5	homeobox C5	3222	ENSG00000172789
CSF1	colony stimulating factor 1 (macrophage)	1435	ENSG00000184371
SLC34A1	solute carrier family 34 (sodium phosphate), member 1	6569	ENSG00000131183
ZNF430	zinc finger protein 430	80264	ENSG00000118620
MATK	megakaryocyte-associated tyrosine kinase	4145	ENSG00000007264
OR2B6	olfactory receptor, family 2, subfamily B, member 6	26212	ENSG00000124657
IL34	interleukin 34	146433	ENSG00000157368
NOX3	NADPH oxidase 3	50508	ENSG00000074771
NDUFA5	NADH dehydrogenase (ubiquinone) 1 alpha subcomplex, 5, 13kDa	4698	ENSG00000128609
KCNAB3	potassium voltage-gated channel, shaker-related subfamily, beta member 3	9196	ENSG00000170049
GPR173	G protein-coupled receptor 173	54328	ENSG00000184194
FAM207A	family with sequence similarity 207, member A	85395	ENSG00000160256
CNTNAP5	contactin associated protein-like 5	129684	ENSG00000155052
SNX20	sorting nexin 20	124460	ENSG00000167208
ZNF709	zinc finger protein 709	163051	ENSG00000196826,ENSG00000242852
C1orf116	chromosome 1 open reading frame 116	79098	ENSG00000182795
NRAP	nebulin-related anchoring protein	4892	ENSG00000197893
SAG	S-antigen; retina and pineal gland (arrestin)	6295	ENSG00000130561
FSIP2	fibrous sheath interacting protein 2	401024	ENSG00000188738
CHML	choroideremia-like (Rab escort protein 2)	1122	ENSG00000203668
CIB3	calcium and integrin binding family member 3	117286	ENSG00000141977
C1QL3	complement component 1, q subcomponent-like 3	389941	ENSG00000165985
RNF2	ring finger protein 2	6045	ENSG00000121481
SERPINC1	serpin peptidase inhibitor, clade C (antithrombin), member 1	462	ENSG00000117601
FGF23	fibroblast growth factor 23	8074	ENSG00000118972
PCGF3	polycomb group ring finger 3	10336	ENSG00000185619
KRT5	keratin 5	3852	ENSG00000186081
CCL15	chemokine (C-C motif) ligand 15	6359	ENSG00000161574
PPP1R32	protein phosphatase 1, regulatory subunit 32	220004	ENSG00000162148
ASB5	ankyrin repeat and SOCS box containing 5	140458	ENSG00000164122
PTPN22	protein tyrosine phosphatase, non-receptor type 22 (lymphoid)	26191	ENSG00000134242
KDM1B	lysine (K)-specific demethylase 1B	221656	ENSG00000165097
IL12B	interleukin 12B (natural killer cell stimulatory factor 2, cytotoxic lymphocyte maturation factor 2, p40)	3593	ENSG00000113302
SOX1	SRY (sex determining region Y)-box 1	6656	ENSG00000182968
ADAM28	ADAM metallopeptidase domain 28	10863	ENSG00000042980
RBBP8	retinoblastoma binding protein 8	5932	ENSG00000101773
CXorf61	chromosome X open reading frame 61	203413	ENSG00000204019
OTUD7A	OTU domain containing 7A	161725	ENSG00000169918
AIFM3	apoptosis-inducing factor, mitochondrion-associated, 3	150209	ENSG00000183773
NAPSA	napsin A aspartic peptidase	9476	ENSG00000131400
XKR5	XK, Kell blood group complex subunit-related family, member 5	389610	NA
CARD11	caspase recruitment domain family, member 11	84433	ENSG00000198286
DDX11	DEAD/H (Asp-Glu-Ala-Asp/His) box helicase 11	1663	ENSG00000013573
KLKB1	kallikrein B, plasma (Fletcher factor) 1	3818	ENSG00000164344
ARFIP2	ADP-ribosylation factor interacting protein 2	23647	ENSG00000132254
CHAC2	ChaC, cation transport regulator homolog 2 (E. coli)	494143	ENSG00000143942
CEACAM8	carcinoembryonic antigen-related cell adhesion molecule 8	1088	ENSG00000124469
NXPE2	neurexophilin and PC-esterase domain family, member 2	120406	ENSG00000204361
ZNF540	zinc finger protein 540	163255	ENSG00000171817
HFE2	hemochromatosis type 2 (juvenile)	148738	ENSG00000168509
HORMAD2	HORMA domain containing 2	150280	ENSG00000176635
ASIC2	acid-sensing (proton-gated) ion channel 2	40	ENSG00000108684
ZNF561	zinc finger protein 561	93134	ENSG00000171469
SGOL2	shugoshin-like 2 (S. pombe)	151246	ENSG00000163535
ZNF620	zinc finger protein 620	253639	ENSG00000177842
TNN	tenascin N	63923	ENSG00000120332
PROP1	PROP paired-like homeobox 1	5626	ENSG00000175325
TNF	tumor necrosis factor	7124	ENSG00000232810
EPHA5	EPH receptor A5	2044	ENSG00000145242
HIPK1	homeodomain interacting protein kinase 1	204851	ENSG00000163349
CSF2	colony stimulating factor 2 (granulocyte-macrophage)	1437	ENSG00000164400
CD300C	CD300c molecule	10871	ENSG00000167850
LYZL6	lysozyme-like 6	57151	ENSG00000161572
ABHD16B	abhydrolase domain containing 16B	140701	ENSG00000183260
RTP1	receptor (chemosensory) transporter protein 1	132112	ENSG00000175077
ZIC3	Zic family member 3	7547	ENSG00000156925
NAT1	N-acetyltransferase 1 (arylamine N-acetyltransferase)	9	ENSG00000171428
UPK2	uroplakin 2	7379	ENSG00000110375
ATP6V1G3	ATPase, H+ transporting, lysosomal 13kDa, V1 subunit G3	127124	ENSG00000151418
NHLRC4	NHL repeat containing 4	283948	ENSG00000257108
FAM117A	family with sequence similarity 117, member A	81558	ENSG00000121104
CLCA4	chloride channel accessory 4	22802	ENSG00000016602
RBM39	RNA binding motif protein 39	9584	ENSG00000131051
FOXN4	forkhead box N4	121643	ENSG00000139445
WIF1	WNT inhibitory factor 1	11197	ENSG00000156076
PPP4R4	protein phosphatase 4, regulatory subunit 4	57718	ENSG00000119698
SIDT1	SID1 transmembrane family, member 1	54847	ENSG00000072858
WDR78	WD repeat domain 78	79819	ENSG00000152763
ANKRD7	ankyrin repeat domain 7	56311	ENSG00000106013
GIPR	gastric inhibitory polypeptide receptor	2696	ENSG00000010310
DIEXF	digestive organ expansion factor homolog (zebrafish)	27042	ENSG00000117597
UBE2U	ubiquitin-conjugating enzyme E2U (putative)	148581	ENSG00000177414
BEND4	BEN domain containing 4	389206	ENSG00000188848
IQCD	IQ motif containing D	115811	ENSG00000166578
DMRTB1	DMRT-like family B with proline-rich C-terminal, 1	63948	ENSG00000143006
CSTL1	cystatin-like 1	128817	ENSG00000125823
LOC81691	exonuclease NEF-sp	81691	ENSG00000005189
MAK	male germ cell-associated kinase	4117	ENSG00000111837
ALDH1L2	aldehyde dehydrogenase 1 family, member L2	160428	ENSG00000136010
CMTM1	CKLF-like MARVEL transmembrane domain containing 1	113540	ENSG00000089505
GALNT7	UDP-N-acetyl-alpha-D-galactosamine:polypeptide N-acetylgalactosaminyltransferase 7 (GalNAc-T7)	51809	ENSG00000109586
ARHGEF26	Rho guanine nucleotide exchange factor (GEF) 26	26084	ENSG00000114790
ZNF491	zinc finger protein 491	126069	ENSG00000177599
DOK7	docking protein 7	285489	ENSG00000175920
FAM180A	family with sequence similarity 180, member A	389558	ENSG00000189320
CEP250	centrosomal protein 250kDa	11190	ENSG00000126001
DDI2	DNA-damage inducible 1 homolog 2 (S. cerevisiae)	84301	ENSG00000197312
C1orf114	chromosome 1 open reading frame 114	57821	ENSG00000117477
B3GALT2	UDP-Gal:betaGlcNAc beta 1,3-galactosyltransferase, polypeptide 2	8707	ENSG00000162630
SLC12A1	solute carrier family 12 (sodium/potassium/chloride transporters), member 1	6557	ENSG00000074803
MYBPC2	myosin binding protein C, fast type	4606	ENSG00000086967
PTPRD	protein tyrosine phosphatase, receptor type, D	5789	ENSG00000153707
SCN8A	sodium channel, voltage gated, type VIII, alpha subunit	6334	ENSG00000196876
SLC25A27	solute carrier family 25, member 27	9481	ENSG00000153291
HSD3B2	hydroxy-delta-5-steroid dehydrogenase, 3 beta- and steroid delta-isomerase 2	3284	ENSG00000203859
C1orf129	chromosome 1 open reading frame 129	80133	ENSG00000117501
UPP2	uridine phosphorylase 2	151531	ENSG00000007001
TSPAN2	tetraspanin 2	10100	ENSG00000134198
AMPH	amphiphysin	273	ENSG00000078053
OR1D2	olfactory receptor, family 1, subfamily D, member 2	4991	ENSG00000184166
HIST1H2BI	histone cluster 1, H2bi	8346	ENSG00000168242
TMCO5A	transmembrane and coiled-coil domains 5A	145942	ENSG00000166069
C15orf63	chromosome 15 open reading frame 63	25764	ENSG00000242028
GRM2	glutamate receptor, metabotropic 2	2912	ENSG00000164082
DNAI1	dynein, axonemal, intermediate chain 1	27019	ENSG00000122735
DDB2	damage-specific DNA binding protein 2, 48kDa	1643	ENSG00000134574
B3GNT7	UDP-GlcNAc:betaGal beta-1,3-N-acetylglucosaminyltransferase 7	93010	ENSG00000156966
CYP2D6	cytochrome P450, family 2, subfamily D, polypeptide 6	1565	ENSG00000100197
REG3G	regenerating islet-derived 3 gamma	130120	ENSG00000143954
KIAA1841	KIAA1841	84542	ENSG00000162929
SLC4A8	solute carrier family 4, sodium bicarbonate cotransporter, member 8	9498	ENSG00000050438
PLEKHA8	pleckstrin homology domain containing, family A (phosphoinositide binding specific) member 8	84725	ENSG00000106086
FAM92B	family with sequence similarity 92, member B	339145	ENSG00000153789
ZBTB12	zinc finger and BTB domain containing 12	221527	ENSG00000204366
PCDH19	protocadherin 19	57526	ENSG00000165194
ASIC5	acid-sensing (proton-gated) ion channel family member 5	51802	ENSG00000256394
TCOF1	Treacher Collins-Franceschetti syndrome 1	6949	ENSG00000070814
ZFHX2	zinc finger homeobox 2	85446	ENSG00000136367
PAX4	paired box 4	5078	ENSG00000106331
PCDHAC2	protocadherin alpha subfamily C, 2	56134	ENSG00000243232
DNMT3A	DNA (cytosine-5-)-methyltransferase 3 alpha	1788	ENSG00000119772
BRS3	bombesin-like receptor 3	680	ENSG00000102239
TMEM217	transmembrane protein 217	221468	ENSG00000172738
UPK1A	uroplakin 1A	11045	ENSG00000105668
HIST1H4A	histone cluster 1, H4a	8359	ENSG00000196176
GPR65	G protein-coupled receptor 65	8477	ENSG00000140030
OLA1	Obg-like ATPase 1	29789	ENSG00000138430
BBS7	Bardet-Biedl syndrome 7	55212	ENSG00000138686
TM4SF19	transmembrane 4 L six family member 19	116211	ENSG00000145107
TMPRSS4	transmembrane protease, serine 4	56649	ENSG00000137648
PTGR2	prostaglandin reductase 2	145482	ENSG00000258653,ENSG00000140043
LAG3	lymphocyte-activation gene 3	3902	ENSG00000089692
VGF	VGF nerve growth factor inducible	7425	ENSG00000128564
STARD4	StAR-related lipid transfer (START) domain containing 4	134429	ENSG00000164211
NAP1L3	nucleosome assembly protein 1-like 3	4675	ENSG00000186310
TAAR6	trace amine associated receptor 6	319100	ENSG00000146383
CHRNA7	cholinergic receptor, nicotinic, alpha 7 (neuronal)	1139	ENSG00000175344
PCDP1	primary ciliary dyskinesia protein 1	200373	ENSG00000163075
RGR	retinal G protein coupled receptor	5995	ENSG00000148604
RNF212	ring finger protein 212	285498	ENSG00000178222
PTCHD1	patched domain containing 1	139411	ENSG00000165186
WDPCP	WD repeat containing planar cell polarity effector	51057	ENSG00000143951
PNMA6A	paraneoplastic Ma antigen family member 6A	84968	ENSG00000224201
PRKCQ	protein kinase C, theta	5588	ENSG00000065675
C10orf91	chromosome 10 open reading frame 91	170393	ENSG00000180066
SOX12	SRY (sex determining region Y)-box 12	6666	ENSG00000177732
TMEM95	transmembrane protein 95	339168	ENSG00000182896
C10orf82	chromosome 10 open reading frame 82	143379	ENSG00000165863
ZNF519	zinc finger protein 519	162655	ENSG00000175322
PRKCB	protein kinase C, beta	5579	ENSG00000166501
WFDC10B	WAP four-disulfide core domain 10B	280664	ENSG00000182931
ASIC1	acid-sensing (proton-gated) ion channel 1	41	ENSG00000110881
NRG1	neuregulin 1	3084	ENSG00000157168
MDN1	MDN1, midasin homolog (yeast)	23195	ENSG00000112159
SERPINA6	serpin peptidase inhibitor, clade A (alpha-1 antiproteinase, antitrypsin), member 6	866	ENSG00000170099
MYT1L	myelin transcription factor 1-like	23040	ENSG00000186487
ANKRD13D	ankyrin repeat domain 13 family, member D	338692	ENSG00000172932
FAM163A	family with sequence similarity 163, member A	148753	ENSG00000143340
GLIPR1L1	GLI pathogenesis-related 1 like 1	256710	ENSG00000173401
SLC16A14	solute carrier family 16, member 14 (monocarboxylic acid transporter 14)	151473	ENSG00000163053
OR2L13	olfactory receptor, family 2, subfamily L, member 13	284521	ENSG00000196071
APOBEC3H	apolipoprotein B mRNA editing enzyme, catalytic polypeptide-like 3H	164668	ENSG00000100298
KIAA1377	KIAA1377	57562	ENSG00000110318
SLC13A2	solute carrier family 13 (sodium-dependent dicarboxylate transporter), member 2	9058	ENSG00000007216
LRRC16B	leucine rich repeat containing 16B	90668	ENSG00000186648
IKBKAP	inhibitor of kappa light polypeptide gene enhancer in B-cells, kinase complex-associated protein	8518	ENSG00000070061
DLEU7	deleted in lymphocytic leukemia, 7	220107	ENSG00000186047
CASP5	caspase 5, apoptosis-related cysteine peptidase	838	ENSG00000137757
NLRP7	NLR family, pyrin domain containing 7	199713	ENSG00000167634
SOAT2	sterol O-acyltransferase 2	8435	ENSG00000167780
CHM	choroideremia (Rab escort protein 1)	1121	ENSG00000188419
TRIM31	tripartite motif containing 31	11074	ENSG00000204616
SIM2	single-minded homolog 2 (Drosophila)	6493	ENSG00000159263
PRKG2	protein kinase, cGMP-dependent, type II	5593	ENSG00000138669
PPY	pancreatic polypeptide	5539	ENSG00000108849
GRIN2A	glutamate receptor, ionotropic, N-methyl D-aspartate 2A	2903	ENSG00000183454
OR4K17	olfactory receptor, family 4, subfamily K, member 17	390436	ENSG00000176230
PALMD	palmdelphin	54873	ENSG00000099260
SEZ6	seizure related 6 homolog (mouse)	124925	ENSG00000063015
PCDHGB4	protocadherin gamma subfamily B, 4	8641	ENSG00000253953
DPY19L2P2	dpy-19-like 2 pseudogene 2 (C. elegans)	349152	NA
PFDN4	prefoldin subunit 4	5203	ENSG00000101132
AGT	angiotensinogen (serpin peptidase inhibitor, clade A, member 8)	183	ENSG00000135744
PCDHGA9	protocadherin gamma subfamily A, 9	56107	ENSG00000261934
SLC25A40	solute carrier family 25, member 40	55972	ENSG00000075303
PGM2L1	phosphoglucomutase 2-like 1	283209	ENSG00000165434
RNF17	ring finger protein 17	56163	ENSG00000132972
ACTBL2	actin, beta-like 2	345651	ENSG00000169067
ZG16B	zymogen granule protein 16 homolog B (rat)	124220	ENSG00000162078
TREM2	triggering receptor expressed on myeloid cells 2	54209	ENSG00000095970
KIF5A	kinesin family member 5A	3798	ENSG00000155980
CAMKK1	calcium/calmodulin-dependent protein kinase kinase 1, alpha	84254	ENSG00000004660
ARR3	arrestin 3, retinal (X-arrestin)	407	ENSG00000120500
STK33	serine/threonine kinase 33	65975	ENSG00000130413
NLRP10	NLR family, pyrin domain containing 10	338322	ENSG00000182261
IKZF2	IKAROS family zinc finger 2 (Helios)	22807	ENSG00000030419
TMC1	transmembrane channel-like 1	117531	ENSG00000165091
TFEC	transcription factor EC	22797	ENSG00000105967
MAGOHB	mago-nashi homolog B (Drosophila)	55110	ENSG00000111196
TUBB4A	tubulin, beta 4A class IVa	10382	ENSG00000104833
TRIM50	tripartite motif containing 50	135892	ENSG00000146755
FAM209B	family with sequence similarity 209, member B	388799	ENSG00000213714
GDPD2	glycerophosphodiester phosphodiesterase domain containing 2	54857	ENSG00000130055
PRKACB	protein kinase, cAMP-dependent, catalytic, beta	5567	ENSG00000142875
TRIM14	tripartite motif containing 14	9830	ENSG00000106785
OCA2	oculocutaneous albinism II	4948	ENSG00000104044
GJA8	gap junction protein, alpha 8, 50kDa	2703	ENSG00000121634
GDAP1L1	ganglioside induced differentiation associated protein 1-like 1	78997	ENSG00000124194
LY6G5C	lymphocyte antigen 6 complex, locus G5C	80741	ENSG00000204428
ADRBK2	adrenergic, beta, receptor kinase 2	157	ENSG00000100077
MEFV	Mediterranean fever	4210	ENSG00000103313
VN1R2	vomeronasal 1 receptor 2	317701	ENSG00000196131
FAM150A	family with sequence similarity 150, member A	389658	ENSG00000196711
ATXN2L	ataxin 2-like	11273	ENSG00000168488
ARHGAP29	Rho GTPase activating protein 29	9411	ENSG00000137962
NR1I2	nuclear receptor subfamily 1, group I, member 2	8856	ENSG00000144852
SCN1A	sodium channel, voltage-gated, type I, alpha subunit	6323	ENSG00000144285
CNTD2	cyclin N-terminal domain containing 2	79935	ENSG00000105219
CDSN	corneodesmosin	1041	ENSG00000204539
CELA1	chymotrypsin-like elastase family, member 1	1990	ENSG00000139610
SNX22	sorting nexin 22	79856	ENSG00000157734
SRRM4	serine/arginine repetitive matrix 4	84530	ENSG00000139767
CAMK4	calcium/calmodulin-dependent protein kinase IV	814	ENSG00000152495
OR10P1	olfactory receptor, family 10, subfamily P, member 1	121130	ENSG00000175398
FAM71B	family with sequence similarity 71, member B	153745	ENSG00000170613
FSHR	follicle stimulating hormone receptor	2492	ENSG00000170820
XPO7	exportin 7	23039	ENSG00000130227
BARHL2	BarH-like homeobox 2	343472	ENSG00000143032
CD244	CD244 molecule, natural killer cell receptor 2B4	51744	ENSG00000122223
PDCD1	programmed cell death 1	5133	ENSG00000188389
RGS22	regulator of G-protein signaling 22	26166	ENSG00000132554
AWAT1	acyl-CoA wax alcohol acyltransferase 1	158833	ENSG00000204195
UBXN10	UBX domain protein 10	127733	ENSG00000162543
APOC3	apolipoprotein C-III	345	ENSG00000110245
CSRNP3	cysteine-serine-rich nuclear protein 3	80034	ENSG00000178662
ZNF528	zinc finger protein 528	84436	ENSG00000167555
DCHS2	dachsous 2 (Drosophila)	54798	ENSG00000197410
C17orf78	chromosome 17 open reading frame 78	284099	ENSG00000167230
FAM19A3	family with sequence similarity 19 (chemokine (C-C motif)-like), member A3	284467	ENSG00000184599
HNRNPCL1	heterogeneous nuclear ribonucleoprotein C-like 1	343069	ENSG00000179172
TAS2R39	taste receptor, type 2, member 39	259285	ENSG00000236398
CD38	CD38 molecule	952	ENSG00000004468
MYOT	myotilin	9499	ENSG00000120729
GHRH	growth hormone releasing hormone	2691	ENSG00000118702
SSX5	synovial sarcoma, X breakpoint 5	6758	ENSG00000165583
NGFR	nerve growth factor receptor	4804	ENSG00000064300
VAT1L	vesicle amine transport protein 1 homolog (T. californica)-like	57687	ENSG00000171724
PI15	peptidase inhibitor 15	51050	ENSG00000137558
MC2R	melanocortin 2 receptor (adrenocorticotropic hormone)	4158	ENSG00000185231
TSHB	thyroid stimulating hormone, beta	7252	ENSG00000134200
OTOA	otoancorin	146183	ENSG00000155719
C2orf48	chromosome 2 open reading frame 48	348738	ENSG00000163009
NANP	N-acetylneuraminic acid phosphatase	140838	ENSG00000170191
FADS6	fatty acid desaturase domain family, member 6	283985	ENSG00000172782
DNAJB5	DnaJ (Hsp40) homolog, subfamily B, member 5	25822	ENSG00000137094
EXOC3L2	exocyst complex component 3-like 2	90332	ENSG00000130201
CNBD1	cyclic nucleotide binding domain containing 1	168975	ENSG00000176571
ZNF454	zinc finger protein 454	285676	ENSG00000178187
ZMYND10	zinc finger, MYND-type containing 10	51364	ENSG00000004838
FGF21	fibroblast growth factor 21	26291	ENSG00000105550
SLC9B2	solute carrier family 9, subfamily B (NHA2, cation proton antiporter 2), member 2	133308	ENSG00000164038
VPS13A	vacuolar protein sorting 13 homolog A (S. cerevisiae)	23230	ENSG00000197969
IMPACT	Impact homolog (mouse)	55364	ENSG00000154059
PCDH20	protocadherin 20	64881	ENSG00000197991
EGFL8	EGF-like-domain, multiple 8	80864	ENSG00000258388,ENSG00000241404
FRYL	FRY-like	285527	ENSG00000075539
LDHC	lactate dehydrogenase C	3948	ENSG00000166796
KCNK2	potassium channel, subfamily K, member 2	3776	ENSG00000082482
SOWAHA	sosondowah ankyrin repeat domain family member A	134548	ENSG00000198944
KRT32	keratin 32	3882	ENSG00000108759
RGS8	regulator of G-protein signaling 8	85397	ENSG00000135824
HCRT	hypocretin (orexin) neuropeptide precursor	3060	ENSG00000161610
HMX2	H6 family homeobox 2	3167	ENSG00000188816
NAT8	N-acetyltransferase 8 (GCN5-related, putative)	9027	ENSG00000144035
NXF5	nuclear RNA export factor 5	55998	ENSG00000126952
TTLL7	tubulin tyrosine ligase-like family, member 7	79739	ENSG00000137941
HTR3D	5-hydroxytryptamine (serotonin) receptor 3D, ionotropic	200909	ENSG00000186090
C18orf34	chromosome 18 open reading frame 34	374864	ENSG00000166960
XKR3	XK, Kell blood group complex subunit-related family, member 3	150165	ENSG00000172967
AMBN	ameloblastin (enamel matrix protein)	258	ENSG00000178522
ADAM21	ADAM metallopeptidase domain 21	8747	NA
GAS2	growth arrest-specific 2	2620	ENSG00000148935
CRLF2	cytokine receptor-like factor 2	64109	ENSG00000205755
PBOV1	prostate and breast cancer overexpressed 1	59351	ENSG00000254440
CAMKV	CaM kinase-like vesicle-associated	79012	ENSG00000164076
USH2A	Usher syndrome 2A (autosomal recessive, mild)	7399	ENSG00000042781
EYA1	eyes absent homolog 1 (Drosophila)	2138	ENSG00000104313
STK32A	serine/threonine kinase 32A	202374	ENSG00000169302
RSPH6A	radial spoke head 6 homolog A (Chlamydomonas)	81492	ENSG00000104941
ZNF354C	zinc finger protein 354C	30832	ENSG00000177932
GPR97	G protein-coupled receptor 97	222487	ENSG00000182885
GNGT2	guanine nucleotide binding protein (G protein), gamma transducing activity polypeptide 2	2793	ENSG00000167083
GYPA	glycophorin A (MNS blood group)	2993	ENSG00000170180
2001-03-01	membrane-associated ring finger (C3HC4) 1, E3 ubiquitin protein ligase	55016	ENSG00000145416
GPR128	G protein-coupled receptor 128	84873	ENSG00000144820
HHLA2	HERV-H LTR-associating 2	11148	ENSG00000114455
KRTAP15-1	keratin associated protein 15-1	254950	ENSG00000186970
BEND5	BEN domain containing 5	79656	ENSG00000162373
DEFB103B	defensin, beta 103B	55894	ENSG00000177243
CABYR	calcium binding tyrosine-(Y)-phosphorylation regulated	26256	ENSG00000154040
UGT3A1	UDP glycosyltransferase 3 family, polypeptide A1	133688	ENSG00000145626
CCL20	chemokine (C-C motif) ligand 20	6364	ENSG00000115009
THPO	thrombopoietin	7066	ENSG00000090534
CLUL1	clusterin-like 1 (retinal)	27098	ENSG00000079101
ZNF407	zinc finger protein 407	55628	ENSG00000215421
ASTL	astacin-like metallo-endopeptidase (M12 family)	431705	ENSG00000188886
ZNF708	zinc finger protein 708	7562	ENSG00000182141
MARCO	macrophage receptor with collagenous structure	8685	ENSG00000019169
SIGLEC9	sialic acid binding Ig-like lectin 9	27180	ENSG00000129450
CXorf48	chromosome X open reading frame 48	54967	ENSG00000169551
ALPI	alkaline phosphatase, intestinal	248	ENSG00000163295
MIOX	myo-inositol oxygenase	55586	ENSG00000100253
MAP2K6	mitogen-activated protein kinase kinase 6	5608	ENSG00000108984
KRT82	keratin 82	3888	ENSG00000161850
SHH	sonic hedgehog	6469	ENSG00000164690
C5orf42	chromosome 5 open reading frame 42	65250	ENSG00000197603
SLC28A2	solute carrier family 28 (sodium-coupled nucleoside transporter), member 2	9153	ENSG00000137860
CDH20	cadherin 20, type 2	28316	ENSG00000101542
SCN3B	sodium channel, voltage-gated, type III, beta subunit	55800	ENSG00000166257
MTNR1B	melatonin receptor 1B	4544	ENSG00000134640
KRT77	keratin 77	374454	ENSG00000189182
SAMD7	sterile alpha motif domain containing 7	344658	ENSG00000187033
NKAPL	NFKB activating protein-like	222698	ENSG00000189134
LDHAL6A	lactate dehydrogenase A-like 6A	160287	ENSG00000166800
SLC22A12	solute carrier family 22 (organic anion/urate transporter), member 12	116085	ENSG00000197891
GPR6	G protein-coupled receptor 6	2830	ENSG00000146360
2014-09-01	septin 14	346288	ENSG00000154997
PPP1R1B	protein phosphatase 1, regulatory (inhibitor) subunit 1B	84152	ENSG00000131771
MMP7	matrix metallopeptidase 7 (matrilysin, uterine)	4316	ENSG00000137673
LOXHD1	lipoxygenase homology domains 1	125336	ENSG00000167210
NR5A1	nuclear receptor subfamily 5, group A, member 1	2516	ENSG00000136931
HTR6	5-hydroxytryptamine (serotonin) receptor 6, G protein-coupled	3362	ENSG00000158748
MEP1A	meprin A, alpha (PABA peptide hydrolase)	4224	ENSG00000112818
LRRC59	leucine rich repeat containing 59	55379	ENSG00000108829
MGAT5	mannosyl (alpha-1,6-)-glycoprotein beta-1,6-N-acetyl-glucosaminyltransferase	4249	ENSG00000152127
WFDC5	WAP four-disulfide core domain 5	149708	ENSG00000175121
MRP63	mitochondrial ribosomal protein 63	78988	ENSG00000173141
LCN15	lipocalin 15	389812	ENSG00000177984
C1orf31	chromosome 1 open reading frame 31	388753	ENSG00000168275
ZNF197	zinc finger protein 197	10168	ENSG00000186448
GLIPR1L2	GLI pathogenesis-related 1 like 2	144321	ENSG00000180481
UCMA	upper zone of growth plate and cartilage matrix associated	221044	ENSG00000165623
BPIFC	BPI fold containing family C	254240	ENSG00000184459
PROKR1	prokineticin receptor 1	10887	ENSG00000169618
OR5I1	olfactory receptor, family 5, subfamily I, member 1	10798	ENSG00000167825
HNF4A	hepatocyte nuclear factor 4, alpha	3172	ENSG00000101076
ZNF70	zinc finger protein 70	7621	ENSG00000187792
MMP26	matrix metallopeptidase 26	56547	ENSG00000167346
SCN5A	sodium channel, voltage-gated, type V, alpha subunit	6331	ENSG00000183873
ROBO1	roundabout, axon guidance receptor, homolog 1 (Drosophila)	6091	ENSG00000169855
TRH	thyrotropin-releasing hormone	7200	ENSG00000170893
IL28A	interleukin 28A (interferon, lambda 2)	282616	ENSG00000183709
IQCF1	IQ motif containing F1	132141	ENSG00000173389
TM6SF2	transmembrane 6 superfamily member 2	53345	ENSG00000213996
DGKG	diacylglycerol kinase, gamma 90kDa	1608	ENSG00000058866
SAMD3	sterile alpha motif domain containing 3	154075	ENSG00000164483
FMO3	flavin containing monooxygenase 3	2328	ENSG00000007933
PRPH	peripherin	5630	ENSG00000135406
NOM1	nucleolar protein with MIF4G domain 1	64434	ENSG00000146909
OR7A10	olfactory receptor, family 7, subfamily A, member 10	390892	ENSG00000127515
DHH	desert hedgehog	50846	ENSG00000139549
C1orf111	chromosome 1 open reading frame 111	284680	ENSG00000171722
KCNQ3	potassium voltage-gated channel, KQT-like subfamily, member 3	3786	ENSG00000184156
SLC22A7	solute carrier family 22 (organic anion transporter), member 7	10864	ENSG00000137204
MRO	maestro	83876	ENSG00000134042
EFHC2	EF-hand domain (C-terminal) containing 2	80258	ENSG00000183690
SHISA2	shisa homolog 2 (Xenopus laevis)	387914	ENSG00000180730
C11orf45	chromosome 11 open reading frame 45	219833	ENSG00000174370
TRIM48	tripartite motif containing 48	79097	ENSG00000150244
TXNDC16	thioredoxin domain containing 16	57544	ENSG00000087301
SOSTDC1	sclerostin domain containing 1	25928	ENSG00000171243
LYZL2	lysozyme-like 2	119180	ENSG00000151033
S100A5	S100 calcium binding protein A5	6276	ENSG00000196420
GCFC2	GC-rich sequence DNA-binding factor 2	6936	ENSG00000005436
OLFM3	olfactomedin 3	118427	ENSG00000118733
UGT2A3	UDP glucuronosyltransferase 2 family, polypeptide A3	79799	ENSG00000135220
NEU2	sialidase 2 (cytosolic sialidase)	4759	ENSG00000115488
ACHE	acetylcholinesterase	43	ENSG00000087085
NUPL1	nucleoporin like 1	9818	ENSG00000139496
PRPS1L1	phosphoribosyl pyrophosphate synthetase 1-like 1	221823	ENSG00000229937
SIGLEC8	sialic acid binding Ig-like lectin 8	27181	ENSG00000105366
ADAMTS16	ADAM metallopeptidase with thrombospondin type 1 motif, 16	170690	ENSG00000145536
GAL	galanin prepropeptide	51083	ENSG00000069482
SPATA3	spermatogenesis associated 3	130560	ENSG00000173699
FAM65C	family with sequence similarity 65, member C	140876	ENSG00000042062
PMCH	pro-melanin-concentrating hormone	5367	ENSG00000183395
KCNJ6	potassium inwardly-rectifying channel, subfamily J, member 6	3763	ENSG00000157542
RHBDL3	rhomboid, veinlet-like 3 (Drosophila)	162494	ENSG00000141314
SYTL5	synaptotagmin-like 5	94122	ENSG00000147041
OR51G1	olfactory receptor, family 51, subfamily G, member 1	79324	ENSG00000176879
NOX5	NADPH oxidase, EF-hand calcium binding domain 5	79400	ENSG00000255346
ADD2	adducin 2 (beta)	119	ENSG00000075340
GDF5	growth differentiation factor 5	8200	ENSG00000125965
GLRX3	glutaredoxin 3	10539	ENSG00000108010
CBWD5	COBW domain containing 5	220869	ENSG00000147996
BHLHE22	basic helix-loop-helix family, member e22	27319	ENSG00000180828
NMUR2	neuromedin U receptor 2	56923	ENSG00000132911
CLCN1	chloride channel, voltage-sensitive 1	1180	ENSG00000188037
KIR3DX1	killer cell immunoglobulin-like receptor, three domains, X1	90011	NA
MSH4	mutS homolog 4 (E. coli)	4438	ENSG00000057468
ZNF30	zinc finger protein 30	90075	ENSG00000168661
ARSE	arylsulfatase E (chondrodysplasia punctata 1)	415	ENSG00000157399
CCDC15	coiled-coil domain containing 15	80071	ENSG00000149548
AADACL2	arylacetamide deacetylase-like 2	344752	ENSG00000197953
CRISP2	cysteine-rich secretory protein 2	7180	ENSG00000124490
NECAB1	N-terminal EF-hand calcium binding protein 1	64168	ENSG00000123119
ASMT	acetylserotonin O-methyltransferase	438	ENSG00000196433
CCDC135	coiled-coil domain containing 135	84229	ENSG00000159625
CRTAM	cytotoxic and regulatory T cell molecule	56253	ENSG00000109943
DOK3	docking protein 3	79930	ENSG00000146094
OR52A1	olfactory receptor, family 52, subfamily A, member 1	23538	ENSG00000182070
C7orf34	chromosome 7 open reading frame 34	135927	ENSG00000165131
C19orf21	chromosome 19 open reading frame 21	126353	ENSG00000099812
SLC22A9	solute carrier family 22 (organic anion transporter), member 9	114571	ENSG00000149742
ZNF645	zinc finger protein 645	158506	ENSG00000175809
CACNB3	calcium channel, voltage-dependent, beta 3 subunit	784	ENSG00000167535
CCDC142	coiled-coil domain containing 142	84865	ENSG00000135637
ATP13A4	ATPase type 13A4	84239	ENSG00000127249
COL20A1	collagen, type XX, alpha 1	57642	ENSG00000101203
OR11G2	olfactory receptor, family 11, subfamily G, member 2	390439	ENSG00000196832
DUSP2	dual specificity phosphatase 2	1844	ENSG00000158050
ANKRD13B	ankyrin repeat domain 13B	124930	ENSG00000198720
CHRND	cholinergic receptor, nicotinic, delta (muscle)	1144	ENSG00000135902
VWA7	von Willebrand factor A domain containing 7	80737	ENSG00000204396
C15orf56	chromosome 15 open reading frame 56	644809	ENSG00000176753
DHODH	dihydroorotate dehydrogenase (quinone)	1723	ENSG00000102967
SST	somatostatin	6750	ENSG00000157005
C14orf105	chromosome 14 open reading frame 105	55195	ENSG00000100557
ZSWIM2	zinc finger, SWIM-type containing 2	151112	ENSG00000163012
OR12D3	olfactory receptor, family 12, subfamily D, member 3	81797	ENSG00000112462
ITGB8	integrin, beta 8	3696	ENSG00000105855
HILS1	histone linker H1 domain, spermatid-specific 1, pseudogene	373861	NA
ZFAND4	zinc finger, AN1-type domain 4	93550	ENSG00000172671
FCER1A	Fc fragment of IgE, high affinity I, receptor for; alpha polypeptide	2205	ENSG00000179639
C3orf45	chromosome 3 open reading frame 45	132228	ENSG00000179564
AGER	advanced glycosylation end product-specific receptor	177	ENSG00000204305
PXT1	peroxisomal, testis specific 1	222659	ENSG00000179165
BEST2	bestrophin 2	54831	ENSG00000039987
FAM57B	family with sequence similarity 57, member B	83723	ENSG00000149926
PPIP5K2	diphosphoinositol pentakisphosphate kinase 2	23262	ENSG00000145725
FNDC5	fibronectin type III domain containing 5	252995	ENSG00000160097
UTP20	UTP20, small subunit (SSU) processome component, homolog (yeast)	27340	ENSG00000120800
GPHB5	glycoprotein hormone beta 5	122876	NA
SRD5A3	steroid 5 alpha-reductase 3	79644	ENSG00000128039
NR4A3	nuclear receptor subfamily 4, group A, member 3	8013	ENSG00000119508
KRTAP10-10	keratin associated protein 10-10	353333	ENSG00000221859
C14orf183	chromosome 14 open reading frame 183	196913	ENSG00000168260
CCDC75	coiled-coil domain containing 75	253635	ENSG00000152133
FCN2	ficolin (collagen/fibrinogen domain containing lectin) 2 (hucolin)	2220	ENSG00000160339
CYP24A1	cytochrome P450, family 24, subfamily A, polypeptide 1	1591	ENSG00000019186
PPP4R1L	protein phosphatase 4, regulatory subunit 1-like	55370	NA
PPP1R3A	protein phosphatase 1, regulatory subunit 3A	5506	ENSG00000154415
SLC8A2	solute carrier family 8 (sodium/calcium exchanger), member 2	6543	ENSG00000118160
TBX15	T-box 15	6913	ENSG00000092607
KRTAP1-3	keratin associated protein 1-3	81850	ENSG00000221880
CST1	cystatin SN	1469	ENSG00000170373
MRGPRD	MAS-related GPR, member D	116512	ENSG00000172938
C4orf22	chromosome 4 open reading frame 22	255119	ENSG00000197826
C2orf54	chromosome 2 open reading frame 54	79919	ENSG00000172478
JAKMIP2	janus kinase and microtubule interacting protein 2	9832	ENSG00000176049
EIF4E	eukaryotic translation initiation factor 4E	1977	ENSG00000151247
NKPD1	NTPase, KAP family P-loop domain containing 1	284353	ENSG00000179846
TAS2R43	taste receptor, type 2, member 43	259289	ENSG00000255374
OR2M2	olfactory receptor, family 2, subfamily M, member 2	391194	ENSG00000198601
SMC5	structural maintenance of chromosomes 5	23137	ENSG00000198887
BPIFB6	BPI fold containing family B, member 6	128859	ENSG00000167104
COL4A3	collagen, type IV, alpha 3 (Goodpasture antigen)	1285	ENSG00000169031
KIF2B	kinesin family member 2B	84643	ENSG00000141200
SLC23A1	solute carrier family 23 (nucleobase transporters), member 1	9963	ENSG00000170482
SELE	selectin E	6401	ENSG00000007908
NKAIN1	Na+/K+ transporting ATPase interacting 1	79570	ENSG00000084628
IL12RB1	interleukin 12 receptor, beta 1	3594	ENSG00000096996
KCNH2	potassium voltage-gated channel, subfamily H (eag-related), member 2	3757	ENSG00000055118
SCN10A	sodium channel, voltage-gated, type X, alpha subunit	6336	ENSG00000185313
KDM4D	lysine (K)-specific demethylase 4D	55693	ENSG00000186280
TET2	tet methylcytosine dioxygenase 2	54790	ENSG00000168769
SYNPR	synaptoporin	132204	ENSG00000163630
SLC24A4	solute carrier family 24 (sodium/potassium/calcium exchanger), member 4	123041	ENSG00000140090
PCDHB9	protocadherin beta 9	56127	NA
ADAD2	adenosine deaminase domain containing 2	161931	ENSG00000140955
CCR9	chemokine (C-C motif) receptor 9	10803	ENSG00000173585
WBSCR28	Williams-Beuren syndrome chromosome region 28	135886	ENSG00000175877
ADCK5	aarF domain containing kinase 5	203054	ENSG00000173137
ZNF215	zinc finger protein 215	7762	ENSG00000149054
CDK20	cyclin-dependent kinase 20	23552	ENSG00000156345
DPPA2	developmental pluripotency associated 2	151871	ENSG00000163530
DOK5	docking protein 5	55816	ENSG00000101134
ATCAY	ataxia, cerebellar, Cayman type	85300	ENSG00000167654
NPAS1	neuronal PAS domain protein 1	4861	ENSG00000130751
ALDH8A1	aldehyde dehydrogenase 8 family, member A1	64577	ENSG00000118514
FPGS	folylpolyglutamate synthase	2356	ENSG00000136877
ZNF642	zinc finger protein 642	339559	ENSG00000187815
FSCB	fibrous sheath CABYR binding protein	84075	ENSG00000189139
SPAG17	sperm associated antigen 17	200162	ENSG00000155761
HS3ST5	heparan sulfate (glucosamine) 3-O-sulfotransferase 5	222537	ENSG00000249853
GDF2	growth differentiation factor 2	2658	ENSG00000128802
OR5V1	olfactory receptor, family 5, subfamily V, member 1	81696	ENSG00000243729
ITIH4	inter-alpha-trypsin inhibitor heavy chain family, member 4	3700	ENSG00000055955
ACTL7B	actin-like 7B	10880	ENSG00000148156
SIGLEC5	sialic acid binding Ig-like lectin 5	8778	ENSG00000105501
OR2C3	olfactory receptor, family 2, subfamily C, member 3	81472	ENSG00000196242
ABHD2	abhydrolase domain containing 2	11057	ENSG00000140526
BNC1	basonuclin 1	646	ENSG00000169594
ITLN1	intelectin 1 (galactofuranose binding)	55600	ENSG00000179914
CDKL2	cyclin-dependent kinase-like 2 (CDC2-related kinase)	8999	ENSG00000138769
PI3	peptidase inhibitor 3, skin-derived	5266	ENSG00000124102
SERPINI2	serpin peptidase inhibitor, clade I (pancpin), member 2	5276	ENSG00000114204
SPRY3	sprouty homolog 3 (Drosophila)	10251	ENSG00000168939
TMEM196	transmembrane protein 196	256130	ENSG00000173452
HIST1H2BM	histone cluster 1, H2bm	8342	ENSG00000196374
OPN1MW	opsin 1 (cone pigments), medium-wave-sensitive	2652	ENSG00000147380
FA2H	fatty acid 2-hydroxylase	79152	ENSG00000103089
SEMG2	semenogelin II	6407	ENSG00000124157
P4HA3	prolyl 4-hydroxylase, alpha polypeptide III	283208	ENSG00000149380
FGA	fibrinogen alpha chain	2243	ENSG00000171560
NR0B2	nuclear receptor subfamily 0, group B, member 2	8431	ENSG00000131910
COL4A6	collagen, type IV, alpha 6	1288	ENSG00000197565
CALML3	calmodulin-like 3	810	ENSG00000178363
GPR111	G protein-coupled receptor 111	222611	ENSG00000164393
CLEC4E	C-type lectin domain family 4, member E	26253	ENSG00000166523
SART1	squamous cell carcinoma antigen recognized by T cells	9092	ENSG00000175467
PITPNM3	PITPNM family member 3	83394	ENSG00000091622
CATSPER3	cation channel, sperm associated 3	347732	ENSG00000152705
CHST6	carbohydrate (N-acetylglucosamine 6-O) sulfotransferase 6	4166	ENSG00000183196
TRAF7	TNF receptor-associated factor 7, E3 ubiquitin protein ligase	84231	ENSG00000131653
GNMT	glycine N-methyltransferase	27232	ENSG00000124713
NMBR	neuromedin B receptor	4829	ENSG00000135577
MS4A8B	membrane-spanning 4-domains, subfamily A, member 8B	83661	ENSG00000166959
TOMM40L	translocase of outer mitochondrial membrane 40 homolog (yeast)-like	84134	ENSG00000158882
CALR3	calreticulin 3	125972	ENSG00000141979
KIF21B	kinesin family member 21B	23046	ENSG00000116852
ITSN2	intersectin 2	50618	ENSG00000198399
EMP2	epithelial membrane protein 2	2013	ENSG00000213853
PRR7	proline rich 7 (synaptic)	80758	ENSG00000131188
ZNF121	zinc finger protein 121	7675	ENSG00000197961
PGLYRP2	peptidoglycan recognition protein 2	114770	ENSG00000161031
PSORS1C2	psoriasis susceptibility 1 candidate 2	170680	ENSG00000204538
XG	Xg blood group	7499	ENSG00000124343
FBXO40	F-box protein 40	51725	ENSG00000163833
EFCAB11	EF-hand calcium binding domain 11	90141	ENSG00000140025
AURKC	aurora kinase C	6795	ENSG00000105146
C20orf201	chromosome 20 open reading frame 201	198437	ENSG00000171695
TMEM64	transmembrane protein 64	169200	ENSG00000180694
HRASLS	HRAS-like suppressor	57110	ENSG00000127252
BPI	bactericidal/permeability-increasing protein	671	ENSG00000101425
ULBP3	UL16 binding protein 3	79465	ENSG00000131019
FGF4	fibroblast growth factor 4	2249	ENSG00000075388
THEG	theg spermatid protein	51298	ENSG00000105549
CLEC18B	C-type lectin domain family 18, member B	497190	ENSG00000140839
MLLT4	myeloid/lymphoid or mixed-lineage leukemia (trithorax homolog, Drosophila); translocated to, 4	4301	ENSG00000130396
CXCL11	chemokine (C-X-C motif) ligand 11	6373	ENSG00000169248
SALL1	sal-like 1 (Drosophila)	6299	ENSG00000103449
CD69	CD69 molecule	969	ENSG00000110848
CLDN2	claudin 2	9075	ENSG00000165376
MMP17	matrix metallopeptidase 17 (membrane-inserted)	4326	ENSG00000198598
KRTAP13-3	keratin associated protein 13-3	337960	ENSG00000240432
MLN	motilin	4295	ENSG00000096395
EFNA5	ephrin-A5	1946	ENSG00000184349
ZNF660	zinc finger protein 660	285349	ENSG00000144792
CTNND2	catenin (cadherin-associated protein), delta 2	1501	ENSG00000169862
NHLH2	nescient helix loop helix 2	4808	ENSG00000177551
DSCR9	Down syndrome critical region gene 9 (non-protein coding)	257203	NA
ANGPTL3	angiopoietin-like 3	27329	ENSG00000132855
SCD5	stearoyl-CoA desaturase 5	79966	ENSG00000145284
ERI2	ERI1 exoribonuclease family member 2	112479	ENSG00000196678
OR5AP2	olfactory receptor, family 5, subfamily AP, member 2	338675	ENSG00000172464
NPFFR1	neuropeptide FF receptor 1	64106	ENSG00000148734
ZP1	zona pellucida glycoprotein 1 (sperm receptor)	22917	ENSG00000149506
NRP2	neuropilin 2	8828	ENSG00000118257
PRNT	prion protein (testis specific)	149830	NA
SPATA16	spermatogenesis associated 16	83893	ENSG00000144962
CPNE7	copine VII	27132	ENSG00000178773
CLEC5A	C-type lectin domain family 5, member A	23601	ENSG00000258227
PAX5	paired box 5	5079	ENSG00000196092
TTC23L	tetratricopeptide repeat domain 23-like	153657	ENSG00000205838
CRB2	crumbs homolog 2 (Drosophila)	286204	ENSG00000148204
PSKH2	protein serine kinase H2	85481	ENSG00000147613
LAMP5	lysosomal-associated membrane protein family, member 5	24141	ENSG00000125869
KRT78	keratin 78	196374	ENSG00000170423
FAM75E1	family with sequence similarity 75, member E1	286234	ENSG00000177992
SMPDL3B	sphingomyelin phosphodiesterase, acid-like 3B	27293	ENSG00000130768
B3GALT5	UDP-Gal:betaGlcNAc beta 1,3-galactosyltransferase, polypeptide 5	10317	ENSG00000183778
FGF18	fibroblast growth factor 18	8817	ENSG00000156427
USP20	ubiquitin specific peptidase 20	10868	ENSG00000136878
IL1RL2	interleukin 1 receptor-like 2	8808	ENSG00000115598
SNTG1	syntrophin, gamma 1	54212	ENSG00000147481
SYT4	synaptotagmin IV	6860	ENSG00000132872
DSCAML1	Down syndrome cell adhesion molecule like 1	57453	ENSG00000177103
C1orf87	chromosome 1 open reading frame 87	127795	ENSG00000162598
FOXE1	forkhead box E1 (thyroid transcription factor 2)	2304	ENSG00000178919
KRTAP5-9	keratin associated protein 5-9	3846	ENSG00000254997
C6orf223	chromosome 6 open reading frame 223	221416	ENSG00000181577
KRTAP4-12	keratin associated protein 4-12	83755	ENSG00000213416
A2ML1	alpha-2-macroglobulin-like 1	144568	ENSG00000166535
VANGL1	vang-like 1 (van gogh, Drosophila)	81839	ENSG00000173218
CD177	CD177 molecule	57126	NA
OR2H1	olfactory receptor, family 2, subfamily H, member 1	26716	ENSG00000204688
LCE2A	late cornified envelope 2A	353139	ENSG00000187173
ZNF485	zinc finger protein 485	220992	ENSG00000198298
AMBP	alpha-1-microglobulin/bikunin precursor	259	ENSG00000106927
TAS2R46	taste receptor, type 2, member 46	259292	ENSG00000226761
DIRAS2	DIRAS family, GTP-binding RAS-like 2	54769	ENSG00000165023
EXOC3L1	exocyst complex component 3-like 1	283849	ENSG00000179044
CCRL2	chemokine (C-C motif) receptor-like 2	9034	ENSG00000121797
TACSTD2	tumor-associated calcium signal transducer 2	4070	ENSG00000184292
PFN3	profilin 3	345456	ENSG00000196570
LIF	leukemia inhibitory factor	3976	ENSG00000128342
WISP3	WNT1 inducible signaling pathway protein 3	8838	ENSG00000112761
ACVR1C	activin A receptor, type IC	130399	ENSG00000123612
GLI4	GLI family zinc finger 4	2738	ENSG00000250571
LHX3	LIM homeobox 3	8022	ENSG00000107187
PLA2G2E	phospholipase A2, group IIE	30814	ENSG00000188784
PROX1	prospero homeobox 1	5629	ENSG00000117707
MYH7B	myosin, heavy chain 7B, cardiac muscle, beta	57644	ENSG00000078814
LINC00312	long intergenic non-protein coding RNA 312	29931	NA
KRT12	keratin 12	3859	ENSG00000187242
CYP3A5	cytochrome P450, family 3, subfamily A, polypeptide 5	1577	ENSG00000106258
CYP2F1	cytochrome P450, family 2, subfamily F, polypeptide 1	1572	ENSG00000197446
MFSD4	major facilitator superfamily domain containing 4	148808	ENSG00000174514
PTPDC1	protein tyrosine phosphatase domain containing 1	138639	ENSG00000158079
CCKAR	cholecystokinin A receptor	886	ENSG00000163394
LRFN5	leucine rich repeat and fibronectin type III domain containing 5	145581	ENSG00000165379
FRG2	FSHD region gene 2	448831	ENSG00000205097
ANKH	ankylosis, progressive homolog (mouse)	56172	ENSG00000154122
IL5RA	interleukin 5 receptor, alpha	3568	ENSG00000091181
EFCAB6	EF-hand calcium binding domain 6	64800	ENSG00000186976
LRRC49	leucine rich repeat containing 49	54839	ENSG00000137821
PRPF39	PRP39 pre-mRNA processing factor 39 homolog (S. cerevisiae)	55015	ENSG00000185246
APBA1	amyloid beta (A4) precursor protein-binding, family A, member 1	320	ENSG00000107282
BPIFB4	BPI fold containing family B, member 4	149954	ENSG00000186191
SLC13A1	solute carrier family 13 (sodium/sulfate symporters), member 1	6561	ENSG00000081800
MESDC2	mesoderm development candidate 2	23184	ENSG00000117899
KCNH1	potassium voltage-gated channel, subfamily H (eag-related), member 1	3756	ENSG00000143473
HR	hairless homolog (mouse)	55806	ENSG00000168453
ZNRF2	zinc and ring finger 2	223082	ENSG00000180233
SLFNL1	schlafen-like 1	200172	ENSG00000171790
OR8B8	olfactory receptor, family 8, subfamily B, member 8	26493	ENSG00000197125
EDIL3	EGF-like repeats and discoidin I-like domains 3	10085	ENSG00000164176
KCNJ12	potassium inwardly-rectifying channel, subfamily J, member 12	3768	ENSG00000184185
CXCL13	chemokine (C-X-C motif) ligand 13	10563	ENSG00000156234
FAM123C	family with sequence similarity 123C	205147	ENSG00000178171
CXorf36	chromosome X open reading frame 36	79742	ENSG00000147113
CPA3	carboxypeptidase A3 (mast cell)	1359	ENSG00000163751
EMB	embigin	133418	ENSG00000170571
VLDLR	very low density lipoprotein receptor	7436	ENSG00000147852
RAP1GAP2	RAP1 GTPase activating protein 2	23108	ENSG00000132359
MTO1	mitochondrial translation optimization 1 homolog (S. cerevisiae)	25821	ENSG00000135297
DNAH7	dynein, axonemal, heavy chain 7	56171	ENSG00000118997
ATP12A	ATPase, H+/K+ transporting, nongastric, alpha polypeptide	479	ENSG00000075673
RNF175	ring finger protein 175	285533	ENSG00000145428
FAM64A	family with sequence similarity 64, member A	54478	ENSG00000129195
FN3K	fructosamine 3 kinase	64122	ENSG00000167363
MTSS1L	metastasis suppressor 1-like	92154	ENSG00000132613
CR1	complement component (3b/4b) receptor 1 (Knops blood group)	1378	ENSG00000203710
TRPC7	transient receptor potential cation channel, subfamily C, member 7	57113	ENSG00000069018
SCRN3	secernin 3	79634	ENSG00000144306
TG	thyroglobulin	7038	ENSG00000042832
OR1G1	olfactory receptor, family 1, subfamily G, member 1	8390	ENSG00000183024
HIST1H3I	histone cluster 1, H3i	8354	ENSG00000182572
CYTIP	cytohesin 1 interacting protein	9595	ENSG00000115165
KIF3C	kinesin family member 3C	3797	ENSG00000084731
CDCP2	CUB domain containing protein 2	200008	ENSG00000157211
TCTN2	tectonic family member 2	79867	ENSG00000168778
NAALADL1	N-acetylated alpha-linked acidic dipeptidase-like 1	10004	ENSG00000168060
RHOF	ras homolog family member F (in filopodia)	54509	ENSG00000139725
FLT3	fms-related tyrosine kinase 3	2322	ENSG00000122025
ZFYVE9	zinc finger, FYVE domain containing 9	9372	ENSG00000157077
TEFM	transcription elongation factor, mitochondrial	79736	ENSG00000172171
ZNF610	zinc finger protein 610	162963	ENSG00000167554
OBP2A	odorant binding protein 2A	29991	ENSG00000122136
GLP2R	glucagon-like peptide 2 receptor	9340	ENSG00000065325
NLRP6	NLR family, pyrin domain containing 6	171389	ENSG00000174885
GJD4	gap junction protein, delta 4, 40.1kDa	219770	ENSG00000177291
SHF	Src homology 2 domain containing F	90525	ENSG00000138606
TLR9	toll-like receptor 9	54106	ENSG00000239732
PAPOLG	poly(A) polymerase gamma	64895	ENSG00000115421
MRGPRG-AS1	MRGPRG antisense RNA 1	283303	NA
C14orf162	chromosome 14 open reading frame 162	56936	NA
TRDMT1	tRNA aspartic acid methyltransferase 1	1787	ENSG00000107614
KERA	keratocan	11081	ENSG00000139330
SLC8A3	solute carrier family 8 (sodium/calcium exchanger), member 3	6547	ENSG00000100678
PCSK4	proprotein convertase subtilisin/kexin type 4	54760	ENSG00000115257
PADI2	peptidyl arginine deiminase, type II	11240	ENSG00000117115
LCN8	lipocalin 8	138307	ENSG00000204001
C5orf56	chromosome 5 open reading frame 56	441108	NA
CCDC73	coiled-coil domain containing 73	493860	ENSG00000186714
FLJ34503	uncharacterized FLJ34503	285759	NA
HAGHL	hydroxyacylglutathione hydrolase-like	84264	ENSG00000103253
GNAT1	guanine nucleotide binding protein (G protein), alpha transducing activity polypeptide 1	2779	ENSG00000114349
VCX2	variable charge, X-linked 2	51480	ENSG00000177504
RTDR1	rhabdoid tumor deletion region gene 1	27156	ENSG00000100218
CHST13	carbohydrate (chondroitin 4) sulfotransferase 13	166012	ENSG00000180767
STON2	stonin 2	85439	ENSG00000140022
CA9	carbonic anhydrase IX	768	ENSG00000107159
FGF10	fibroblast growth factor 10	2255	ENSG00000070193
DMD	dystrophin	1756	ENSG00000198947
ACE	angiotensin I converting enzyme (peptidyl-dipeptidase A) 1	1636	ENSG00000159640
CENPI	centromere protein I	2491	ENSG00000102384
TRIM42	tripartite motif containing 42	287015	ENSG00000155890
NPTX2	neuronal pentraxin II	4885	ENSG00000106236
PPAPDC1A	phosphatidic acid phosphatase type 2 domain containing 1A	196051	ENSG00000203805
OR5P3	olfactory receptor, family 5, subfamily P, member 3	120066	ENSG00000182334
APOB	apolipoprotein B (including Ag(x) antigen)	338	ENSG00000084674
USP26	ubiquitin specific peptidase 26	83844	ENSG00000134588
CA3	carbonic anhydrase III, muscle specific	761	ENSG00000164879
CABP5	calcium binding protein 5	56344	ENSG00000105507
DNASE1L2	deoxyribonuclease I-like 2	1775	ENSG00000167968
ZFP28	zinc finger protein 28 homolog (mouse)	140612	ENSG00000196867
PLCD4	phospholipase C, delta 4	84812	ENSG00000115556
FAM82A1	family with sequence similarity 82, member A1	151393	ENSG00000115841
BDKRB1	bradykinin receptor B1	623	ENSG00000100739
TTC18	tetratricopeptide repeat domain 18	118491	ENSG00000156042
KRT37	keratin 37	8688	ENSG00000108417
PRND	prion protein 2 (dublet)	23627	ENSG00000171864
UPB1	ureidopropionase, beta	51733	ENSG00000100024
LOR	loricrin	4014	ENSG00000203782
NPAS4	neuronal PAS domain protein 4	266743	ENSG00000174576
NGF	nerve growth factor (beta polypeptide)	4803	ENSG00000134259
OIT3	oncoprotein induced transcript 3	170392	ENSG00000138315
DCLK2	doublecortin-like kinase 2	166614	ENSG00000170390
KCNB1	potassium voltage-gated channel, Shab-related subfamily, member 1	3745	ENSG00000158445
CCDC80	coiled-coil domain containing 80	151887	ENSG00000091986
TERT	telomerase reverse transcriptase	7015	ENSG00000164362
LYPD6B	LY6/PLAUR domain containing 6B	130576	ENSG00000150556
TNFRSF17	tumor necrosis factor receptor superfamily, member 17	608	ENSG00000048462
HPX	hemopexin	3263	ENSG00000110169
OR2W1	olfactory receptor, family 2, subfamily W, member 1	26692	ENSG00000204704
PTGER1	prostaglandin E receptor 1 (subtype EP1), 42kDa	5731	ENSG00000160951
SFTA2	surfactant associated 2	389376	ENSG00000196260
UGT8	UDP glycosyltransferase 8	7368	ENSG00000174607
RESP18	regulated endocrine-specific protein 18 homolog (rat)	389075	ENSG00000182698
C16orf78	chromosome 16 open reading frame 78	123970	ENSG00000166152
GIPC2	GIPC PDZ domain containing family, member 2	54810	ENSG00000137960
PLCXD3	phosphatidylinositol-specific phospholipase C, X domain containing 3	345557	ENSG00000182836
RETN	resistin	56729	ENSG00000104918
ERP29	endoplasmic reticulum protein 29	10961	ENSG00000089248
REG1A	regenerating islet-derived 1 alpha	5967	ENSG00000115386
UTY	ubiquitously transcribed tetratricopeptide repeat gene, Y-linked	7404	ENSG00000183878
PPM1E	protein phosphatase, Mg2+/Mn2+ dependent, 1E	22843	ENSG00000175175
CLCNKB	chloride channel, voltage-sensitive Kb	1188	ENSG00000184908
ZAN	zonadhesin	7455	ENSG00000146839
CNIH3	cornichon homolog 3 (Drosophila)	149111	ENSG00000143786
ERN2	endoplasmic reticulum to nucleus signaling 2	10595	ENSG00000134398
SLAMF1	signaling lymphocytic activation molecule family member 1	6504	ENSG00000117090
ZNF829	zinc finger protein 829	374899	ENSG00000185869
OSM	oncostatin M	5008	ENSG00000099985
CEP128	centrosomal protein 128kDa	145508	ENSG00000100629
NXPE1	neurexophilin and PC-esterase domain family, member 1	120400	ENSG00000095110
TMEM47	transmembrane protein 47	83604	ENSG00000147027
C12orf40	chromosome 12 open reading frame 40	283461	ENSG00000180116
SLC10A4	solute carrier family 10 (sodium/bile acid cotransporter family), member 4	201780	ENSG00000145248
PNOC	prepronociceptin	5368	ENSG00000168081
CC2D1B	coiled-coil and C2 domain containing 1B	200014	ENSG00000154222
HIST1H1B	histone cluster 1, H1b	3009	ENSG00000184357
GALR3	galanin receptor 3	8484	ENSG00000128310
TFAP2D	transcription factor AP-2 delta (activating enhancer binding protein 2 delta)	83741	ENSG00000008197
IL1RAPL2	interleukin 1 receptor accessory protein-like 2	26280	ENSG00000189108
MYO3A	myosin IIIA	53904	ENSG00000095777
AGTR2	angiotensin II receptor, type 2	186	ENSG00000180772
TXLNB	taxilin beta	167838	ENSG00000164440
SIX1	SIX homeobox 1	6495	ENSG00000126778
SLC35D3	solute carrier family 35, member D3	340146	ENSG00000182747
GUCY2D	guanylate cyclase 2D, membrane (retina-specific)	3000	ENSG00000132518
TRAT1	T cell receptor associated transmembrane adaptor 1	50852	ENSG00000163519
CD3D	CD3d molecule, delta (CD3-TCR complex)	915	ENSG00000167286
GUCA1A	guanylate cyclase activator 1A (retina)	2978	ENSG00000048545
SIM1	single-minded homolog 1 (Drosophila)	6492	ENSG00000112246
ADIPOQ	adiponectin, C1Q and collagen domain containing	9370	ENSG00000181092
OR5T2	olfactory receptor, family 5, subfamily T, member 2	219464	ENSG00000181718
TEX33	testis expressed 33	339669	ENSG00000185264
CTAG1A	cancer/testis antigen 1A	246100	ENSG00000183678
CCDC88A	coiled-coil domain containing 88A	55704	ENSG00000115355
BPIFB3	BPI fold containing family B, member 3	359710	ENSG00000186190
NPC1L1	NPC1 (Niemann-Pick disease, type C1, gene)-like 1	29881	ENSG00000015520
NUP210L	nucleoporin 210kDa-like	91181	ENSG00000143552
SLC22A10	solute carrier family 22, member 10	387775	ENSG00000184999
FXYD4	FXYD domain containing ion transport regulator 4	53828	ENSG00000150201
LILRA4	leukocyte immunoglobulin-like receptor, subfamily A (with TM domain), member 4	23547	ENSG00000239961
SLC25A2	solute carrier family 25 (mitochondrial carrier; ornithine transporter) member 2	83884	ENSG00000120329
RHPN1	rhophilin, Rho GTPase binding protein 1	114822	ENSG00000158106
GRIN2B	glutamate receptor, ionotropic, N-methyl D-aspartate 2B	2904	ENSG00000150086
EVC2	Ellis van Creveld syndrome 2	132884	ENSG00000173040
STMN2	stathmin-like 2	11075	ENSG00000104435
KRT79	keratin 79	338785	ENSG00000185640
PABPC3	poly(A) binding protein, cytoplasmic 3	5042	ENSG00000151846
SLAMF9	SLAM family member 9	89886	ENSG00000162723
SCN4A	sodium channel, voltage-gated, type IV, alpha subunit	6329	ENSG00000007314
GABRA2	gamma-aminobutyric acid (GABA) A receptor, alpha 2	2555	ENSG00000151834
JAK3	Janus kinase 3	3718	ENSG00000105639
DCST1	DC-STAMP domain containing 1	149095	ENSG00000163357
DRD1	dopamine receptor D1	1812	ENSG00000184845
TEX35	testis expressed 35	84066	ENSG00000240021
ARHGAP22	Rho GTPase activating protein 22	58504	ENSG00000128805
KIF25	kinesin family member 25	3834	ENSG00000125337
TNXB	tenascin XB	7148	ENSG00000168477
CYSLTR2	cysteinyl leukotriene receptor 2	57105	ENSG00000152207
C7orf62	chromosome 7 open reading frame 62	219557	ENSG00000164645
SPRR3	small proline-rich protein 3	6707	ENSG00000163209
PRKCG	protein kinase C, gamma	5582	ENSG00000126583
ERO1LB	ERO1-like beta (S. cerevisiae)	56605	ENSG00000086619
C12orf60	chromosome 12 open reading frame 60	144608	ENSG00000182993
SCNN1G	sodium channel, non-voltage-gated 1, gamma subunit	6340	ENSG00000166828
CCL22	chemokine (C-C motif) ligand 22	6367	ENSG00000102962
TAS2R1	taste receptor, type 2, member 1	50834	ENSG00000169777
ENPP3	ectonucleotide pyrophosphatase/phosphodiesterase 3	5169	ENSG00000154269
RCVRN	recoverin	5957	ENSG00000109047
ADC	arginine decarboxylase	113451	ENSG00000142920
DQX1	DEAQ box RNA-dependent ATPase 1	165545	ENSG00000144045
ABCB5	ATP-binding cassette, sub-family B (MDR/TAP), member 5	340273	ENSG00000004846
SFRP2	secreted frizzled-related protein 2	6423	ENSG00000145423
ACSM5	acyl-CoA synthetase medium-chain family member 5	54988	ENSG00000183549
REG4	regenerating islet-derived family, member 4	83998	ENSG00000134193
ARMC4	armadillo repeat containing 4	55130	ENSG00000169126
ECE2	endothelin converting enzyme 2	9718	ENSG00000145194
FNDC4	fibronectin type III domain containing 4	64838	ENSG00000115226
OLFM1	olfactomedin 1	10439	ENSG00000130558
ARC	activity-regulated cytoskeleton-associated protein	23237	ENSG00000198576
TGS1	trimethylguanosine synthase 1	96764	ENSG00000137574
C17orf77	chromosome 17 open reading frame 77	146723	ENSG00000182352
KIR2DL4	killer cell immunoglobulin-like receptor, two domains, long cytoplasmic tail, 4	3805	ENSG00000189013
HDC	histidine decarboxylase	3067	ENSG00000140287
NOL4	nucleolar protein 4	8715	ENSG00000101746
MAS1	MAS1 oncogene	4142	ENSG00000130368
MED18	mediator complex subunit 18	54797	ENSG00000130772
ENOX1	ecto-NOX disulfide-thiol exchanger 1	55068	ENSG00000120658
FSD1	fibronectin type III and SPRY domain containing 1	79187	ENSG00000105255
FOXP4	forkhead box P4	116113	ENSG00000137166
TAS2R10	taste receptor, type 2, member 10	50839	ENSG00000121318
ADRBK1	adrenergic, beta, receptor kinase 1	156	ENSG00000173020
ZBTB32	zinc finger and BTB domain containing 32	27033	ENSG00000011590
CCDC122	coiled-coil domain containing 122	160857	ENSG00000151773
ADTRP	androgen-dependent TFPI-regulating protein	84830	ENSG00000111863
WNT10B	wingless-type MMTV integration site family, member 10B	7480	ENSG00000169884
TTC40	tetratricopeptide repeat domain 40	54777	ENSG00000171811
ZDHHC22	zinc finger, DHHC-type containing 22	283576	ENSG00000177108
ARHGEF25	Rho guanine nucleotide exchange factor (GEF) 25	115557	ENSG00000240771
EDA	ectodysplasin A	1896	ENSG00000158813
OR10H4	olfactory receptor, family 10, subfamily H, member 4	126541	ENSG00000176231
PCDHGA12	protocadherin gamma subfamily A, 12	26025	ENSG00000253159
MAT1A	methionine adenosyltransferase I, alpha	4143	ENSG00000151224
RAB14	RAB14, member RAS oncogene family	51552	ENSG00000119396
KLK1	kallikrein 1	3816	ENSG00000167748
KDM4A	lysine (K)-specific demethylase 4A	9682	ENSG00000066135
PYGM	phosphorylase, glycogen, muscle	5837	ENSG00000068976
LRRTM3	leucine rich repeat transmembrane neuronal 3	347731	ENSG00000198739
FBXO2	F-box protein 2	26232	ENSG00000116661
CCDC65	coiled-coil domain containing 65	85478	ENSG00000139537
GAL3ST2	galactose-3-O-sulfotransferase 2	64090	ENSG00000154252
RHCG	Rh family, C glycoprotein	51458	ENSG00000140519
GSC	goosecoid homeobox	145258	ENSG00000133937
PQLC2	PQ loop repeat containing 2	54896	ENSG00000040487
ANP32D	acidic (leucine-rich) nuclear phosphoprotein 32 family, member D	23519	ENSG00000139223
CABP1	calcium binding protein 1	9478	ENSG00000157782
AXDND1	axonemal dynein light chain domain containing 1	126859	ENSG00000162779
STOX1	storkhead box 1	219736	ENSG00000165730
HHATL	hedgehog acyltransferase-like	57467	ENSG00000010282
ACSM2B	acyl-CoA synthetase medium-chain family member 2B	348158	ENSG00000066813
FXN	frataxin	2395	ENSG00000165060
KCNAB2	potassium voltage-gated channel, shaker-related subfamily, beta member 2	8514	ENSG00000069424
GIN1	gypsy retrotransposon integrase 1	54826	ENSG00000145723
FLJ43860	FLJ43860 protein	389690	ENSG00000226807
CYP7B1	cytochrome P450, family 7, subfamily B, polypeptide 1	9420	ENSG00000172817
PIWIL4	piwi-like 4 (Drosophila)	143689	ENSG00000134627
IGSF10	immunoglobulin superfamily, member 10	285313	ENSG00000152580
RFX2	regulatory factor X, 2 (influences HLA class II expression)	5990	ENSG00000087903
SRSF12	serine/arginine-rich splicing factor 12	135295	ENSG00000154548
NKX2-2	NK2 homeobox 2	4821	ENSG00000125820
KATNAL2	katanin p60 subunit A-like 2	83473	ENSG00000167216
F11	coagulation factor XI	2160	ENSG00000088926
KCNQ2	potassium voltage-gated channel, KQT-like subfamily, member 2	3785	ENSG00000075043
HIST1H4F	histone cluster 1, H4f	8361	ENSG00000198327
WNT3	wingless-type MMTV integration site family, member 3	7473	ENSG00000108379
TMEFF2	transmembrane protein with EGF-like and two follistatin-like domains 2	23671	ENSG00000144339
CAPNS2	calpain, small subunit 2	84290	ENSG00000256812
ZNF385D	zinc finger protein 385D	79750	ENSG00000151789
KCNK7	potassium channel, subfamily K, member 7	10089	ENSG00000173338
ARPP21	cAMP-regulated phosphoprotein, 21kDa	10777	ENSG00000172995
OTOF	otoferlin	9381	ENSG00000115155
CWH43	cell wall biogenesis 43 C-terminal homolog (S. cerevisiae)	80157	ENSG00000109182
SHC4	SHC (Src homology 2 domain containing) family, member 4	399694	ENSG00000185634
OR2T8	olfactory receptor, family 2, subfamily T, member 8	343172	ENSG00000177462
ANKRD45	ankyrin repeat domain 45	339416	ENSG00000183831
TTC30B	tetratricopeptide repeat domain 30B	150737	ENSG00000196659
SLC1A1	solute carrier family 1 (neuronal/epithelial high affinity glutamate transporter, system Xag), member 1	6505	ENSG00000106688
ITIH1	inter-alpha-trypsin inhibitor heavy chain 1	3697	ENSG00000055957
RPH3A	rabphilin 3A homolog (mouse)	22895	ENSG00000089169
FCAR	Fc fragment of IgA, receptor for	2204	ENSG00000186431
SFTPB	surfactant protein B	6439	ENSG00000168878
TCP10	t-complex 10	6953	ENSG00000203690
ACR	acrosin	49	ENSG00000100312
NCAM1	neural cell adhesion molecule 1	4684	ENSG00000149294
LRP12	low density lipoprotein receptor-related protein 12	29967	ENSG00000147650
ISL2	ISL LIM homeobox 2	64843	ENSG00000159556
ZNF431	zinc finger protein 431	170959	ENSG00000196705
ENAM	enamelin	10117	ENSG00000132464
COL23A1	collagen, type XXIII, alpha 1	91522	ENSG00000050767
SLCO1B3	solute carrier organic anion transporter family, member 1B3	28234	ENSG00000111700,ENSG00000257046
PCDHB15	protocadherin beta 15	56121	ENSG00000113248
GPR142	G protein-coupled receptor 142	350383	ENSG00000257008
ABHD12B	abhydrolase domain containing 12B	145447	ENSG00000131969
CAPSL	calcyphosine-like	133690	ENSG00000152611
GTF2A1	general transcription factor IIA, 1, 19/37kDa	2957	ENSG00000165417
GLYAT	glycine-N-acyltransferase	10249	ENSG00000149124
TNIP3	TNFAIP3 interacting protein 3	79931	ENSG00000050730
CECR6	cat eye syndrome chromosome region, candidate 6	27439	ENSG00000183307
DDX54	DEAD (Asp-Glu-Ala-Asp) box polypeptide 54	79039	ENSG00000123064
MGAT3	mannosyl (beta-1,4-)-glycoprotein beta-1,4-N-acetylglucosaminyltransferase	4248	ENSG00000128268
ARHGAP11A	Rho GTPase activating protein 11A	9824	ENSG00000198826
FAM131C	family with sequence similarity 131, member C	348487	ENSG00000185519
ASTN1	astrotactin 1	460	ENSG00000152092
SCAND2	SCAN domain containing 2 pseudogene	54581	NA
C12orf69	chromosome 12 open reading frame 69	440087	ENSG00000179256
APC2	adenomatosis polyposis coli 2	10297	ENSG00000115266
MCF2	MCF.2 cell line derived transforming sequence	4168	ENSG00000101977
NODAL	nodal homolog (mouse)	4838	ENSG00000156574
KRT6B	keratin 6B	3854	ENSG00000185479
DCD	dermcidin	117159	ENSG00000161634
PDE6H	phosphodiesterase 6H, cGMP-specific, cone, gamma	5149	ENSG00000139053
EFCAB2	EF-hand calcium binding domain 2	84288	ENSG00000203666
CATSPERB	catsper channel auxiliary subunit beta	79820	ENSG00000133962
NRL	neural retina leucine zipper	4901	ENSG00000129535
CACNG2	calcium channel, voltage-dependent, gamma subunit 2	10369	ENSG00000166862
PLSCR2	phospholipid scramblase 2	57047	ENSG00000163746
TMPRSS13	transmembrane protease, serine 13	84000	ENSG00000137747
C1D	C1D nuclear receptor corepressor	10438	ENSG00000197223
CACNG4	calcium channel, voltage-dependent, gamma subunit 4	27092	ENSG00000075461
CHIC1	cysteine-rich hydrophobic domain 1	53344	ENSG00000204116
FAM111B	family with sequence similarity 111, member B	374393	ENSG00000189057
NKX3-2	NK3 homeobox 2	579	ENSG00000109705
KCNH5	potassium voltage-gated channel, subfamily H (eag-related), member 5	27133	ENSG00000140015
DAZL	deleted in azoospermia-like	1618	ENSG00000092345
GPR123	G protein-coupled receptor 123	84435	ENSG00000197177
NRXN3	neurexin 3	9369	ENSG00000021645
EHF	ets homologous factor	26298	ENSG00000135373
RDM1	RAD52 motif 1	201299	ENSG00000187456
TTC12	tetratricopeptide repeat domain 12	54970	ENSG00000149292
MMP8	matrix metallopeptidase 8 (neutrophil collagenase)	4317	ENSG00000118113
CPLX2	complexin 2	10814	ENSG00000145920
KBTBD5	kelch repeat and BTB (POZ) domain containing 5	131377	ENSG00000157119
DBP	D site of albumin promoter (albumin D-box) binding protein	1628	ENSG00000105516
IL1RL1	interleukin 1 receptor-like 1	9173	ENSG00000115602
GEN1	Gen endonuclease homolog 1 (Drosophila)	348654	ENSG00000178295
GRK1	G protein-coupled receptor kinase 1	6011	ENSG00000185974
C9orf50	chromosome 9 open reading frame 50	375759	ENSG00000179058
SHOX	short stature homeobox	6473	ENSG00000185960
CTNNA3	catenin (cadherin-associated protein), alpha 3	29119	ENSG00000183230
ZNF169	zinc finger protein 169	169841	ENSG00000175787
PDIA3	protein disulfide isomerase family A, member 3	2923	ENSG00000167004
KLRF1	killer cell lectin-like receptor subfamily F, member 1	51348	ENSG00000150045
ARSF	arylsulfatase F	416	ENSG00000062096
RP9P	retinitis pigmentosa 9 pseudogene	441212	NA
NDUFB4	NADH dehydrogenase (ubiquinone) 1 beta subcomplex, 4, 15kDa	4710	ENSG00000065518
SCN4B	sodium channel, voltage-gated, type IV, beta subunit	6330	ENSG00000177098
SCUBE1	signal peptide, CUB domain, EGF-like 1	80274	ENSG00000159307
BHLHA15	basic helix-loop-helix family, member a15	168620	ENSG00000180535
OR1L4	olfactory receptor, family 1, subfamily L, member 4	254973	ENSG00000136939
HAPLN4	hyaluronan and proteoglycan link protein 4	404037	ENSG00000187664
SVOP	SV2 related protein homolog (rat)	55530	ENSG00000166111
CD300LB	CD300 molecule-like family member b	124599	ENSG00000178789
ATP4B	ATPase, H+/K+ exchanging, beta polypeptide	496	ENSG00000186009
FAM3B	family with sequence similarity 3, member B	54097	ENSG00000183844
C21orf58	chromosome 21 open reading frame 58	54058	ENSG00000160298
LINGO4	leucine rich repeat and Ig domain containing 4	339398	ENSG00000213171
FBXO17	F-box protein 17	115290	ENSG00000104835
IFT80	intraflagellar transport 80 homolog (Chlamydomonas)	57560	ENSG00000248710,ENSG00000068885
PTPRC	protein tyrosine phosphatase, receptor type, C	5788	ENSG00000081237
STMN4	stathmin-like 4	81551	ENSG00000015592
LCE2D	late cornified envelope 2D	353141	ENSG00000187223
SLFN13	schlafen family member 13	146857	ENSG00000154760
CHAT	choline O-acetyltransferase	1103	ENSG00000070748
KCNS2	potassium voltage-gated channel, delayed-rectifier, subfamily S, member 2	3788	ENSG00000156486
FGB	fibrinogen beta chain	2244	ENSG00000171564
AMELX	amelogenin, X-linked	265	ENSG00000125363
AKAP4	A kinase (PRKA) anchor protein 4	8852	ENSG00000147081
TRHR	thyrotropin-releasing hormone receptor	7201	ENSG00000174417
MADCAM1	mucosal vascular addressin cell adhesion molecule 1	8174	ENSG00000099866
RNF32	ring finger protein 32	140545	ENSG00000105982
POU1F1	POU class 1 homeobox 1	5449	ENSG00000064835
NRN1	neuritin 1	51299	ENSG00000124785
GABRQ	gamma-aminobutyric acid (GABA) A receptor, theta	55879	ENSG00000147402
KRTAP12-1	keratin associated protein 12-1	353332	ENSG00000187175
RDH8	retinol dehydrogenase 8 (all-trans)	50700	ENSG00000080511
EOMES	eomesodermin	8320	ENSG00000163508
HOXA4	homeobox A4	3201	ENSG00000197576
ZNF639	zinc finger protein 639	51193	ENSG00000121864
PRH2	proline-rich protein HaeIII subfamily 2	5555	ENSG00000134551
PPCDC	phosphopantothenoylcysteine decarboxylase	60490	ENSG00000138621
DUSP10	dual specificity phosphatase 10	11221	ENSG00000143507
OR8J1	olfactory receptor, family 8, subfamily J, member 1	219477	ENSG00000172487
ZNF85	zinc finger protein 85	7639	ENSG00000105750
NPHS1	nephrosis 1, congenital, Finnish type (nephrin)	4868	ENSG00000161270
DNAJB7	DnaJ (Hsp40) homolog, subfamily B, member 7	150353	ENSG00000172404
HS3ST2	heparan sulfate (glucosamine) 3-O-sulfotransferase 2	9956	ENSG00000122254
KATNAL1	katanin p60 subunit A-like 1	84056	ENSG00000102781
BIRC8	baculoviral IAP repeat containing 8	112401	ENSG00000163098
CXCL6	chemokine (C-X-C motif) ligand 6 (granulocyte chemotactic protein 2)	6372	ENSG00000124875
KLK6	kallikrein-related peptidase 6	5653	ENSG00000167755
TGM4	transglutaminase 4 (prostate)	7047	ENSG00000163810
SPIC	Spi-C transcription factor (Spi-1/PU.1 related)	121599	ENSG00000166211
PLEKHS1	pleckstrin homology domain containing, family S member 1	79949	ENSG00000148735
LHX9	LIM homeobox 9	56956	ENSG00000143355
LY6K	lymphocyte antigen 6 complex, locus K	54742	ENSG00000160886
PPYR1	pancreatic polypeptide receptor 1	5540	ENSG00000204174
DLX2	distal-less homeobox 2	1746	ENSG00000115844
TRPC5	transient receptor potential cation channel, subfamily C, member 5	7224	ENSG00000072315
LCE5A	late cornified envelope 5A	254910	ENSG00000186207
NUDT11	nudix (nucleoside diphosphate linked moiety X)-type motif 11	55190	ENSG00000196368
HTR2A	5-hydroxytryptamine (serotonin) receptor 2A, G protein-coupled	3356	ENSG00000102468
ZNF670	zinc finger protein 670	93474	ENSG00000135747
MUC13	mucin 13, cell surface associated	56667	ENSG00000173702
LMO1	LIM domain only 1 (rhombotin 1)	4004	ENSG00000166407
TTC29	tetratricopeptide repeat domain 29	83894	ENSG00000137473
HNRNPA1L2	heterogeneous nuclear ribonucleoprotein A1-like 2	144983	ENSG00000139675
P2RX3	purinergic receptor P2X, ligand-gated ion channel, 3	5024	ENSG00000109991
BARX2	BARX homeobox 2	8538	ENSG00000043039
TRIM15	tripartite motif containing 15	89870	ENSG00000204610
RIBC1	RIB43A domain with coiled-coils 1	158787	ENSG00000158423
PRAMEF8	PRAME family member 8	391002	ENSG00000182330
LHFPL1	lipoma HMGIC fusion partner-like 1	340596	ENSG00000182508
ABCC9	ATP-binding cassette, sub-family C (CFTR/MRP), member 9	10060	ENSG00000069431
BCHE	butyrylcholinesterase	590	ENSG00000114200
MESP1	mesoderm posterior 1 homolog (mouse)	55897	ENSG00000166823
KRT26	keratin 26	353288	ENSG00000186393
HAPLN2	hyaluronan and proteoglycan link protein 2	60484	ENSG00000132702
FGFR4	fibroblast growth factor receptor 4	2264	ENSG00000160867
IL36B	interleukin 36, beta	27177	ENSG00000136696
RTP3	receptor (chemosensory) transporter protein 3	83597	ENSG00000163825
TDRD9	tudor domain containing 9	122402	ENSG00000156414
CARD14	caspase recruitment domain family, member 14	79092	ENSG00000141527
CXorf59	chromosome X open reading frame 59	286464	ENSG00000176034
ST8SIA5	ST8 alpha-N-acetyl-neuraminide alpha-2,8-sialyltransferase 5	29906	ENSG00000101638
PIWIL2	piwi-like 2 (Drosophila)	55124	ENSG00000197181
ADH1C	alcohol dehydrogenase 1C (class I), gamma polypeptide	126	ENSG00000248144
GPT	glutamic-pyruvate transaminase (alanine aminotransferase)	2875	ENSG00000167701
ITGA7	integrin, alpha 7	3679	ENSG00000135424
BMP3	bone morphogenetic protein 3	651	ENSG00000152785
ACAN	aggrecan	176	ENSG00000157766
SARM1	sterile alpha and TIR motif containing 1	23098	ENSG00000004139
TCTE3	t-complex-associated-testis-expressed 3	6991	ENSG00000184786
PPP1R12B	protein phosphatase 1, regulatory subunit 12B	4660	ENSG00000077157
SCAI	suppressor of cancer cell invasion	286205	ENSG00000173611
TCEAL6	transcription elongation factor A (SII)-like 6	158931	ENSG00000204071
ENKUR	enkurin, TRPC channel interacting protein	219670	ENSG00000151023
C14orf178	chromosome 14 open reading frame 178	283579	ENSG00000197734
CYP4F12	cytochrome P450, family 4, subfamily F, polypeptide 12	66002	ENSG00000186204
CCDC8	coiled-coil domain containing 8	83987	ENSG00000169515
KHDC1	KH homology domain containing 1	80759	ENSG00000135314
SPRR2E	small proline-rich protein 2E	6704	ENSG00000203785
SLC36A2	solute carrier family 36 (proton/amino acid symporter), member 2	153201	ENSG00000186335
CHDH	choline dehydrogenase	55349	ENSG00000016391
PARK2	parkinson protein 2, E3 ubiquitin protein ligase (parkin)	5071	ENSG00000185345
TSGA10IP	testis specific, 10 interacting protein	254187	NA
ZNF233	zinc finger protein 233	353355	ENSG00000159915
FOXM1	forkhead box M1	2305	ENSG00000111206
PCYT1B	phosphate cytidylyltransferase 1, choline, beta	9468	ENSG00000102230
TSPEAR	thrombospondin-type laminin G domain and EAR repeats	54084	ENSG00000175894
XYLT1	xylosyltransferase I	64131	ENSG00000103489
LPIN3	lipin 3	64900	ENSG00000132793
IZUMO1	izumo sperm-egg fusion 1	284359	ENSG00000182264
BEND2	BEN domain containing 2	139105	ENSG00000177324
HEPH	hephaestin	9843	ENSG00000089472
SCN2A	sodium channel, voltage-gated, type II, alpha subunit	6326	ENSG00000136531
TMEM200A	transmembrane protein 200A	114801	ENSG00000164484
BTNL2	butyrophilin-like 2 (MHC class II associated)	56244	ENSG00000204290
CTH	cystathionase (cystathionine gamma-lyase)	1491	ENSG00000116761
EDDM3B	epididymal protein 3B	64184	ENSG00000181552
HESX1	HESX homeobox 1	8820	ENSG00000163666
PSMA8	proteasome (prosome, macropain) subunit, alpha type, 8	143471	ENSG00000154611
GCM2	glial cells missing homolog 2 (Drosophila)	9247	ENSG00000124827
KRTAP4-2	keratin associated protein 4-2	85291	ENSG00000244537
PDZD4	PDZ domain containing 4	57595	ENSG00000067840
BTBD11	BTB (POZ) domain containing 11	121551	ENSG00000151136
KAAG1	kidney associated antigen 1	353219	ENSG00000146049
ACSF3	acyl-CoA synthetase family member 3	197322	ENSG00000176715
LCT	lactase	3938	ENSG00000115850
POTED	POTE ankyrin domain family, member D	317754	NA
GCK	glucokinase (hexokinase 4)	2645	ENSG00000106633
RXFP1	relaxin/insulin-like family peptide receptor 1	59350	ENSG00000171509
A1CF	APOBEC1 complementation factor	29974	ENSG00000148584
ADAMTS14	ADAM metallopeptidase with thrombospondin type 1 motif, 14	140766	ENSG00000138316
ZBTB6	zinc finger and BTB domain containing 6	10773	ENSG00000186130
IGLL1	immunoglobulin lambda-like polypeptide 1	3543	ENSG00000128322
C1orf229	chromosome 1 open reading frame 229	388759	ENSG00000221953
USP29	ubiquitin specific peptidase 29	57663	ENSG00000131864
QRICH2	glutamine rich 2	84074	ENSG00000129646
ACSBG2	acyl-CoA synthetase bubblegum family member 2	81616	ENSG00000130377
SORCS3	sortilin-related VPS10 domain containing receptor 3	22986	ENSG00000156395
ATF7	activating transcription factor 7	11016	ENSG00000170653
GRAP2	GRB2-related adaptor protein 2	9402	ENSG00000100351
GABRG2	gamma-aminobutyric acid (GABA) A receptor, gamma 2	2566	ENSG00000113327
SEMG1	semenogelin I	6406	ENSG00000124233
FBXL4	F-box and leucine-rich repeat protein 4	26235	ENSG00000112234
SLC4A10	solute carrier family 4, sodium bicarbonate transporter, member 10	57282	ENSG00000144290
KRT76	keratin 76	51350	ENSG00000185069
CDH7	cadherin 7, type 2	1005	ENSG00000081138
ABO	ABO blood group (transferase A, alpha 1-3-N-acetylgalactosaminyltransferase; transferase B, alpha 1-3-galactosyltransferase)	28	NA
FUT9	fucosyltransferase 9 (alpha (1,3) fucosyltransferase)	10690	ENSG00000172461
GPA33	glycoprotein A33 (transmembrane)	10223	ENSG00000143167
GREB1	growth regulation by estrogen in breast cancer 1	9687	ENSG00000196208
DLGAP1	discs, large (Drosophila) homolog-associated protein 1	9229	ENSG00000170579
FOXD4	forkhead box D4	2298	ENSG00000170122
LRIT2	leucine-rich repeat, immunoglobulin-like and transmembrane domains 2	340745	ENSG00000204033
ADAMTS20	ADAM metallopeptidase with thrombospondin type 1 motif, 20	80070	ENSG00000173157
CNTN5	contactin 5	53942	ENSG00000149972
BAGE4	B melanoma antigen family, member 4	85317	NA
HIST1H2BN	histone cluster 1, H2bn	8341	ENSG00000233822
GSG1	germ cell associated 1	83445	ENSG00000111305
LIPC	lipase, hepatic	3990	ENSG00000166035
NR5A2	nuclear receptor subfamily 5, group A, member 2	2494	ENSG00000116833
WFDC3	WAP four-disulfide core domain 3	140686	ENSG00000124116
SERPINA1	serpin peptidase inhibitor, clade A (alpha-1 antiproteinase, antitrypsin), member 1	5265	ENSG00000197249
L3MBTL4	l(3)mbt-like 4 (Drosophila)	91133	ENSG00000154655
ZBTB8OS	zinc finger and BTB domain containing 8 opposite strand	339487	ENSG00000176261
PAX8	paired box 8	7849	ENSG00000125618
CERS3	ceramide synthase 3	204219	ENSG00000154227
AMN	amnionless homolog (mouse)	81693	ENSG00000166126
SLC22A14	solute carrier family 22, member 14	9389	ENSG00000144671
ZNF577	zinc finger protein 577	84765	ENSG00000161551
FAM110D	family with sequence similarity 110, member D	79927	ENSG00000197245
KIF19	kinesin family member 19	124602	ENSG00000196169
MIPOL1	mirror-image polydactyly 1	145282	ENSG00000151338
GCSH	glycine cleavage system protein H (aminomethyl carrier)	2653	ENSG00000140905
TMEM171	transmembrane protein 171	134285	ENSG00000157111
TTC39B	tetratricopeptide repeat domain 39B	158219	ENSG00000155158
PDE4C	phosphodiesterase 4C, cAMP-specific	5143	ENSG00000105650
ERAS	ES cell expressed Ras	3266	ENSG00000187682
CD5	CD5 molecule	921	ENSG00000110448
LRRC31	leucine rich repeat containing 31	79782	ENSG00000114248
LRRC37A3	leucine rich repeat containing 37, member A3	374819	ENSG00000176809
GPX5	glutathione peroxidase 5 (epididymal androgen-related protein)	2880	ENSG00000224586
RIMS1	regulating synaptic membrane exocytosis 1	22999	ENSG00000079841
INPP4A	inositol polyphosphate-4-phosphatase, type I, 107kDa	3631	ENSG00000040933
TMPRSS5	transmembrane protease, serine 5	80975	ENSG00000166682
ACSM1	acyl-CoA synthetase medium-chain family member 1	116285	ENSG00000166743
GABRA3	gamma-aminobutyric acid (GABA) A receptor, alpha 3	2556	ENSG00000011677
VN1R4	vomeronasal 1 receptor 4	317703	ENSG00000228567
KCNQ4	potassium voltage-gated channel, KQT-like subfamily, member 4	9132	ENSG00000117013
KRTAP13-2	keratin associated protein 13-2	337959	ENSG00000182816
PACSIN1	protein kinase C and casein kinase substrate in neurons 1	29993	ENSG00000124507
ORAI2	ORAI calcium release-activated calcium modulator 2	80228	ENSG00000160991
DLEC1	deleted in lung and esophageal cancer 1	9940	ENSG00000008226
DPF3	D4, zinc and double PHD fingers, family 3	8110	ENSG00000205683
DCDC1	doublecortin domain containing 1	341019	ENSG00000188682
SYCP1	synaptonemal complex protein 1	6847	ENSG00000198765
KLHL4	kelch-like 4 (Drosophila)	56062	ENSG00000102271
EYA3	eyes absent homolog 3 (Drosophila)	2140	ENSG00000158161
TCEB3	transcription elongation factor B (SIII), polypeptide 3 (110kDa, elongin A)	6924	ENSG00000011007
ZXDA	zinc finger, X-linked, duplicated A	7789	ENSG00000198205
MGAM	maltase-glucoamylase (alpha-glucosidase)	8972	ENSG00000257335
PRKX	protein kinase, X-linked	5613	ENSG00000183943
IL9	interleukin 9	3578	ENSG00000145839
TSHZ2	teashirt zinc finger homeobox 2	128553	ENSG00000182463
LRRN4	leucine rich repeat neuronal 4	164312	ENSG00000125872
KCNE4	potassium voltage-gated channel, Isk-related family, member 4	23704	ENSG00000152049
AREG	amphiregulin	374	ENSG00000109321
ASCL1	achaete-scute complex homolog 1 (Drosophila)	429	ENSG00000139352
AGR3	anterior gradient 3 homolog (Xenopus laevis)	155465	ENSG00000173467
KCNJ11	potassium inwardly-rectifying channel, subfamily J, member 11	3767	ENSG00000187486
ARRB2	arrestin, beta 2	409	ENSG00000141480
LTA	lymphotoxin alpha (TNF superfamily, member 1)	4049	ENSG00000226979
ZNF598	zinc finger protein 598	90850	ENSG00000167962
NKX6-2	NK6 homeobox 2	84504	ENSG00000148826
TNNI3	troponin I type 3 (cardiac)	7137	ENSG00000129991
CHRNA9	cholinergic receptor, nicotinic, alpha 9 (neuronal)	55584	ENSG00000174343
CELSR1	cadherin, EGF LAG seven-pass G-type receptor 1 (flamingo homolog, Drosophila)	9620	ENSG00000075275
GPR114	G protein-coupled receptor 114	221188	ENSG00000159618
BTNL3	butyrophilin-like 3	10917	ENSG00000168903
ATP2A3	ATPase, Ca++ transporting, ubiquitous	489	ENSG00000074370
ZNF536	zinc finger protein 536	9745	ENSG00000198597
MYL2	myosin, light chain 2, regulatory, cardiac, slow	4633	ENSG00000111245
C9orf41	chromosome 9 open reading frame 41	138199	ENSG00000156017
CFTR	cystic fibrosis transmembrane conductance regulator (ATP-binding cassette sub-family C, member 7)	1080	ENSG00000001626
C8B	complement component 8, beta polypeptide	732	ENSG00000021852
SORCS1	sortilin-related VPS10 domain containing receptor 1	114815	ENSG00000108018
ACSBG1	acyl-CoA synthetase bubblegum family member 1	23205	ENSG00000103740
SERPINA7	serpin peptidase inhibitor, clade A (alpha-1 antiproteinase, antitrypsin), member 7	6906	ENSG00000123561
SLC16A6	solute carrier family 16, member 6 (monocarboxylic acid transporter 7)	9120	ENSG00000108932
MYOC	myocilin, trabecular meshwork inducible glucocorticoid response	4653	ENSG00000034971
NRSN1	neurensin 1	140767	ENSG00000152954
BDH1	3-hydroxybutyrate dehydrogenase, type 1	622	ENSG00000161267
TGIF2LY	TGFB-induced factor homeobox 2-like, Y-linked	90655	ENSG00000176679
FGF11	fibroblast growth factor 11	2256	ENSG00000161958
TBC1D8B	TBC1 domain family, member 8B (with GRAM domain)	54885	ENSG00000133138
CDH23	cadherin-related 23	64072	ENSG00000107736
CXorf58	chromosome X open reading frame 58	254158	ENSG00000165182
GLT25D2	glycosyltransferase 25 domain containing 2	23127	ENSG00000198756
C6orf165	chromosome 6 open reading frame 165	154313	ENSG00000213204
FNDC7	fibronectin type III domain containing 7	163479	ENSG00000143107
OR10J5	olfactory receptor, family 10, subfamily J, member 5	127385	ENSG00000184155
BANF2	barrier to autointegration factor 2	140836	ENSG00000125888
GABRD	gamma-aminobutyric acid (GABA) A receptor, delta	2563	ENSG00000187730
PIK3R6	phosphoinositide-3-kinase, regulatory subunit 6	146850	NA
SYT5	synaptotagmin V	6861	ENSG00000129990
COL24A1	collagen, type XXIV, alpha 1	255631	ENSG00000171502
RFPL4B	ret finger protein-like 4B	442247	ENSG00000251258
ZNF347	zinc finger protein 347	84671	ENSG00000197937
CXorf21	chromosome X open reading frame 21	80231	ENSG00000120280
SLC2A4	solute carrier family 2 (facilitated glucose transporter), member 4	6517	ENSG00000181856
CEP70	centrosomal protein 70kDa	80321	ENSG00000114107
GPR17	G protein-coupled receptor 17	2840	ENSG00000144230
IRX4	iroquois homeobox 4	50805	ENSG00000113430
HYDIN	HYDIN, axonemal central pair apparatus protein	54768	ENSG00000157423
NPAP1	nuclear pore associated protein 1	23742	ENSG00000185823
MNS1	meiosis-specific nuclear structural 1	55329	ENSG00000138587
PRSS38	protease, serine, 38	339501	ENSG00000185888
TULP1	tubby like protein 1	7287	ENSG00000112041
DBF4B	DBF4 homolog B (S. cerevisiae)	80174	ENSG00000161692
TMEM53	transmembrane protein 53	79639	ENSG00000126106
C2orf57	chromosome 2 open reading frame 57	165100	ENSG00000177673
NBEA	neurobeachin	26960	ENSG00000172915
SYT2	synaptotagmin II	127833	ENSG00000143858
PNPLA4	patatin-like phospholipase domain containing 4	8228	ENSG00000006757
ABCA6	ATP-binding cassette, sub-family A (ABC1), member 6	23460	ENSG00000154262
UNC5D	unc-5 homolog D (C. elegans)	137970	ENSG00000156687
S1PR5	sphingosine-1-phosphate receptor 5	53637	ENSG00000180739
KRT36	keratin 36	8689	ENSG00000126337
CCDC11	coiled-coil domain containing 11	220136	ENSG00000172361
DMRT3	doublesex and mab-3 related transcription factor 3	58524	ENSG00000064218
KCNG2	potassium voltage-gated channel, subfamily G, member 2	26251	ENSG00000178342
HTR7	5-hydroxytryptamine (serotonin) receptor 7, adenylate cyclase-coupled	3363	ENSG00000148680
C16orf86	chromosome 16 open reading frame 86	388284	ENSG00000159761
OR1S2	olfactory receptor, family 1, subfamily S, member 2	219958	ENSG00000197887
C16orf3	chromosome 16 open reading frame 3	750	ENSG00000221819
PRDM2	PR domain containing 2, with ZNF domain	7799	ENSG00000116731
KLK8	kallikrein-related peptidase 8	11202	ENSG00000129455
LOC84931	uncharacterized LOC84931	84931	NA
ZNF771	zinc finger protein 771	51333	ENSG00000179965
ATP9A	ATPase, class II, type 9A	10079	ENSG00000054793
GAS2L2	growth arrest-specific 2 like 2	246176	ENSG00000132139
BRAP	BRCA1 associated protein	8315	ENSG00000089234
GABRR2	gamma-aminobutyric acid (GABA) A receptor, rho 2	2570	ENSG00000111886
FBXO15	F-box protein 15	201456	ENSG00000141665
SCT	secretin	6343	ENSG00000070031
RNASE8	ribonuclease, RNase A family, 8	122665	ENSG00000173431
IFITM5	interferon induced transmembrane protein 5	387733	ENSG00000206013
RGS17	regulator of G-protein signaling 17	26575	ENSG00000091844
MYLPF	myosin light chain, phosphorylatable, fast skeletal muscle	29895	ENSG00000180209
SLA2	Src-like-adaptor 2	84174	ENSG00000101082
SHANK1	SH3 and multiple ankyrin repeat domains 1	50944	ENSG00000161681
C15orf55	chromosome 15 open reading frame 55	256646	ENSG00000184507
MGARP	mitochondria-localized glutamic acid-rich protein	84709	ENSG00000137463
GFI1	growth factor independent 1 transcription repressor	2672	ENSG00000162676
ARAP2	ArfGAP with RhoGAP domain, ankyrin repeat and PH domain 2	116984	ENSG00000047365
FAM181B	family with sequence similarity 181, member B	220382	ENSG00000182103
RNASEH2C	ribonuclease H2, subunit C	84153	ENSG00000172922
PRODH2	proline dehydrogenase (oxidase) 2	58510	ENSG00000250799
TBC1D21	TBC1 domain family, member 21	161514	ENSG00000167139
GPLD1	glycosylphosphatidylinositol specific phospholipase D1	2822	ENSG00000112293
CXorf1	chromosome X open reading frame 1	9142	ENSG00000221870
SH2D4B	SH2 domain containing 4B	387694	ENSG00000178217
ZNF643	zinc finger protein 643	65243	ENSG00000187801
GRM4	glutamate receptor, metabotropic 4	2914	ENSG00000124493
GRIN2D	glutamate receptor, ionotropic, N-methyl D-aspartate 2D	2906	ENSG00000105464
F7	coagulation factor VII (serum prothrombin conversion accelerator)	2155	ENSG00000057593
ATP1A3	ATPase, Na+/K+ transporting, alpha 3 polypeptide	478	ENSG00000105409
HPD	4-hydroxyphenylpyruvate dioxygenase	3242	ENSG00000158104
ARG2	arginase, type II	384	ENSG00000081181
ANKRD35	ankyrin repeat domain 35	148741	ENSG00000198483
TNFAIP8L2	tumor necrosis factor, alpha-induced protein 8-like 2	79626	ENSG00000163154
TEX34	testis expressed 34	124783	ENSG00000184361
ZNF107	zinc finger protein 107	51427	ENSG00000196247
PGLYRP3	peptidoglycan recognition protein 3	114771	ENSG00000159527
TAAR9	trace amine associated receptor 9 (gene/pseudogene)	134860	ENSG00000237110
DNER	delta/notch-like EGF repeat containing	92737	ENSG00000187957
RBM11	RNA binding motif protein 11	54033	ENSG00000185272
SLCO3A1	solute carrier organic anion transporter family, member 3A1	28232	ENSG00000176463
AARD	alanine and arginine rich domain containing protein	441376	ENSG00000205002
ARHGEF10L	Rho guanine nucleotide exchange factor (GEF) 10-like	55160	ENSG00000074964
TCF23	transcription factor 23	150921	ENSG00000163792
ZCCHC12	zinc finger, CCHC domain containing 12	170261	ENSG00000174460
ZNF257	zinc finger protein 257	113835	ENSG00000197134
LINC00602	long intergenic non-protein coding RNA 602	441177	NA
FAM154B	family with sequence similarity 154, member B	283726	ENSG00000188659
CACNA1S	calcium channel, voltage-dependent, L type, alpha 1S subunit	779	ENSG00000081248
[truncated: 2,302 more rows]
