# Supplementary material for: Comparison of Normal and Pre-Eclamptic Placental Gene Expression: A Systematic Review with Meta-Analysis
Source: PLoS One. 2016 Aug 25;11(8):e0161504. doi: 10.1371/journal.pone.0161504 (PMC4999138; doi:10.1371/journal.pone.0161504)
Supplement: S6 Table — (XLSX) [file pone.0161504.s006.xlsx]

## Sheet: S6 Table
S6 Table: Genes Up-regulated in both PE and NP
Gene Symbol	Gene Name	EntrezGene	Ensembl
PSMA3	proteasome (prosome, macropain) subunit, alpha type, 3	5684	ENSG00000100567
ACTG1	actin, gamma 1	71	ENSG00000184009
HEXB	hexosaminidase B (beta polypeptide)	3074	ENSG00000049860
NPM1	nucleophosmin (nucleolar phosphoprotein B23, numatrin)	4869	ENSG00000181163
HIST2H2BE	histone cluster 2, H2be	8349	ENSG00000184678
CEBPA	CCAAT/enhancer binding protein (C/EBP), alpha	1050	ENSG00000245848
TGOLN2	trans-golgi network protein 2	10618	ENSG00000152291
MYH10	myosin, heavy chain 10, non-muscle	4628	ENSG00000133026
WDR6	WD repeat domain 6	11180	ENSG00000178252
CDC42EP4	CDC42 effector protein (Rho GTPase binding) 4	23580	ENSG00000179604
RHBDF1	rhomboid 5 homolog 1 (Drosophila)	64285	NA
TMED9	transmembrane emp24 protein transport domain containing 9	54732	ENSG00000184840
ACTR2	ARP2 actin-related protein 2 homolog (yeast)	10097	ENSG00000138071
SRRM2	serine/arginine repetitive matrix 2	23524	ENSG00000167978
RHBDD2	rhomboid domain containing 2	57414	ENSG00000005486
RHOBTB3	Rho-related BTB domain containing 3	22836	ENSG00000164292
LUM	lumican	4060	ENSG00000139329
VGLL3	vestigial like 3 (Drosophila)	389136	ENSG00000206538
TNFSF10	tumor necrosis factor (ligand) superfamily, member 10	8743	ENSG00000121858
GABARAPL2	GABA(A) receptor-associated protein-like 2	11345	ENSG00000034713
ARF4	ADP-ribosylation factor 4	378	ENSG00000168374
LCP1	lymphocyte cytosolic protein 1 (L-plastin)	3936	ENSG00000136167
TUBA1B	tubulin, alpha 1b	10376	ENSG00000123416
CARHSP1	calcium regulated heat stable protein 1, 24kDa	23589	ENSG00000153048
SSU72	SSU72 RNA polymerase II CTD phosphatase homolog (S. cerevisiae)	29101	ENSG00000160075
RPS27A	ribosomal protein S27a	6233	ENSG00000143947
LHB	luteinizing hormone beta polypeptide	3972	ENSG00000104826
DARS	aspartyl-tRNA synthetase	1615	ENSG00000115866
COX5A	cytochrome c oxidase subunit Va	9377	ENSG00000178741
HDAC1	histone deacetylase 1	3065	ENSG00000116478
RPS3	ribosomal protein S3	6188	ENSG00000149273
G3BP1	GTPase activating protein (SH3 domain) binding protein 1	10146	ENSG00000145907
HSPB1	heat shock 27kDa protein 1	3315	ENSG00000106211
OAZ1	ornithine decarboxylase antizyme 1	4946	ENSG00000104904
PSMB1	proteasome (prosome, macropain) subunit, beta type, 1	5689	ENSG00000008018
SEC61G	Sec61 gamma subunit	23480	ENSG00000132432
CXCR7	chemokine (C-X-C motif) receptor 7	57007	ENSG00000144476
RHOC	ras homolog family member C	389	ENSG00000155366
COX6C	cytochrome c oxidase subunit VIc	1345	ENSG00000164919
YIPF6	Yip1 domain family, member 6	286451	ENSG00000181704
KIAA0182	KIAA0182	23199	ENSG00000131149
TMEM179B	transmembrane protein 179B	374395	ENSG00000185475
ATP5H	ATP synthase, H+ transporting, mitochondrial Fo complex, subunit d	10476	ENSG00000167863
TBCA	tubulin folding cofactor A	6902	ENSG00000171530
MYLIP	myosin regulatory light chain interacting protein	29116	ENSG00000007944
JAM2	junctional adhesion molecule 2	58494	ENSG00000154721
PABPC1	poly(A) binding protein, cytoplasmic 1	26986	ENSG00000070756
PPA1	pyrophosphatase (inorganic) 1	5464	ENSG00000180817
PAQR7	progestin and adipoQ receptor family member VII	164091	ENSG00000182749
EIF3L	eukaryotic translation initiation factor 3, subunit L	51386	ENSG00000100129
CSF2RA	colony stimulating factor 2 receptor, alpha, low-affinity (granulocyte-macrophage)	1438	ENSG00000198223
ARID5B	AT rich interactive domain 5B (MRF1-like)	84159	ENSG00000150347
PPP4C	protein phosphatase 4, catalytic subunit	5531	ENSG00000149923
TGFBI	transforming growth factor, beta-induced, 68kDa	7045	ENSG00000120708
GNA11	guanine nucleotide binding protein (G protein), alpha 11 (Gq class)	2767	ENSG00000088256
RBM5	RNA binding motif protein 5	10181	ENSG00000003756
DYNC1H1	dynein, cytoplasmic 1, heavy chain 1	1778	ENSG00000197102
PDLIM1	PDZ and LIM domain 1	9124	ENSG00000107438
YPEL5	yippee-like 5 (Drosophila)	51646	ENSG00000119801
APMAP	adipocyte plasma membrane associated protein	57136	ENSG00000101474
LSM3	LSM3 homolog, U6 small nuclear RNA associated (S. cerevisiae)	27258	ENSG00000170860
EIF3M	eukaryotic translation initiation factor 3, subunit M	10480	ENSG00000149100
COL1A2	collagen, type I, alpha 2	1278	ENSG00000164692
ACSS1	acyl-CoA synthetase short-chain family member 1	84532	ENSG00000154930
SRP14	signal recognition particle 14kDa (homologous Alu RNA binding protein)	6727	ENSG00000140319
CRIP1	cysteine-rich protein 1 (intestinal)	1396	ENSG00000213145
RHOG	ras homolog family member G	391	ENSG00000177105
SFT2D1	SFT2 domain containing 1	113402	ENSG00000198818
CD99L2	CD99 molecule-like 2	83692	ENSG00000102181
LGALS14	lectin, galactoside-binding, soluble, 14	56891	ENSG00000006659
GRINA	glutamate receptor, ionotropic, N-methyl D-aspartate-associated protein 1 (glutamate binding)	2907	ENSG00000178719
MGST2	microsomal glutathione S-transferase 2	4258	ENSG00000085871
DAZAP2	DAZ associated protein 2	9802	ENSG00000183283
C12orf57	chromosome 12 open reading frame 57	113246	ENSG00000111678
UBL5	ubiquitin-like 5	59286	ENSG00000198258
RCN1	reticulocalbin 1, EF-hand calcium binding domain	5954	ENSG00000049449
RBM23	RNA binding motif protein 23	55147	ENSG00000100461
S100P	S100 calcium binding protein P	6286	ENSG00000163993
VDAC3	voltage-dependent anion channel 3	7419	ENSG00000078668
C16orf58	chromosome 16 open reading frame 58	64755	ENSG00000140688
MYL6	myosin, light chain 6, alkali, smooth muscle and non-muscle	4637	ENSG00000092841
DDX1	DEAD (Asp-Glu-Ala-Asp) box helicase 1	1653	ENSG00000079785
COPB1	coatomer protein complex, subunit beta 1	1315	ENSG00000129083
SZRD1	SUZ RNA binding domain containing 1	26099	ENSG00000055070
MX1	myxovirus (influenza virus) resistance 1, interferon-inducible protein p78 (mouse)	4599	ENSG00000157601
CNN3	calponin 3, acidic	1266	ENSG00000117519
GAPDH	glyceraldehyde-3-phosphate dehydrogenase	2597	ENSG00000111640
SLCO2A1	solute carrier organic anion transporter family, member 2A1	6578	ENSG00000174640
C17orf76-AS1	C17orf76 antisense RNA 1	125144	NA
HSP90AB1	heat shock protein 90kDa alpha (cytosolic), class B member 1	3326	ENSG00000096384
SAT1	spermidine/spermine N1-acetyltransferase 1	6303	ENSG00000130066
RPL38	ribosomal protein L38	6169	ENSG00000172809
CIRBP	cold inducible RNA binding protein	1153	ENSG00000099622
ACTN1	actinin, alpha 1	87	ENSG00000072110
TMEM147	transmembrane protein 147	10430	ENSG00000105677
MAT2A	methionine adenosyltransferase II, alpha	4144	ENSG00000168906
GABARAPL1	GABA(A) receptor-associated protein like 1	23710	ENSG00000139112
RPS4X	ribosomal protein S4, X-linked	6191	ENSG00000198034
PPP2CA	protein phosphatase 2, catalytic subunit, alpha isozyme	5515	ENSG00000113575
PGAP3	post-GPI attachment to proteins 3	93210	ENSG00000161395
WFS1	Wolfram syndrome 1 (wolframin)	7466	ENSG00000109501
PRG2	proteoglycan 2, bone marrow (natural killer cell activator, eosinophil granule major basic protein)	5553	ENSG00000186652
SNRPG	small nuclear ribonucleoprotein polypeptide G	6637	ENSG00000143977
HSP90B1	heat shock protein 90kDa beta (Grp94), member 1	7184	ENSG00000166598
SRSF6	serine/arginine-rich splicing factor 6	6431	ENSG00000124193
ATP5B	ATP synthase, H+ transporting, mitochondrial F1 complex, beta polypeptide	506	ENSG00000110955
GPC3	glypican 3	2719	ENSG00000147257
JMJD8	jumonji domain containing 8	339123	ENSG00000161999
ENDOU	endonuclease, polyU-specific	8909	ENSG00000111405
CST3	cystatin C	1471	ENSG00000101439
ANXA5	annexin A5	308	ENSG00000164111
NAP1L4	nucleosome assembly protein 1-like 4	4676	ENSG00000205531
UBB	ubiquitin B	7314	ENSG00000170315
SPTAN1	spectrin, alpha, non-erythrocytic 1	6709	ENSG00000197694
PSMB6	proteasome (prosome, macropain) subunit, beta type, 6	5694	ENSG00000142507
EIF4B	eukaryotic translation initiation factor 4B	1975	ENSG00000063046
TACC1	transforming, acidic coiled-coil containing protein 1	6867	ENSG00000147526
LDHA	lactate dehydrogenase A	3939	ENSG00000134333
HEBP2	heme binding protein 2	23593	ENSG00000051620
EIF4A1	eukaryotic translation initiation factor 4A1	1973	ENSG00000161960
DACT2	dapper, antagonist of beta-catenin, homolog 2 (Xenopus laevis)	168002	ENSG00000164488
KDELR2	KDEL (Lys-Asp-Glu-Leu) endoplasmic reticulum protein retention receptor 2	11014	ENSG00000136240
ANXA1	annexin A1	301	ENSG00000135046
TAF15	TAF15 RNA polymerase II, TATA box binding protein (TBP)-associated factor, 68kDa	8148	ENSG00000172660
RPL12	ribosomal protein L12	6136	ENSG00000197958
FEM1A	fem-1 homolog a (C. elegans)	55527	ENSG00000141965
MAGT1	magnesium transporter 1	84061	ENSG00000102158
DBI	diazepam binding inhibitor (GABA receptor modulator, acyl-CoA binding protein)	1622	ENSG00000155368
GLRX	glutaredoxin (thioltransferase)	2745	ENSG00000173221
CD81	CD81 molecule	975	ENSG00000110651
YWHAH	tyrosine 3-monooxygenase/tryptophan 5-monooxygenase activation protein, eta polypeptide	7533	ENSG00000128245
SRSF9	serine/arginine-rich splicing factor 9	8683	ENSG00000111786
KLHDC3	kelch domain containing 3	116138	ENSG00000124702
CSF1R	colony stimulating factor 1 receptor	1436	ENSG00000182578
CCNI	cyclin I	10983	ENSG00000118816
EPAS1	endothelial PAS domain protein 1	2034	ENSG00000116016
SLC16A4	solute carrier family 16, member 4 (monocarboxylic acid transporter 5)	9122	ENSG00000168679
DNAJB11	DnaJ (Hsp40) homolog, subfamily B, member 11	51726	ENSG00000090520
SND1	staphylococcal nuclease and tudor domain containing 1	27044	ENSG00000197157
PSG3	pregnancy specific beta-1-glycoprotein 3	5671	ENSG00000221826
JUND	jun D proto-oncogene	3727	ENSG00000130522
PRNP	prion protein	5621	ENSG00000171867
MRPS6	mitochondrial ribosomal protein S6	64968	ENSG00000243927
RAB8A	RAB8A, member RAS oncogene family	4218	ENSG00000167461
GCM1	glial cells missing homolog 1 (Drosophila)	8521	ENSG00000137270
SRSF2	serine/arginine-rich splicing factor 2	6427	ENSG00000161547
TM9SF2	transmembrane 9 superfamily member 2	9375	ENSG00000125304
C11orf10	chromosome 11 open reading frame 10	746	ENSG00000134825
PSMC2	proteasome (prosome, macropain) 26S subunit, ATPase, 2	5701	ENSG00000161057
SLC44A1	solute carrier family 44, member 1	23446	ENSG00000070214
ETFA	electron-transfer-flavoprotein, alpha polypeptide	2108	ENSG00000140374
TGM2	transglutaminase 2 (C polypeptide, protein-glutamine-gamma-glutamyltransferase)	7052	ENSG00000198959
BGN	biglycan	633	ENSG00000182492
ENO1	enolase 1, (alpha)	2023	ENSG00000074800
RYBP	RING1 and YY1 binding protein	23429	ENSG00000163602
KRT80	keratin 80	144501	ENSG00000167767
2009-09-01	septin 9	10801	ENSG00000184640
RBX1	ring-box 1, E3 ubiquitin protein ligase	9978	ENSG00000100387
RPL31	ribosomal protein L31	6160	ENSG00000071082
ATOX1	ATX1 antioxidant protein 1 homolog (yeast)	475	ENSG00000177556
HIST1H2BK	histone cluster 1, H2bk	85236	ENSG00000197903
REXO2	REX2, RNA exonuclease 2 homolog (S. cerevisiae)	25996	ENSG00000076043
SUMO3	SMT3 suppressor of mif two 3 homolog 3 (S. cerevisiae)	6612	ENSG00000184900
CSH1	chorionic somatomammotropin hormone 1 (placental lactogen)	1442	ENSG00000136488
KRTCAP2	keratinocyte associated protein 2	200185	ENSG00000163463
ITM2B	integral membrane protein 2B	9445	ENSG00000136156
PDHB	pyruvate dehydrogenase (lipoamide) beta	5162	ENSG00000168291
ATP5F1	ATP synthase, H+ transporting, mitochondrial Fo complex, subunit B1	515	ENSG00000116459
TRAM2	translocation associated membrane protein 2	9697	ENSG00000065308
FSTL1	follistatin-like 1	11167	ENSG00000163430
TP53I13	tumor protein p53 inducible protein 13	90313	ENSG00000167543
MYL12B	myosin, light chain 12B, regulatory	103910	ENSG00000118680
PRSS8	protease, serine, 8	5652	ENSG00000052344
ITFG1	integrin alpha FG-GAP repeat containing 1	81533	ENSG00000129636
PAPPA	pregnancy-associated plasma protein A, pappalysin 1	5069	ENSG00000182752
DNAJB2	DnaJ (Hsp40) homolog, subfamily B, member 2	3300	ENSG00000135924
PSMD7	proteasome (prosome, macropain) 26S subunit, non-ATPase, 7	5713	ENSG00000103035
HNRNPA0	heterogeneous nuclear ribonucleoprotein A0	10949	ENSG00000177733
CHCHD2	coiled-coil-helix-coiled-coil-helix domain containing 2	51142	ENSG00000106153
COX4I1	cytochrome c oxidase subunit IV isoform 1	1327	ENSG00000131143
NCKAP1	NCK-associated protein 1	10787	ENSG00000061676
FBLN1	fibulin 1	2192	ENSG00000077942
RPL5	ribosomal protein L5	6125	ENSG00000122406
IFITM1	interferon induced transmembrane protein 1	8519	ENSG00000185885
TNS3	tensin 3	64759	ENSG00000136205
RPL23	ribosomal protein L23	9349	ENSG00000125691
DAB2	disabled homolog 2, mitogen-responsive phosphoprotein (Drosophila)	1601	ENSG00000153071
TIMP1	TIMP metallopeptidase inhibitor 1	7076	ENSG00000102265
ARL6IP1	ADP-ribosylation factor-like 6 interacting protein 1	23204	ENSG00000260342,ENSG00000170540
SLC9A1	solute carrier family 9, subfamily A (NHE1, cation proton antiporter 1), member 1	6548	ENSG00000090020
AHCY	adenosylhomocysteinase	191	ENSG00000101444
PIM1	pim-1 oncogene	5292	ENSG00000137193
APLNR	apelin receptor	187	NA
USP49	ubiquitin specific peptidase 49	25862	ENSG00000164663
ARL8B	ADP-ribosylation factor-like 8B	55207	ENSG00000134108
TBX2	T-box 2	6909	ENSG00000121068
VPS37C	vacuolar protein sorting 37 homolog C (S. cerevisiae)	55048	ENSG00000167987
TRMT112	tRNA methyltransferase 11-2 homolog (S. cerevisiae)	51504	ENSG00000173113
CYB5B	cytochrome b5 type B (outer mitochondrial membrane)	80777	ENSG00000103018
COX17	COX17 cytochrome c oxidase assembly homolog (S. cerevisiae)	10063	ENSG00000138495
SDHB	succinate dehydrogenase complex, subunit B, iron sulfur (Ip)	6390	ENSG00000117118
KBTBD2	kelch repeat and BTB (POZ) domain containing 2	25948	ENSG00000170852
COX7A2L	cytochrome c oxidase subunit VIIa polypeptide 2 like	9167	ENSG00000115944
SIL1	SIL1 homolog, endoplasmic reticulum chaperone (S. cerevisiae)	64374	ENSG00000120725
SH3PXD2A	SH3 and PX domains 2A	9644	ENSG00000107957
CLEC3B	C-type lectin domain family 3, member B	7123	ENSG00000163815
HIBADH	3-hydroxyisobutyrate dehydrogenase	11112	ENSG00000106049
CCBP2	chemokine binding protein 2	1238	ENSG00000144648
RPLP2	ribosomal protein, large, P2	6181	ENSG00000177600
HTRA1	HtrA serine peptidase 1	5654	ENSG00000166033
ABP1	amiloride binding protein 1 (amine oxidase (copper-containing))	26	ENSG00000002726
MGP	matrix Gla protein	4256	ENSG00000111341
RPS29	ribosomal protein S29	6235	ENSG00000213741
SLC2A1	solute carrier family 2 (facilitated glucose transporter), member 1	6513	ENSG00000117394
ATP6V1B2	ATPase, H+ transporting, lysosomal 56/58kDa, V1 subunit B2	526	ENSG00000147416
PCBP1	poly(rC) binding protein 1	5093	ENSG00000169564
LYN	v-yes-1 Yamaguchi sarcoma viral related oncogene homolog	4067	ENSG00000254087
EEF1G	eukaryotic translation elongation factor 1 gamma	1937	ENSG00000254772
BCAP31	B-cell receptor-associated protein 31	10134	ENSG00000185825
SEMA6A	sema domain, transmembrane domain (TM), and cytoplasmic domain, (semaphorin) 6A	57556	ENSG00000092421
RPS17	ribosomal protein S17	6218	ENSG00000184779
ANKRD13A	ankyrin repeat domain 13A	88455	ENSG00000076513
LMO4	LIM domain only 4	8543	ENSG00000143013
AHCYL1	adenosylhomocysteinase-like 1	10768	ENSG00000168710
CTDSP2	CTD (carboxy-terminal domain, RNA polymerase II, polypeptide A) small phosphatase 2	10106	ENSG00000175215
STRAP	serine/threonine kinase receptor associated protein	11171	ENSG00000023734
RPS13	ribosomal protein S13	6207	ENSG00000110700
IGFBP3	insulin-like growth factor binding protein 3	3486	ENSG00000146674
ERLEC1	endoplasmic reticulum lectin 1	27248	ENSG00000068912
NDEL1	nudE nuclear distribution E homolog (A. nidulans)-like 1	81565	ENSG00000166579
PARP1	poly (ADP-ribose) polymerase 1	142	ENSG00000143799
PPT1	palmitoyl-protein thioesterase 1	5538	ENSG00000131238
RAB7A	RAB7A, member RAS oncogene family	7879	ENSG00000075785
ACO1	aconitase 1, soluble	48	ENSG00000122729
DVL3	dishevelled, dsh homolog 3 (Drosophila)	1857	ENSG00000161202
VIM	vimentin	7431	ENSG00000026025
PSG9	pregnancy specific beta-1-glycoprotein 9	5678	ENSG00000183668
VDAC1	voltage-dependent anion channel 1	7416	ENSG00000213585
DAG1	dystroglycan 1 (dystrophin-associated glycoprotein 1)	1605	ENSG00000173402
TMEM230	transmembrane protein 230	29058	ENSG00000089063
HSPB8	heat shock 22kDa protein 8	26353	ENSG00000152137
MAOA	monoamine oxidase A	4128	ENSG00000189221
H3F3A	H3 histone, family 3A	3020	ENSG00000163041
NCSTN	nicastrin	23385	ENSG00000162736
SMAD4	SMAD family member 4	4089	ENSG00000141646
CTSB	cathepsin B	1508	ENSG00000164733
GDF15	growth differentiation factor 15	9518	ENSG00000130513
DNAJB9	DnaJ (Hsp40) homolog, subfamily B, member 9	4189	ENSG00000128590
PTPN1	protein tyrosine phosphatase, non-receptor type 1	5770	ENSG00000196396
ALPP	alkaline phosphatase, placental	250	ENSG00000163283
SPARC	secreted protein, acidic, cysteine-rich (osteonectin)	6678	ENSG00000113140
URM1	ubiquitin related modifier 1	81605	ENSG00000167118
SGK1	serum/glucocorticoid regulated kinase 1	6446	ENSG00000118515
WBP5	WW domain binding protein 5	51186	ENSG00000185222
DUSP1	dual specificity phosphatase 1	1843	ENSG00000120129
GLDN	gliomedin	342035	ENSG00000186417
RHOA	ras homolog family member A	387	ENSG00000067560
CSRP1	cysteine and glycine-rich protein 1	1465	ENSG00000159176
GUSB	glucuronidase, beta	2990	ENSG00000169919
CRIP2	cysteine-rich protein 2	1397	ENSG00000182809
FERMT2	fermitin family member 2	10979	ENSG00000073712
ITGA5	integrin, alpha 5 (fibronectin receptor, alpha polypeptide)	3678	ENSG00000161638
YIPF3	Yip1 domain family, member 3	25844	ENSG00000137207
RPLP0	ribosomal protein, large, P0	6175	ENSG00000089157
HSPA9	heat shock 70kDa protein 9 (mortalin)	3313	ENSG00000113013
PDCD6	programmed cell death 6	10016	ENSG00000249915
SOX18	SRY (sex determining region Y)-box 18	54345	ENSG00000203883
CSRNP1	cysteine-serine-rich nuclear protein 1	64651	ENSG00000144655
SLC43A2	solute carrier family 43, member 2	124935	ENSG00000167703
ATP5O	ATP synthase, H+ transporting, mitochondrial F1 complex, O subunit	539	ENSG00000241837
IGF2	insulin-like growth factor 2 (somatomedin A)	3481	ENSG00000167244
LAMP1	lysosomal-associated membrane protein 1	3916	ENSG00000185896
TXN	thioredoxin	7295	ENSG00000136810
H2AFZ	H2A histone family, member Z	3015	ENSG00000164032
PRKCSH	protein kinase C substrate 80K-H	5589	ENSG00000130175
KIAA0913	KIAA0913	23053	ENSG00000214655
VAMP8	vesicle-associated membrane protein 8 (endobrevin)	8673	ENSG00000118640
GNB1	guanine nucleotide binding protein (G protein), beta polypeptide 1	2782	ENSG00000078369
PJA2	praja ring finger 2, E3 ubiquitin protein ligase	9867	ENSG00000198961
PARK7	parkinson protein 7	11315	ENSG00000116288
C1orf85	chromosome 1 open reading frame 85	112770	ENSG00000198715
ZNF428	zinc finger protein 428	126299	ENSG00000131116
S100A10	S100 calcium binding protein A10	6281	ENSG00000197747
NDUFB8	NADH dehydrogenase (ubiquinone) 1 beta subcomplex, 8, 19kDa	4714	ENSG00000166136
RPS6	ribosomal protein S6	6194	ENSG00000137154
MAN2A1	mannosidase, alpha, class 2A, member 1	4124	ENSG00000112893
METAP2	methionyl aminopeptidase 2	10988	ENSG00000111142
GLDC	glycine dehydrogenase (decarboxylating)	2731	ENSG00000178445
SGCE	sarcoglycan, epsilon	8910	ENSG00000127990
RPL9	ribosomal protein L9	6133	ENSG00000163682
GLRX5	glutaredoxin 5	51218	ENSG00000182512
APOD	apolipoprotein D	347	ENSG00000189058
HSD17B2	hydroxysteroid (17-beta) dehydrogenase 2	3294	ENSG00000086696
LDB2	LIM domain binding 2	9079	ENSG00000169744
CSTB	cystatin B (stefin B)	1476	ENSG00000160213
RPL35A	ribosomal protein L35a	6165	ENSG00000182899
GINM1	glycoprotein integral membrane 1	116254	ENSG00000055211
BRD2	bromodomain containing 2	6046	ENSG00000204256
LSM14A	LSM14A, SCD6 homolog A (S. cerevisiae)	26065	ENSG00000257103
RPS14	ribosomal protein S14	6208	ENSG00000164587
ARL6IP5	ADP-ribosylation-like factor 6 interacting protein 5	10550	ENSG00000144746
CFD	complement factor D (adipsin)	1675	ENSG00000197766
SLC31A2	solute carrier family 31 (copper transporters), member 2	1318	ENSG00000136867
PTOV1	prostate tumor overexpressed 1	53635	ENSG00000104960
COX5B	cytochrome c oxidase subunit Vb	1329	ENSG00000135940
EWSR1	Ewing sarcoma breakpoint region 1	2130	ENSG00000182944
OLR1	oxidized low density lipoprotein (lectin-like) receptor 1	4973	ENSG00000173391
CDKN1C	cyclin-dependent kinase inhibitor 1C (p57, Kip2)	1028	ENSG00000129757
RRM1	ribonucleotide reductase M1	6240	ENSG00000167325
CNBP	CCHC-type zinc finger, nucleic acid binding protein	7555	ENSG00000169714
CENPB	centromere protein B, 80kDa	1059	ENSG00000125817
SSR4	signal sequence receptor, delta	6748	ENSG00000180879
NSG1	neuron specific gene family member 1	27065	ENSG00000168824
SLC30A2	solute carrier family 30 (zinc transporter), member 2	7780	ENSG00000158014
CALR	calreticulin	811	ENSG00000179218
RPN1	ribophorin I	6184	ENSG00000163902
EIF3I	eukaryotic translation initiation factor 3, subunit I	8668	ENSG00000084623
KLHL5	kelch-like 5 (Drosophila)	51088	ENSG00000109790
ARPC5	actin related protein 2/3 complex, subunit 5, 16kDa	10092	ENSG00000162704
GDI2	GDP dissociation inhibitor 2	2665	ENSG00000057608
RPL39	ribosomal protein L39	6170	ENSG00000198918
VASN	vasorin	114990	ENSG00000168140
DAPK1	death-associated protein kinase 1	1612	ENSG00000196730
OSTF1	osteoclast stimulating factor 1	26578	ENSG00000134996
CYC1	cytochrome c-1	1537	ENSG00000179091
C20orf43	chromosome 20 open reading frame 43	51507	ENSG00000022277
AKR7A2	aldo-keto reductase family 7, member A2 (aflatoxin aldehyde reductase)	8574	ENSG00000053371
EIF5A	eukaryotic translation initiation factor 5A	1984	ENSG00000132507
RPL26	ribosomal protein L26	6154	ENSG00000161970
IFNGR2	interferon gamma receptor 2 (interferon gamma transducer 1)	3460	ENSG00000159128
CALM1	calmodulin 1 (phosphorylase kinase, delta)	801	ENSG00000198668
RPS24	ribosomal protein S24	6229	ENSG00000138326
GORASP2	golgi reassembly stacking protein 2, 55kDa	26003	ENSG00000115806
NPC2	Niemann-Pick disease, type C2	10577	ENSG00000119655
CAPZA2	capping protein (actin filament) muscle Z-line, alpha 2	830	ENSG00000198898
PTTG1IP	pituitary tumor-transforming 1 interacting protein	754	ENSG00000183255
CCT8	chaperonin containing TCP1, subunit 8 (theta)	10694	ENSG00000156261
NDUFB10	NADH dehydrogenase (ubiquinone) 1 beta subcomplex, 10, 22kDa	4716	ENSG00000140990
XRCC5	X-ray repair complementing defective repair in Chinese hamster cells 5 (double-strand-break rejoining)	7520	ENSG00000079246
PSG11	pregnancy specific beta-1-glycoprotein 11	5680	ENSG00000243130
PFDN5	prefoldin subunit 5	5204	ENSG00000123349
PSMB10	proteasome (prosome, macropain) subunit, beta type, 10	5699	ENSG00000205220
CDH5	cadherin 5, type 2 (vascular endothelium)	1003	ENSG00000179776
RPS19	ribosomal protein S19	6223	ENSG00000105372
TMX2	thioredoxin-related transmembrane protein 2	51075	ENSG00000213593
CNDP2	CNDP dipeptidase 2 (metallopeptidase M20 family)	55748	ENSG00000133313
PLIN3	perilipin 3	10226	ENSG00000105355
EHD1	EH-domain containing 1	10938	ENSG00000110047
DCN	decorin	1634	ENSG00000011465
HSD17B1	hydroxysteroid (17-beta) dehydrogenase 1	3292	ENSG00000108786
TCF25	transcription factor 25 (basic helix-loop-helix)	22980	ENSG00000141002
GNG11	guanine nucleotide binding protein (G protein), gamma 11	2791	ENSG00000127920
NDRG1	N-myc downstream regulated 1	10397	ENSG00000104419
MFAP5	microfibrillar associated protein 5	8076	ENSG00000197614
UROD	uroporphyrinogen decarboxylase	7389	ENSG00000126088
NDUFAB1	NADH dehydrogenase (ubiquinone) 1, alpha/beta subcomplex, 1, 8kDa	4706	ENSG00000004779
POMP	proteasome maturation protein	51371	ENSG00000132963
RING1	ring finger protein 1	6015	ENSG00000204227
IGFBP7	insulin-like growth factor binding protein 7	3490	ENSG00000163453
CD46	CD46 molecule, complement regulatory protein	4179	ENSG00000117335
RALB	v-ral simian leukemia viral oncogene homolog B (ras related; GTP binding protein)	5899	ENSG00000144118
MTMR4	myotubularin related protein 4	9110	ENSG00000108389
RABGAP1	RAB GTPase activating protein 1	23637	ENSG00000011454
HIST1H4C	histone cluster 1, H4c	8364	ENSG00000197061
TXNIP	thioredoxin interacting protein	10628	ENSG00000117289
COL5A1	collagen, type V, alpha 1	1289	ENSG00000130635
BRI3	brain protein I3	25798	ENSG00000164713
COL4A1	collagen, type IV, alpha 1	1282	ENSG00000187498
FLOT2	flotillin 2	2319	ENSG00000132589
CFL1	cofilin 1 (non-muscle)	1072	ENSG00000172757
SEMA3B	sema domain, immunoglobulin domain (Ig), short basic domain, secreted, (semaphorin) 3B	7869	ENSG00000012171
RNASE1	ribonuclease, RNase A family, 1 (pancreatic)	6035	ENSG00000129538
COX7C	cytochrome c oxidase subunit VIIc	1350	ENSG00000127184
ENY2	enhancer of yellow 2 homolog (Drosophila)	56943	ENSG00000120533
DRAP1	DR1-associated protein 1 (negative cofactor 2 alpha)	10589	ENSG00000175550
COL1A1	collagen, type I, alpha 1	1277	ENSG00000108821
PCMT1	protein-L-isoaspartate (D-aspartate) O-methyltransferase	5110	ENSG00000120265
VDAC2	voltage-dependent anion channel 2	7417	ENSG00000165637
HNRNPC	heterogeneous nuclear ribonucleoprotein C (C1/C2)	3183	ENSG00000092199
LMBRD1	LMBR1 domain containing 1	55788	ENSG00000168216
EML4	echinoderm microtubule associated protein like 4	27436	ENSG00000143924
LAMTOR1	late endosomal/lysosomal adaptor, MAPK and MTOR activator 1	55004	ENSG00000149357
EIF3K	eukaryotic translation initiation factor 3, subunit K	27335	ENSG00000178982
HINT1	histidine triad nucleotide binding protein 1	3094	ENSG00000169567
DDOST	dolichyl-diphosphooligosaccharide--protein glycosyltransferase	1650	ENSG00000244038
ZSCAN18	zinc finger and SCAN domain containing 18	65982	ENSG00000121413
DYNC1LI2	dynein, cytoplasmic 1, light intermediate chain 2	1783	ENSG00000135720
PRKAR1A	protein kinase, cAMP-dependent, regulatory, type I, alpha	5573	ENSG00000108946
TKT	transketolase	7086	ENSG00000163931
EFHD2	EF-hand domain family, member D2	79180	ENSG00000142634
SLC5A6	solute carrier family 5 (sodium-dependent vitamin transporter), member 6	8884	ENSG00000138074
ARGLU1	arginine and glutamate rich 1	55082	ENSG00000134884
NDFIP2	Nedd4 family interacting protein 2	54602	ENSG00000102471
COX7A2	cytochrome c oxidase subunit VIIa polypeptide 2 (liver)	1347	ENSG00000112695
HLA-A	major histocompatibility complex, class I, A	3105	ENSG00000206503
MSRB1	methionine sulfoxide reductase B1	51734	ENSG00000198736
VPS51	vacuolar protein sorting 51 homolog (S. cerevisiae)	738	ENSG00000149823
DNAJC8	DnaJ (Hsp40) homolog, subfamily C, member 8	22826	ENSG00000126698
NDUFA2	NADH dehydrogenase (ubiquinone) 1 alpha subcomplex, 2, 8kDa	4695	ENSG00000131495
CDO1	cysteine dioxygenase, type I	1036	ENSG00000129596
MRPL54	mitochondrial ribosomal protein L54	116541	ENSG00000183617
RPL19	ribosomal protein L19	6143	ENSG00000108298
ERRFI1	ERBB receptor feedback inhibitor 1	54206	ENSG00000116285
SLIRP	SRA stem-loop interacting RNA binding protein	81892	ENSG00000119705
NDUFA3	NADH dehydrogenase (ubiquinone) 1 alpha subcomplex, 3, 9kDa	4696	ENSG00000170906
TPRG1L	tumor protein p63 regulated 1-like	127262	ENSG00000158109
MT2A	metallothionein 2A	4502	ENSG00000125148
MYOF	myoferlin	26509	ENSG00000138119
ACER3	alkaline ceramidase 3	55331	ENSG00000078124
UBAC1	UBA domain containing 1	10422	ENSG00000130560
AIF1L	allograft inflammatory factor 1-like	83543	ENSG00000126878
FOS	FBJ murine osteosarcoma viral oncogene homolog	2353	ENSG00000170345
CGNL1	cingulin-like 1	84952	ENSG00000128849
SEPW1	selenoprotein W, 1	6415	ENSG00000178980
HCLS1	hematopoietic cell-specific Lyn substrate 1	3059	ENSG00000180353
NCOA4	nuclear receptor coactivator 4	8031	ENSG00000138293
DEGS1	delta(4)-desaturase, sphingolipid 1	8560	ENSG00000143753
PPP1R11	protein phosphatase 1, regulatory (inhibitor) subunit 11	6992	ENSG00000204619
BET1L	blocked early in transport 1 homolog (S. cerevisiae)-like	51272	ENSG00000177951
DDX5	DEAD (Asp-Glu-Ala-Asp) box helicase 5	1655	ENSG00000108654
NDUFS5	NADH dehydrogenase (ubiquinone) Fe-S protein 5, 15kDa (NADH-coenzyme Q reductase)	4725	ENSG00000168653
PPP1R14B	protein phosphatase 1, regulatory (inhibitor) subunit 14B	26472	ENSG00000173457
HIGD2A	HIG1 hypoxia inducible domain family, member 2A	192286	ENSG00000146066
KAT6A	K(lysine) acetyltransferase 6A	7994	ENSG00000083168
GPX3	glutathione peroxidase 3 (plasma)	2878	ENSG00000211445
FAF2	Fas associated factor family member 2	23197	ENSG00000113194
COPA	coatomer protein complex, subunit alpha	1314	ENSG00000122218
PLVAP	plasmalemma vesicle associated protein	83483	ENSG00000130300
ATP6AP1	ATPase, H+ transporting, lysosomal accessory protein 1	537	ENSG00000071553
PLAC1	placenta-specific 1	10761	ENSG00000170965
ATP5J	ATP synthase, H+ transporting, mitochondrial Fo complex, subunit F6	522	ENSG00000154723
DFNA5	deafness, autosomal dominant 5	1687	ENSG00000105928
SF3B2	splicing factor 3b, subunit 2, 145kDa	10992	ENSG00000087365
CSH2	chorionic somatomammotropin hormone 2	1443	ENSG00000213218
RPL18	ribosomal protein L18	6141	ENSG00000063177
CLCN7	chloride channel, voltage-sensitive 7	1186	ENSG00000103249
C1QC	complement component 1, q subcomponent, C chain	714	ENSG00000159189
KRT19	keratin 19	3880	ENSG00000171345
LAPTM4A	lysosomal protein transmembrane 4 alpha	9741	ENSG00000068697
ATP6V1E1	ATPase, H+ transporting, lysosomal 31kDa, V1 subunit E1	529	ENSG00000131100
PDGFRB	platelet-derived growth factor receptor, beta polypeptide	5159	ENSG00000113721
TFPI2	tissue factor pathway inhibitor 2	7980	ENSG00000105825
CXXC5	CXXC finger protein 5	51523	ENSG00000171604
ZNF14	zinc finger protein 14	7561	ENSG00000105708
RPS27L	ribosomal protein S27-like	51065	ENSG00000185088
TMEM2	transmembrane protein 2	23670	ENSG00000135048
TFPI	tissue factor pathway inhibitor (lipoprotein-associated coagulation inhibitor)	7035	ENSG00000003436
YAP1	Yes-associated protein 1	10413	ENSG00000137693
ARHGDIB	Rho GDP dissociation inhibitor (GDI) beta	397	ENSG00000111348
TMEM59	transmembrane protein 59	9528	ENSG00000116209
PITPNB	phosphatidylinositol transfer protein, beta	23760	ENSG00000180957
LIPA	lipase A, lysosomal acid, cholesterol esterase	3988	ENSG00000107798
ARPC3	actin related protein 2/3 complex, subunit 3, 21kDa	10094	ENSG00000111229
TMCO1	transmembrane and coiled-coil domains 1	54499	ENSG00000143183
SF3B4	splicing factor 3b, subunit 4, 49kDa	10262	ENSG00000143368
CYBA	cytochrome b-245, alpha polypeptide	1535	ENSG00000051523
COPS7A	COP9 constitutive photomorphogenic homolog subunit 7A (Arabidopsis)	50813	ENSG00000111652
FAM96A	family with sequence similarity 96, member A	84191	ENSG00000166797
PTMA	prothymosin, alpha	5757	ENSG00000187514
COASY	CoA synthase	80347	ENSG00000068120
CAB39	calcium binding protein 39	51719	ENSG00000135932
PSMB2	proteasome (prosome, macropain) subunit, beta type, 2	5690	ENSG00000126067
ATP6V0E1	ATPase, H+ transporting, lysosomal 9kDa, V0 subunit e1	8992	ENSG00000113732
CAPN1	calpain 1, (mu/I) large subunit	823	ENSG00000014216
MTCH1	mitochondrial carrier 1	23787	ENSG00000137409
COX6B1	cytochrome c oxidase subunit VIb polypeptide 1 (ubiquitous)	1340	ENSG00000126267
CD99	CD99 molecule	4267	ENSG00000002586
LASP1	LIM and SH3 protein 1	3927	ENSG00000002834
SERPINE2	serpin peptidase inhibitor, clade E (nexin, plasminogen activator inhibitor type 1), member 2	5270	ENSG00000135919
CTNNA1	catenin (cadherin-associated protein), alpha 1, 102kDa	1495	ENSG00000044115
A2M	alpha-2-macroglobulin	2	ENSG00000175899
CALM3	calmodulin 3 (phosphorylase kinase, delta)	808	ENSG00000160014
EPN1	epsin 1	29924	ENSG00000063245
RPL15	ribosomal protein L15	6138	ENSG00000174748
HNRNPH1	heterogeneous nuclear ribonucleoprotein H1 (H)	3187	ENSG00000169045
CHSY1	chondroitin sulfate synthase 1	22856	ENSG00000131873
GH1	growth hormone 1	2688	ENSG00000259384
DUSP5	dual specificity phosphatase 5	1847	ENSG00000138166
SERPINB2	serpin peptidase inhibitor, clade B (ovalbumin), member 2	5055	ENSG00000197632
SPP1	secreted phosphoprotein 1	6696	ENSG00000118785
EEF2	eukaryotic translation elongation factor 2	1938	ENSG00000167658
STK3	serine/threonine kinase 3	6788	ENSG00000104375
VAMP5	vesicle-associated membrane protein 5 (myobrevin)	10791	ENSG00000168899
NDUFB2	NADH dehydrogenase (ubiquinone) 1 beta subcomplex, 2, 8kDa	4708	ENSG00000090266
COL6A1	collagen, type VI, alpha 1	1291	ENSG00000142156
ATP6V0D1	ATPase, H+ transporting, lysosomal 38kDa, V0 subunit d1	9114	ENSG00000159720
CEBPD	CCAAT/enhancer binding protein (C/EBP), delta	1052	ENSG00000221869
MALSU1	mitochondrial assembly of ribosomal large subunit 1	115416	ENSG00000156928
CREG1	cellular repressor of E1A-stimulated genes 1	8804	ENSG00000143162
RPL6	ribosomal protein L6	6128	ENSG00000089009
PAGE4	P antigen family, member 4 (prostate associated)	9506	ENSG00000101951
MAN1C1	mannosidase, alpha, class 1C, member 1	57134	ENSG00000117643
SYVN1	synovial apoptosis inhibitor 1, synoviolin	84447	ENSG00000162298
UBE2E1	ubiquitin-conjugating enzyme E2E 1	7324	ENSG00000170142
HERPUD1	homocysteine-inducible, endoplasmic reticulum stress-inducible, ubiquitin-like domain member 1	9709	ENSG00000051108
KIAA0355	KIAA0355	9710	ENSG00000166398
FSCN1	fascin homolog 1, actin-bundling protein (Strongylocentrotus purpuratus)	6624	ENSG00000075618
PPP1R15A	protein phosphatase 1, regulatory subunit 15A	23645	ENSG00000087074
RAB31	RAB31, member RAS oncogene family	11031	ENSG00000168461
IFI30	interferon, gamma-inducible protein 30	10437	ENSG00000216490
LRP10	low density lipoprotein receptor-related protein 10	26020	ENSG00000197324
IFITM2	interferon induced transmembrane protein 2	10581	ENSG00000185201
FEZ2	fasciculation and elongation protein zeta 2 (zygin II)	9637	ENSG00000171055
MDH2	malate dehydrogenase 2, NAD (mitochondrial)	4191	ENSG00000146701
UCK2	uridine-cytidine kinase 2	7371	ENSG00000143179
COBLL1	COBL-like 1	22837	ENSG00000082438
SMARCA4	SWI/SNF related, matrix associated, actin dependent regulator of chromatin, subfamily a, member 4	6597	ENSG00000127616
NDUFB11	NADH dehydrogenase (ubiquinone) 1 beta subcomplex, 11, 17.3kDa	54539	ENSG00000147123
HNRNPA2B1	heterogeneous nuclear ribonucleoprotein A2/B1	3181	ENSG00000122566
CAP1	CAP, adenylate cyclase-associated protein 1 (yeast)	10487	ENSG00000131236
CYB5R1	cytochrome b5 reductase 1	51706	ENSG00000159348
LEPROT	leptin receptor overlapping transcript	54741	ENSG00000213625
CGA	glycoprotein hormones, alpha polypeptide	1081	ENSG00000135346
RPS9	ribosomal protein S9	6203	ENSG00000170889
2015-09-01	15 kDa selenoprotein	9403	ENSG00000183291
C1QA	complement component 1, q subcomponent, A chain	712	ENSG00000173372
SURF4	surfeit 4	6836	ENSG00000148248
HNRNPR	heterogeneous nuclear ribonucleoprotein R	10236	ENSG00000125944
WASL	Wiskott-Aldrich syndrome-like	8976	ENSG00000106299
PTBP3	polypyrimidine tract binding protein 3	9991	ENSG00000119314
HSD3B1	hydroxy-delta-5-steroid dehydrogenase, 3 beta- and steroid delta-isomerase 1	3283	ENSG00000203857
ABCA1	ATP-binding cassette, sub-family A (ABC1), member 1	19	ENSG00000165029
KDELC2	KDEL (Lys-Asp-Glu-Leu) containing 2	143888	ENSG00000178202
CNPY2	canopy 2 homolog (zebrafish)	10330	ENSG00000257727
ARPC5L	actin related protein 2/3 complex, subunit 5-like	81873	ENSG00000136950
PGRMC2	progesterone receptor membrane component 2	10424	ENSG00000164040
DCTN2	dynactin 2 (p50)	10540	ENSG00000175203
TAX1BP1	Tax1 (human T-cell leukemia virus type I) binding protein 1	8887	ENSG00000106052
RAB3GAP1	RAB3 GTPase activating protein subunit 1 (catalytic)	22930	ENSG00000115839
SOWAHC	sosondowah ankyrin repeat domain family member C	65124	ENSG00000198142
CHCHD10	coiled-coil-helix-coiled-coil-helix domain containing 10	400916	ENSG00000250479
PSG2	pregnancy specific beta-1-glycoprotein 2	5670	ENSG00000242221
IGF2BP2	insulin-like growth factor 2 mRNA binding protein 2	10644	ENSG00000073792
MXD4	MAX dimerization protein 4	10608	ENSG00000123933
SPPL2A	signal peptide peptidase like 2A	84888	ENSG00000138600
EMC4	ER membrane protein complex subunit 4	51234	ENSG00000128463
UBXN4	UBX domain protein 4	23190	ENSG00000144224
RBM22	RNA binding motif protein 22	55696	ENSG00000086589
ARHGEF2	Rho/Rac guanine nucleotide exchange factor (GEF) 2	9181	ENSG00000116584
ACTA2	actin, alpha 2, smooth muscle, aorta	59	ENSG00000107796
NDUFS8	NADH dehydrogenase (ubiquinone) Fe-S protein 8, 23kDa (NADH-coenzyme Q reductase)	4728	ENSG00000110717
PGM1	phosphoglucomutase 1	5236	ENSG00000079739
TIMMDC1	translocase of inner mitochondrial membrane domain containing 1	51300	ENSG00000113845
RGCC	regulator of cell cycle	28984	ENSG00000102760
G6PC3	glucose 6 phosphatase, catalytic, 3	92579	ENSG00000141349
CTSL1	cathepsin L1	1514	ENSG00000135047
DAGLB	diacylglycerol lipase, beta	221955	ENSG00000164535
SPINT2	serine peptidase inhibitor, Kunitz type, 2	10653	ENSG00000167642
RPS12	ribosomal protein S12	6206	ENSG00000112306
ZMIZ1	zinc finger, MIZ-type containing 1	57178	ENSG00000108175
AHR	aryl hydrocarbon receptor	196	ENSG00000106546
CYP19A1	cytochrome P450, family 19, subfamily A, polypeptide 1	1588	ENSG00000137869
PSG1	pregnancy specific beta-1-glycoprotein 1	5669	ENSG00000231924
ADD1	adducin 1 (alpha)	118	ENSG00000087274
MMADHC	methylmalonic aciduria (cobalamin deficiency) cblD type, with homocystinuria	27249	ENSG00000168288
STAT5B	signal transducer and activator of transcription 5B	6777	ENSG00000173757
IL18	interleukin 18 (interferon-gamma-inducing factor)	3606	ENSG00000150782
GLUD1	glutamate dehydrogenase 1	2746	ENSG00000148672
MORF4L2	mortality factor 4 like 2	9643	ENSG00000123562
CALM2	calmodulin 2 (phosphorylase kinase, delta)	805	ENSG00000143933
ZYX	zyxin	7791	ENSG00000159840
TGFBR3	transforming growth factor, beta receptor III	7049	ENSG00000069702
SLC22A11	solute carrier family 22 (organic anion/urate transporter), member 11	55867	ENSG00000168065
EIF3F	eukaryotic translation initiation factor 3, subunit F	8665	ENSG00000175390
MANF	mesencephalic astrocyte-derived neurotrophic factor	7873	ENSG00000145050
PCBP2	poly(rC) binding protein 2	5094	ENSG00000197111
UBA52	ubiquitin A-52 residue ribosomal protein fusion product 1	7311	ENSG00000221983
TMEM115	transmembrane protein 115	11070	ENSG00000126062
POTEKP	POTE ankyrin domain family, member K, pseudogene	440915	NA
HSPA8	heat shock 70kDa protein 8	3312	ENSG00000109971
RCN2	reticulocalbin 2, EF-hand calcium binding domain	5955	ENSG00000117906
HSPE1	heat shock 10kDa protein 1 (chaperonin 10)	3336	ENSG00000115541
MYH11	myosin, heavy chain 11, smooth muscle	4629	ENSG00000133392
STOML2	stomatin (EPB72)-like 2	30968	ENSG00000165283
PGF	placental growth factor	5228	ENSG00000119630
NEDD8	neural precursor cell expressed, developmentally down-regulated 8	4738	ENSG00000129559
CD68	CD68 molecule	968	ENSG00000129226
PRDX5	peroxiredoxin 5	25824	ENSG00000126432
NDUFS3	NADH dehydrogenase (ubiquinone) Fe-S protein 3, 30kDa (NADH-coenzyme Q reductase)	4722	ENSG00000213619
ILVBL	ilvB (bacterial acetolactate synthase)-like	10994	ENSG00000105135
SERPINB6	serpin peptidase inhibitor, clade B (ovalbumin), member 6	5269	ENSG00000124570
IGFBP4	insulin-like growth factor binding protein 4	3487	ENSG00000141753
LPP	LIM domain containing preferred translocation partner in lipoma	4026	ENSG00000145012
SSRP1	structure specific recognition protein 1	6749	ENSG00000149136
CD93	CD93 molecule	22918	ENSG00000125810
NDUFV2	NADH dehydrogenase (ubiquinone) flavoprotein 2, 24kDa	4729	ENSG00000178127
YRDC	yrdC domain containing (E. coli)	79693	ENSG00000196449
TOP2B	topoisomerase (DNA) II beta 180kDa	7155	ENSG00000077097
TMED3	transmembrane emp24 protein transport domain containing 3	23423	ENSG00000166557
COL6A3	collagen, type VI, alpha 3	1293	ENSG00000163359
DDRGK1	DDRGK domain containing 1	65992	ENSG00000198171
GNS	glucosamine (N-acetyl)-6-sulfatase	2799	ENSG00000135677
SQSTM1	sequestosome 1	8878	ENSG00000161011
FCGRT	Fc fragment of IgG, receptor, transporter, alpha	2217	ENSG00000104870
APOE	apolipoprotein E	348	ENSG00000130203
SDCBP	syndecan binding protein (syntenin)	6386	ENSG00000137575
ANP32B	acidic (leucine-rich) nuclear phosphoprotein 32 family, member B	10541	ENSG00000136938
STT3B	STT3, subunit of the oligosaccharyltransferase complex, homolog B (S. cerevisiae)	201595	ENSG00000163527
RNASET2	ribonuclease T2	8635	ENSG00000026297,ENSG00000249141
TSPAN9	tetraspanin 9	10867	ENSG00000011105
NDUFA12	NADH dehydrogenase (ubiquinone) 1 alpha subcomplex, 12	55967	ENSG00000184752
PEA15	phosphoprotein enriched in astrocytes 15	8682	ENSG00000162734
PNP	purine nucleoside phosphorylase	4860	ENSG00000198805
MGST3	microsomal glutathione S-transferase 3	4259	ENSG00000143198
PSMC3	proteasome (prosome, macropain) 26S subunit, ATPase, 3	5702	ENSG00000165916
EIF4A2	eukaryotic translation initiation factor 4A2	1974	ENSG00000156976
EFHD1	EF-hand domain family, member D1	80303	ENSG00000115468
RPS10	ribosomal protein S10	6204	ENSG00000124614
FBN2	fibrillin 2	2201	ENSG00000138829
SRSF5	serine/arginine-rich splicing factor 5	6430	ENSG00000100650
IMPDH2	IMP (inosine 5'-monophosphate) dehydrogenase 2	3615	ENSG00000178035
ABCF1	ATP-binding cassette, sub-family F (GCN20), member 1	23	ENSG00000204574
RHOB	ras homolog family member B	388	ENSG00000143878
PUF60	poly-U binding splicing factor 60KDa	22827	ENSG00000179950
NCOA3	nuclear receptor coactivator 3	8202	ENSG00000124151
SCARB2	scavenger receptor class B, member 2	950	ENSG00000138760
DUSP3	dual specificity phosphatase 3	1845	ENSG00000108861
NNAT	neuronatin	4826	ENSG00000053438
ATP5C1	ATP synthase, H+ transporting, mitochondrial F1 complex, gamma polypeptide 1	509	ENSG00000165629
VWF	von Willebrand factor	7450	ENSG00000110799
DYSF	dysferlin, limb girdle muscular dystrophy 2B (autosomal recessive)	8291	ENSG00000135636
MDH1	malate dehydrogenase 1, NAD (soluble)	4190	ENSG00000014641
ZNF207	zinc finger protein 207	7756	ENSG00000010244
MLF2	myeloid leukemia factor 2	8079	ENSG00000089693
C10orf10	chromosome 10 open reading frame 10	11067	ENSG00000165507
BTBD2	BTB (POZ) domain containing 2	55643	ENSG00000133243
ATP6V1A	ATPase, H+ transporting, lysosomal 70kDa, V1 subunit A	523	ENSG00000114573
TUBB4B	tubulin, beta 4B class IVb	10383	ENSG00000188229
ROMO1	reactive oxygen species modulator 1	140823	ENSG00000125995
MYH9	myosin, heavy chain 9, non-muscle	4627	ENSG00000100345
CSNK2B	casein kinase 2, beta polypeptide	1460	ENSG00000204435,ENSG00000263020
CCND1	cyclin D1	595	ENSG00000110092
EPB41L3	erythrocyte membrane protein band 4.1-like 3	23136	ENSG00000082397
BASP1	brain abundant, membrane attached signal protein 1	10409	ENSG00000176788
DDA1	DET1 and DDB1 associated 1	79016	ENSG00000130311
CLEC1A	C-type lectin domain family 1, member A	51267	ENSG00000150048
PERP	PERP, TP53 apoptosis effector	64065	ENSG00000112378
TM4SF1	transmembrane 4 L six family member 1	4071	ENSG00000169908
ATP6V1G1	ATPase, H+ transporting, lysosomal 13kDa, V1 subunit G1	9550	ENSG00000136888
WBP2	WW domain binding protein 2	23558	ENSG00000132471
LGALS1	lectin, galactoside-binding, soluble, 1	3956	ENSG00000100097
ATP6V0A1	ATPase, H+ transporting, lysosomal V0 subunit a1	535	ENSG00000033627
DNAJA1	DnaJ (Hsp40) homolog, subfamily A, member 1	3301	ENSG00000086061
GPR137	G protein-coupled receptor 137	56834	ENSG00000173264
FSTL3	follistatin-like 3 (secreted glycoprotein)	10272	ENSG00000070404
PAM	peptidylglycine alpha-amidating monooxygenase	5066	ENSG00000145730
RPLP1	ribosomal protein, large, P1	6176	ENSG00000137818
RGL2	ral guanine nucleotide dissociation stimulator-like 2	5863	ENSG00000237441
OSBP	oxysterol binding protein	5007	ENSG00000110048
LAMA5	laminin, alpha 5	3911	ENSG00000130702
ANKS1A	ankyrin repeat and sterile alpha motif domain containing 1A	23294	ENSG00000064999
TPI1	triosephosphate isomerase 1	7167	ENSG00000111669
TMEM141	transmembrane protein 141	85014	ENSG00000244187
CLDN1	claudin 1	9076	ENSG00000163347
RPS2	ribosomal protein S2	6187	ENSG00000140988
AP2M1	adaptor-related protein complex 2, mu 1 subunit	1173	ENSG00000161203
TMBIM4	transmembrane BAX inhibitor motif containing 4	51643	ENSG00000155957
SNX17	sorting nexin 17	9784	ENSG00000115234
B2M	beta-2-microglobulin	567	ENSG00000166710
BHLHE40	basic helix-loop-helix family, member e40	8553	ENSG00000134107
GSTP1	glutathione S-transferase pi 1	2950	ENSG00000084207
ADHFE1	alcohol dehydrogenase, iron containing, 1	137872	ENSG00000147576
RCC2	regulator of chromosome condensation 2	55920	ENSG00000179051
LGALS13	lectin, galactoside-binding, soluble, 13	29124	ENSG00000105198
TMSB10	thymosin beta 10	9168	ENSG00000034510
PVRL3	poliovirus receptor-related 3	25945	ENSG00000177707
TMBIM6	transmembrane BAX inhibitor motif containing 6	7009	ENSG00000139644
ARHGAP1	Rho GTPase activating protein 1	392	ENSG00000175220
S100A6	S100 calcium binding protein A6	6277	ENSG00000197956
IMPA2	inositol(myo)-1(or 4)-monophosphatase 2	3613	ENSG00000141401
GUK1	guanylate kinase 1	2987	ENSG00000143774
RPL36AL	ribosomal protein L36a-like	6166	ENSG00000165502
CALU	calumenin	813	ENSG00000128595
TUBA1C	tubulin, alpha 1c	84790	ENSG00000167553
FAM200A	family with sequence similarity 200, member A	221786	ENSG00000221909
GNB2L1	guanine nucleotide binding protein (G protein), beta polypeptide 2-like 1	10399	ENSG00000204628
ARID3A	AT rich interactive domain 3A (BRIGHT-like)	1820	ENSG00000116017
NRD1	nardilysin (N-arginine dibasic convertase)	4898	ENSG00000078618
CRISPLD2	cysteine-rich secretory protein LCCL domain containing 2	83716	ENSG00000103196
ID3	inhibitor of DNA binding 3, dominant negative helix-loop-helix protein	3399	ENSG00000117318
RARS	arginyl-tRNA synthetase	5917	ENSG00000113643
BTG1	B-cell translocation gene 1, anti-proliferative	694	ENSG00000133639
PGK1	phosphoglycerate kinase 1	5230	ENSG00000102144
XBP1	X-box binding protein 1	7494	ENSG00000100219
SPARCL1	SPARC-like 1 (hevin)	8404	ENSG00000152583
PSAP	prosaposin	5660	ENSG00000197746
FHL1	four and a half LIM domains 1	2273	ENSG00000022267
NOP10	NOP10 ribonucleoprotein homolog (yeast)	55505	ENSG00000182117
TPT1	tumor protein, translationally-controlled 1	7178	ENSG00000133112
MRFAP1	Morf4 family associated protein 1	93621	ENSG00000179010
POLR2F	polymerase (RNA) II (DNA directed) polypeptide F	5435	ENSG00000100142
WDR83OS	WD repeat domain 83 opposite strand	51398	ENSG00000105583
MFGE8	milk fat globule-EGF factor 8 protein	4240	ENSG00000140545
FHDC1	FH2 domain containing 1	85462	ENSG00000137460
EIF3E	eukaryotic translation initiation factor 3, subunit E	3646	ENSG00000104408
EBNA1BP2	EBNA1 binding protein 2	10969	ENSG00000117395
SAE1	SUMO1 activating enzyme subunit 1	10055	ENSG00000142230
ATP6V1B1	ATPase, H+ transporting, lysosomal 56/58kDa, V1 subunit B1	525	ENSG00000116039
RNF181	ring finger protein 181	51255	ENSG00000168894
C20orf24	chromosome 20 open reading frame 24	55969	ENSG00000101084
PFN1	profilin 1	5216	ENSG00000108518
PIK3R2	phosphoinositide-3-kinase, regulatory subunit 2 (beta)	5296	ENSG00000105647
ADCY3	adenylate cyclase 3	109	ENSG00000138031
IFNGR1	interferon gamma receptor 1	3459	ENSG00000027697
TRAM1	translocation associated membrane protein 1	23471	ENSG00000067167
CDC37	cell division cycle 37 homolog (S. cerevisiae)	11140	ENSG00000105401
CD55	CD55 molecule, decay accelerating factor for complement (Cromer blood group)	1604	ENSG00000196352
SLC3A2	solute carrier family 3 (activators of dibasic and neutral amino acid transport), member 2	6520	ENSG00000168003
FAM156A	family with sequence similarity 156, member A	29057	ENSG00000182646
EZR	ezrin	7430	ENSG00000092820
LMOD3	leiomodin 3 (fetal)	56203	ENSG00000163380
RPL10A	ribosomal protein L10a	4736	ENSG00000198755
RAB5B	RAB5B, member RAS oncogene family	5869	ENSG00000111540
RHEB	Ras homolog enriched in brain	6009	ENSG00000106615
ITGB2	integrin, beta 2 (complement component 3 receptor 3 and 4 subunit)	3689	ENSG00000160255
TNFRSF1A	tumor necrosis factor receptor superfamily, member 1A	7132	ENSG00000067182
TSG101	tumor susceptibility gene 101	7251	ENSG00000074319
ACTB	actin, beta	60	ENSG00000075624
FABP4	fatty acid binding protein 4, adipocyte	2167	ENSG00000170323
SARS	seryl-tRNA synthetase	6301	ENSG00000031698
ERVW-1	endogenous retrovirus group W, member 1	30816	ENSG00000242950
PSMB5	proteasome (prosome, macropain) subunit, beta type, 5	5693	ENSG00000100804
ITPRIP	inositol 1,4,5-trisphosphate receptor interacting protein	85450	ENSG00000148841
FNDC3B	fibronectin type III domain containing 3B	64778	ENSG00000075420
ZBED1	zinc finger, BED-type containing 1	9189	ENSG00000214717
TMEM8A	transmembrane protein 8A	58986	ENSG00000129925
PSMA5	proteasome (prosome, macropain) subunit, alpha type, 5	5686	ENSG00000143106
DLK1	delta-like 1 homolog (Drosophila)	8788	ENSG00000185559
ILF2	interleukin enhancer binding factor 2, 45kDa	3608	ENSG00000143621
LSMD1	LSM domain containing 1	84316	ENSG00000183011
LAMC1	laminin, gamma 1 (formerly LAMB2)	3915	ENSG00000135862
LY6E	lymphocyte antigen 6 complex, locus E	4061	ENSG00000160932
ARPC1A	actin related protein 2/3 complex, subunit 1A, 41kDa	10552	ENSG00000241685
EIF4G2	eukaryotic translation initiation factor 4 gamma, 2	1982	ENSG00000110321
IMP3	IMP3, U3 small nucleolar ribonucleoprotein, homolog (yeast)	55272	NA
MFSD2A	major facilitator superfamily domain containing 2A	84879	ENSG00000168389
TXNDC12	thioredoxin domain containing 12 (endoplasmic reticulum)	51060	ENSG00000117862
TSC22D4	TSC22 domain family, member 4	81628	ENSG00000166925
ATP5A1	ATP synthase, H+ transporting, mitochondrial F1 complex, alpha subunit 1, cardiac muscle	498	ENSG00000152234
IFI6	interferon, alpha-inducible protein 6	2537	ENSG00000126709
ARCN1	archain 1	372	ENSG00000095139
RNF114	ring finger protein 114	55905	ENSG00000124226
COL4A2	collagen, type IV, alpha 2	1284	ENSG00000134871
GHITM	growth hormone inducible transmembrane protein	27069	ENSG00000165678
DYNLL1	dynein, light chain, LC8-type 1	8655	ENSG00000088986
SUMO2	SMT3 suppressor of mif two 3 homolog 2 (S. cerevisiae)	6613	ENSG00000188612
SLC16A3	solute carrier family 16, member 3 (monocarboxylic acid transporter 4)	9123	ENSG00000141526
RPL30	ribosomal protein L30	6156	ENSG00000156482
CD248	CD248 molecule, endosialin	57124	ENSG00000174807
FAM120AOS	family with sequence similarity 120A opposite strand	158293	ENSG00000188938
LPCAT3	lysophosphatidylcholine acyltransferase 3	10162	ENSG00000111684
ACTG2	actin, gamma 2, smooth muscle, enteric	72	ENSG00000163017
NDUFA13	NADH dehydrogenase (ubiquinone) 1 alpha subcomplex, 13	51079	ENSG00000186010
ACTR1A	ARP1 actin-related protein 1 homolog A, centractin alpha (yeast)	10121	ENSG00000138107
RPL11	ribosomal protein L11	6135	ENSG00000142676
RAD23A	RAD23 homolog A (S. cerevisiae)	5886	ENSG00000179262
TPP1	tripeptidyl peptidase I	1200	ENSG00000166340
SEC11A	SEC11 homolog A (S. cerevisiae)	23478	ENSG00000140612
ENG	endoglin	2022	ENSG00000106991
ATP6V0B	ATPase, H+ transporting, lysosomal 21kDa, V0 subunit b	533	ENSG00000117410
GM2A	GM2 ganglioside activator	2760	ENSG00000196743
CLPTM1	cleft lip and palate associated transmembrane protein 1	1209	ENSG00000104853
TIMP2	TIMP metallopeptidase inhibitor 2	7077	ENSG00000035862
FAM176A	family with sequence similarity 176, member A	84141	ENSG00000115363
RPL35	ribosomal protein L35	11224	ENSG00000136942
TUBA1A	tubulin, alpha 1a	7846	ENSG00000167552
TCEB2	transcription elongation factor B (SIII), polypeptide 2 (18kDa, elongin B)	6923	ENSG00000103363
GLTSCR2	glioma tumor suppressor candidate region gene 2	29997	ENSG00000105373
S100A4	S100 calcium binding protein A4	6275	ENSG00000196154
SPCS1	signal peptidase complex subunit 1 homolog (S. cerevisiae)	28972	ENSG00000114902
YWHAQ	tyrosine 3-monooxygenase/tryptophan 5-monooxygenase activation protein, theta polypeptide	10971	ENSG00000134308
GSTO1	glutathione S-transferase omega 1	9446	ENSG00000148834
JAM3	junctional adhesion molecule 3	83700	ENSG00000166086
MYL12A	myosin, light chain 12A, regulatory, non-sarcomeric	10627	ENSG00000101608
SRSF1	serine/arginine-rich splicing factor 1	6426	ENSG00000136450
ATP1A1	ATPase, Na+/K+ transporting, alpha 1 polypeptide	476	ENSG00000163399
SCAP	SREBF chaperone	22937	ENSG00000114650
NDUFA11	NADH dehydrogenase (ubiquinone) 1 alpha subcomplex, 11, 14.7kDa	126328	ENSG00000174886
FAU	Finkel-Biskis-Reilly murine sarcoma virus (FBR-MuSV) ubiquitously expressed	2197	ENSG00000149806
SLC25A39	solute carrier family 25, member 39	51629	ENSG00000013306
AP2S1	adaptor-related protein complex 2, sigma 1 subunit	1175	ENSG00000042753
SLC25A6	solute carrier family 25 (mitochondrial carrier; adenine nucleotide translocator), member 6	293	ENSG00000169100
COPG1	coatomer protein complex, subunit gamma 1	22820	ENSG00000181789
RPS8	ribosomal protein S8	6202	ENSG00000142937
RPL3	ribosomal protein L3	6122	ENSG00000100316
PACSIN2	protein kinase C and casein kinase substrate in neurons 2	11252	ENSG00000100266
CD63	CD63 molecule	967	ENSG00000135404
DAP	death-associated protein	1611	ENSG00000112977
THOC7	THO complex 7 homolog (Drosophila)	80145	ENSG00000163634
GNE	glucosamine (UDP-N-acetyl)-2-epimerase/N-acetylmannosamine kinase	10020	ENSG00000159921
SRRM1	serine/arginine repetitive matrix 1	10250	ENSG00000133226
SPCS2	signal peptidase complex subunit 2 homolog (S. cerevisiae)	9789	ENSG00000118363
BZW2	basic leucine zipper and W2 domains 2	28969	ENSG00000136261
TFRC	transferrin receptor (p90, CD71)	7037	ENSG00000072274
STARD10	StAR-related lipid transfer (START) domain containing 10	10809	ENSG00000214530
GATAD2A	GATA zinc finger domain containing 2A	54815	ENSG00000167491
GSTK1	glutathione S-transferase kappa 1	373156	ENSG00000197448
FAM50A	family with sequence similarity 50, member A	9130	ENSG00000071859
RPS28	ribosomal protein S28	6234	ENSG00000233927
COX6A1	cytochrome c oxidase subunit VIa polypeptide 1	1337	ENSG00000111775
TMA7	translational machinery associated 7 homolog (S. cerevisiae)	51372	ENSG00000232112
EIF1	eukaryotic translation initiation factor 1	10209	ENSG00000173812
KPNB1	karyopherin (importin) beta 1	3837	ENSG00000108424
MMP11	matrix metallopeptidase 11 (stromelysin 3)	4320	ENSG00000099953
FOXO4	forkhead box O4	4303	ENSG00000184481
PSMB4	proteasome (prosome, macropain) subunit, beta type, 4	5692	ENSG00000159377
IFITM3	interferon induced transmembrane protein 3	10410	ENSG00000142089
LITAF	lipopolysaccharide-induced TNF factor	9516	ENSG00000189067
ADAM12	ADAM metallopeptidase domain 12	8038	ENSG00000148848
GPNMB	glycoprotein (transmembrane) nmb	10457	ENSG00000136235
RPS3A	ribosomal protein S3A	6189	ENSG00000145425
PRDX4	peroxiredoxin 4	10549	ENSG00000123131
FUCA1	fucosidase, alpha-L- 1, tissue	2517	ENSG00000179163
TPD52L2	tumor protein D52-like 2	7165	ENSG00000101150
RPS15A	ribosomal protein S15a	6210	ENSG00000134419
ATP6V1F	ATPase, H+ transporting, lysosomal 14kDa, V1 subunit F	9296	ENSG00000128524
SET	SET nuclear oncogene	6418	ENSG00000119335
GLG1	golgi glycoprotein 1	2734	ENSG00000090863
PGRMC1	progesterone receptor membrane component 1	10857	ENSG00000101856
RPL4	ribosomal protein L4	6124	ENSG00000174444
PRDX6	peroxiredoxin 6	9588	ENSG00000117592
CRYAB	crystallin, alpha B	1410	ENSG00000109846
FAM129B	family with sequence similarity 129, member B	64855	ENSG00000136830
SIDT2	SID1 transmembrane family, member 2	51092	ENSG00000149577
PTPN23	protein tyrosine phosphatase, non-receptor type 23	25930	ENSG00000076201
TMEM109	transmembrane protein 109	79073	ENSG00000110108
S100A8	S100 calcium binding protein A8	6279	ENSG00000143546
PLA2G16	phospholipase A2, group XVI	11145	ENSG00000176485
SLC20A1	solute carrier family 20 (phosphate transporter), member 1	6574	ENSG00000144136
AARS	alanyl-tRNA synthetase	16	ENSG00000090861
ST3GAL4	ST3 beta-galactoside alpha-2,3-sialyltransferase 4	6484	ENSG00000110080
RPS16	ribosomal protein S16	6217	ENSG00000105193
CTGF	connective tissue growth factor	1490	ENSG00000118523
ZFP36	zinc finger protein 36, C3H type, homolog (mouse)	7538	ENSG00000128016
RNASEK	ribonuclease, RNase K	440400	ENSG00000219200
PLCL2	phospholipase C-like 2	23228	ENSG00000154822
PLTP	phospholipid transfer protein	5360	ENSG00000100979
DNMT1	DNA (cytosine-5-)-methyltransferase 1	1786	ENSG00000130816
SLC17A5	solute carrier family 17 (anion/sugar transporter), member 5	26503	ENSG00000119899
SLC25A5	solute carrier family 25 (mitochondrial carrier; adenine nucleotide translocator), member 5	292	ENSG00000005022
ZFAND5	zinc finger, AN1-type domain 5	7763	ENSG00000107372
SGPP1	sphingosine-1-phosphate phosphatase 1	81537	ENSG00000126821
GH2	growth hormone 2	2689	ENSG00000136487
STT3A	STT3, subunit of the oligosaccharyltransferase complex, homolog A (S. cerevisiae)	3703	ENSG00000134910
COL15A1	collagen, type XV, alpha 1	1306	ENSG00000204291
TMEM66	transmembrane protein 66	51669	ENSG00000133872
EIF4EBP2	eukaryotic translation initiation factor 4E binding protein 2	1979	ENSG00000148730
POLR2H	polymerase (RNA) II (DNA directed) polypeptide H	5437	ENSG00000163882
SERPINE1	serpin peptidase inhibitor, clade E (nexin, plasminogen activator inhibitor type 1), member 1	5054	ENSG00000106366
HDAC2	histone deacetylase 2	3066	ENSG00000196591
NINJ1	ninjurin 1	4814	ENSG00000131669
KLF2	Kruppel-like factor 2 (lung)	10365	ENSG00000127528
PPIB	peptidylprolyl isomerase B (cyclophilin B)	5479	ENSG00000166794
INPPL1	inositol polyphosphate phosphatase-like 1	3636	ENSG00000165458
MAPRE1	microtubule-associated protein, RP/EB family, member 1	22919	ENSG00000101367
HLA-E	major histocompatibility complex, class I, E	3133	ENSG00000204592
NDUFA4	NADH dehydrogenase (ubiquinone) 1 alpha subcomplex, 4, 9kDa	4697	ENSG00000189043
CRH	corticotropin releasing hormone	1392	ENSG00000147571
ISYNA1	inositol-3-phosphate synthase 1	51477	ENSG00000105655
SLC35B1	solute carrier family 35, member B1	10237	ENSG00000121073
COL3A1	collagen, type III, alpha 1	1281	ENSG00000168542
RPL13A	ribosomal protein L13a	23521	ENSG00000142541
IGF2BP3	insulin-like growth factor 2 mRNA binding protein 3	10643	ENSG00000136231
RNF149	ring finger protein 149	284996	ENSG00000163162
DAD1	defender against cell death 1	1603	ENSG00000129562
ATIC	5-aminoimidazole-4-carboxamide ribonucleotide formyltransferase/IMP cyclohydrolase	471	ENSG00000138363
COPS3	COP9 constitutive photomorphogenic homolog subunit 3 (Arabidopsis)	8533	ENSG00000141030
SLC25A51	solute carrier family 25, member 51	92014	ENSG00000122696
LEP	leptin	3952	ENSG00000174697
TMEM9B	TMEM9 domain family, member B	56674	ENSG00000175348
TNFRSF12A	tumor necrosis factor receptor superfamily, member 12A	51330	ENSG00000006327
CTSD	cathepsin D	1509	ENSG00000117984
GNAI2	guanine nucleotide binding protein (G protein), alpha inhibiting activity polypeptide 2	2771	ENSG00000114353
CDK2AP1	cyclin-dependent kinase 2 associated protein 1	8099	ENSG00000111328
TMED2	transmembrane emp24 domain trafficking protein 2	10959	ENSG00000086598
SMS	spermine synthase	6611	ENSG00000102172
FTL	ferritin, light polypeptide	2512	ENSG00000087086
MMD	monocyte to macrophage differentiation-associated	23531	ENSG00000108960
TOMM7	translocase of outer mitochondrial membrane 7 homolog (yeast)	54543	ENSG00000196683
RABAC1	Rab acceptor 1 (prenylated)	10567	ENSG00000105404
KANSL3	KAT8 regulatory NSL complex subunit 3	55683	ENSG00000114982
PSMB3	proteasome (prosome, macropain) subunit, beta type, 3	5691	ENSG00000108294
TUSC3	tumor suppressor candidate 3	7991	ENSG00000104723
SERF2	small EDRK-rich factor 2	10169	ENSG00000140264
TMEM54	transmembrane protein 54	113452	ENSG00000121900
QARS	glutaminyl-tRNA synthetase	5859	ENSG00000172053
IGFBP5	insulin-like growth factor binding protein 5	3488	ENSG00000115461
GSPT1	G1 to S phase transition 1	2935	ENSG00000103342
EFNA1	ephrin-A1	1942	ENSG00000169242
YY1	YY1 transcription factor	7528	ENSG00000100811
GRAMD3	GRAM domain containing 3	65983	ENSG00000155324
ACADVL	acyl-CoA dehydrogenase, very long chain	37	ENSG00000072778
LIN28B	lin-28 homolog B (C. elegans)	389421	ENSG00000187772
S100A11	S100 calcium binding protein A11	6282	ENSG00000163191
SUZ12	suppressor of zeste 12 homolog (Drosophila)	23512	ENSG00000178691
PEBP1	phosphatidylethanolamine binding protein 1	5037	ENSG00000089220
EIF3D	eukaryotic translation initiation factor 3, subunit D	8664	ENSG00000100353
NDUFB5	NADH dehydrogenase (ubiquinone) 1 beta subcomplex, 5, 16kDa	4711	ENSG00000136521
CSF3R	colony stimulating factor 3 receptor (granulocyte)	1441	ENSG00000119535
CRKL	v-crk sarcoma virus CT10 oncogene homolog (avian)-like	1399	ENSG00000099942
ADI1	acireductone dioxygenase 1	55256	ENSG00000182551
PLAU	plasminogen activator, urokinase	5328	ENSG00000122861
FAM46A	family with sequence similarity 46, member A	55603	ENSG00000112773
MEPCE	methylphosphate capping enzyme	56257	ENSG00000146834
MARCKS	myristoylated alanine-rich protein kinase C substrate	4082	ENSG00000155130
SSBP1	single-stranded DNA binding protein 1, mitochondrial	6742	ENSG00000106028
LGMN	legumain	5641	ENSG00000100600
SERPINH1	serpin peptidase inhibitor, clade H (heat shock protein 47), member 1, (collagen binding protein 1)	871	ENSG00000149257
GPX4	glutathione peroxidase 4	2879	ENSG00000167468
CAPN6	calpain 6	827	ENSG00000077274
PUM1	pumilio homolog 1 (Drosophila)	9698	ENSG00000134644
TMEM43	transmembrane protein 43	79188	ENSG00000170876
PTBP1	polypyrimidine tract binding protein 1	5725	ENSG00000011304
RAB5A	RAB5A, member RAS oncogene family	5868	ENSG00000144566
PEG3	paternally expressed 3	5178	ENSG00000198300
MST4	serine/threonine protein kinase MST4	51765	ENSG00000134602
MKRN1	makorin ring finger protein 1	23608	ENSG00000133606
B4GALT3	UDP-Gal:betaGlcNAc beta 1,4- galactosyltransferase, polypeptide 3	8703	ENSG00000158850
RPS20	ribosomal protein S20	6224	ENSG00000008988
PRPF8	PRP8 pre-mRNA processing factor 8 homolog (S. cerevisiae)	10594	ENSG00000174231
DBNL	drebrin-like	28988	ENSG00000136279
SLC35A5	solute carrier family 35, member A5	55032	ENSG00000138459
SEPP1	selenoprotein P, plasma, 1	6414	ENSG00000250722
GDPD5	glycerophosphodiester phosphodiesterase domain containing 5	81544	ENSG00000158555
EEF1A1	eukaryotic translation elongation factor 1 alpha 1	1915	ENSG00000156508
REEP5	receptor accessory protein 5	7905	ENSG00000129625
RAB11A	RAB11A, member RAS oncogene family	8766	ENSG00000103769
PTRF	polymerase I and transcript release factor	284119	ENSG00000177469
MGAT1	mannosyl (alpha-1,3-)-glycoprotein beta-1,2-N-acetylglucosaminyltransferase	4245	ENSG00000131446
CCND3	cyclin D3	896	ENSG00000112576
SLC44A2	solute carrier family 44, member 2	57153	ENSG00000129353
HNRNPD	heterogeneous nuclear ribonucleoprotein D (AU-rich element RNA binding protein 1, 37kDa)	3184	ENSG00000138668
TAGLN2	transgelin 2	8407	ENSG00000158710
CSDA	cold shock domain protein A	8531	ENSG00000060138
OSTC	oligosaccharyltransferase complex subunit	58505	ENSG00000198856
UBE2M	ubiquitin-conjugating enzyme E2M	9040	ENSG00000130725
ATP5L	ATP synthase, H+ transporting, mitochondrial Fo complex, subunit G	10632	ENSG00000167283
MPP1	membrane protein, palmitoylated 1, 55kDa	4354	ENSG00000130830
C19orf43	chromosome 19 open reading frame 43	79002	ENSG00000123144
NET1	neuroepithelial cell transforming 1	10276	ENSG00000173848
RPL8	ribosomal protein L8	6132	ENSG00000161016
FURIN	furin (paired basic amino acid cleaving enzyme)	5045	ENSG00000140564
VAMP3	vesicle-associated membrane protein 3 (cellubrevin)	9341	ENSG00000049245
UQCRC1	ubiquinol-cytochrome c reductase core protein I	7384	ENSG00000010256
ECH1	enoyl CoA hydratase 1, peroxisomal	1891	ENSG00000104823
PRDX1	peroxiredoxin 1	5052	ENSG00000117450
UNC50	unc-50 homolog (C. elegans)	25972	ENSG00000115446
POLR2A	polymerase (RNA) II (DNA directed) polypeptide A, 220kDa	5430	ENSG00000181222
CEBPB	CCAAT/enhancer binding protein (C/EBP), beta	1051	ENSG00000172216
YIF1A	Yip1 interacting factor homolog A (S. cerevisiae)	10897	ENSG00000174851
NUCB1	nucleobindin 1	4924	ENSG00000104805
HGS	hepatocyte growth factor-regulated tyrosine kinase substrate	9146	ENSG00000185359
PRDX3	peroxiredoxin 3	10935	ENSG00000165672
RPL24	ribosomal protein L24	6152	ENSG00000114391
EXPH5	exophilin 5	23086	ENSG00000110723
C10orf116	chromosome 10 open reading frame 116	10974	ENSG00000148671
ALKBH5	alkB, alkylation repair homolog 5 (E. coli)	54890	ENSG00000091542
PLOD1	procollagen-lysine, 2-oxoglutarate 5-dioxygenase 1	5351	ENSG00000083444
CHPF	chondroitin polymerizing factor	79586	ENSG00000123989
KISS1	KiSS-1 metastasis-suppressor	3814	ENSG00000170498
EIF4A3	eukaryotic translation initiation factor 4A3	9775	ENSG00000141543
DPYSL2	dihydropyrimidinase-like 2	1808	ENSG00000092964
HSD11B2	hydroxysteroid (11-beta) dehydrogenase 2	3291	ENSG00000176387
NFKB1	nuclear factor of kappa light polypeptide gene enhancer in B-cells 1	4790	ENSG00000109320
AKR1B1	aldo-keto reductase family 1, member B1 (aldose reductase)	231	ENSG00000085662
TECR	trans-2,3-enoyl-CoA reductase	9524	ENSG00000099797
ATP6AP2	ATPase, H+ transporting, lysosomal accessory protein 2	10159	ENSG00000182220
SOD1	superoxide dismutase 1, soluble	6647	ENSG00000142168
SLC38A1	solute carrier family 38, member 1	81539	ENSG00000111371
RPS25	ribosomal protein S25	6230	ENSG00000118181
RHOU	ras homolog family member U	58480	ENSG00000116574
IST1	increased sodium tolerance 1 homolog (yeast)	9798	ENSG00000182149
ACTN4	actinin, alpha 4	81	ENSG00000130402
ADIPOR1	adiponectin receptor 1	51094	ENSG00000159346
PSMC5	proteasome (prosome, macropain) 26S subunit, ATPase, 5	5705	ENSG00000087191
NDUFA8	NADH dehydrogenase (ubiquinone) 1 alpha subcomplex, 8, 19kDa	4702	ENSG00000119421
RAP1GAP	RAP1 GTPase activating protein	5909	ENSG00000076864
PSMC1	proteasome (prosome, macropain) 26S subunit, ATPase, 1	5700	ENSG00000100764
GRN	granulin	2896	ENSG00000030582
TM9SF4	transmembrane 9 superfamily protein member 4	9777	ENSG00000101337
MSRB2	methionine sulfoxide reductase B2	22921	ENSG00000148450
NDUFS6	NADH dehydrogenase (ubiquinone) Fe-S protein 6, 13kDa (NADH-coenzyme Q reductase)	4726	ENSG00000145494
LAMC3	laminin, gamma 3	10319	ENSG00000050555
DDT	D-dopachrome tautomerase	1652	ENSG00000099977
GPR126	G protein-coupled receptor 126	57211	ENSG00000112414
CLIC3	chloride intracellular channel 3	9022	ENSG00000169583
RPS11	ribosomal protein S11	6205	ENSG00000142534
TXNDC17	thioredoxin domain containing 17	84817	ENSG00000129235
ATXN2	ataxin 2	6311	ENSG00000204842
COMMD7	COMM domain containing 7	149951	ENSG00000149600
BUD31	BUD31 homolog (S. cerevisiae)	8896	ENSG00000106245
GLTP	glycolipid transfer protein	51228	ENSG00000139433
YBX1	Y box binding protein 1	4904	ENSG00000065978
NAGK	N-acetylglucosamine kinase	55577	ENSG00000124357
CLDN7	claudin 7	1366	ENSG00000181885
ALDH9A1	aldehyde dehydrogenase 9 family, member A1	223	ENSG00000143149
IGF2R	insulin-like growth factor 2 receptor	3482	ENSG00000197081
SLC2A3	solute carrier family 2 (facilitated glucose transporter), member 3	6515	ENSG00000059804
SPIRE2	spire homolog 2 (Drosophila)	84501	ENSG00000204991
RRAS	related RAS viral (r-ras) oncogene homolog	6237	ENSG00000126458
CGB	chorionic gonadotropin, beta polypeptide	1082	ENSG00000104827
PSMG2	proteasome (prosome, macropain) assembly chaperone 2	56984	ENSG00000128789
RPL7A	ribosomal protein L7a	6130	ENSG00000148303
BCAR3	breast cancer anti-estrogen resistance 3	8412	ENSG00000137936
NFKBIA	nuclear factor of kappa light polypeptide gene enhancer in B-cells inhibitor, alpha	4792	ENSG00000100906
RRAGA	Ras-related GTP binding A	10670	ENSG00000155876
RAI14	retinoic acid induced 14	26064	ENSG00000039560
NUP62	nucleoporin 62kDa	23636	ENSG00000213024
TYROBP	TYRO protein tyrosine kinase binding protein	7305	ENSG00000011600
DNAJA2	DnaJ (Hsp40) homolog, subfamily A, member 2	10294	ENSG00000069345
DIRC2	disrupted in renal carcinoma 2	84925	ENSG00000138463
CREB3L2	cAMP responsive element binding protein 3-like 2	64764	ENSG00000182158
TOMM20	translocase of outer mitochondrial membrane 20 homolog (yeast)	9804	ENSG00000173726
PSME2	proteasome (prosome, macropain) activator subunit 2 (PA28 beta)	5721	ENSG00000100911
RPS5	ribosomal protein S5	6193	ENSG00000083845
MORC4	MORC family CW-type zinc finger 4	79710	ENSG00000133131
C1orf115	chromosome 1 open reading frame 115	79762	ENSG00000162817
SLC39A1	solute carrier family 39 (zinc transporter), member 1	27173	ENSG00000143570
PISD	phosphatidylserine decarboxylase	23761	ENSG00000241878
UQCRFS1	ubiquinol-cytochrome c reductase, Rieske iron-sulfur polypeptide 1	7386	ENSG00000169021
C1QB	complement component 1, q subcomponent, B chain	713	ENSG00000173369
EBI3	Epstein-Barr virus induced 3	10148	ENSG00000105246
CCDC23	coiled-coil domain containing 23	374969	ENSG00000177868
PPP2R1A	protein phosphatase 2, regulatory subunit A, alpha	5518	ENSG00000105568
SLC38A2	solute carrier family 38, member 2	54407	ENSG00000134294
RPN2	ribophorin II	6185	ENSG00000118705
TWIST1	twist homolog 1 (Drosophila)	7291	ENSG00000122691
FAM3A	family with sequence similarity 3, member A	60343	ENSG00000071889
TMEM14C	transmembrane protein 14C	51522	ENSG00000111843
TMEM87A	transmembrane protein 87A	25963	ENSG00000103978
SYDE1	synapse defective 1, Rho GTPase, homolog 1 (C. elegans)	85360	ENSG00000105137
CSHL1	chorionic somatomammotropin hormone-like 1	1444	ENSG00000204414
UQCRQ	ubiquinol-cytochrome c reductase, complex III subunit VII, 9.5kDa	27089	ENSG00000164405
F13A1	coagulation factor XIII, A1 polypeptide	2162	ENSG00000124491
PSMB7	proteasome (prosome, macropain) subunit, beta type, 7	5695	ENSG00000136930
TRPV6	transient receptor potential cation channel, subfamily V, member 6	55503	ENSG00000165125
RPL18A	ribosomal protein L18a	6142	ENSG00000105640
CD14	CD14 molecule	929	ENSG00000170458
GOLPH3	golgi phosphoprotein 3 (coat-protein)	64083	ENSG00000113384
EIF3G	eukaryotic translation initiation factor 3, subunit G	8666	ENSG00000130811
ADM	adrenomedullin	133	ENSG00000148926
WARS	tryptophanyl-tRNA synthetase	7453	ENSG00000140105
ADRM1	adhesion regulating molecule 1	11047	ENSG00000130706
PLIN2	perilipin 2	123	ENSG00000147872
DNAJC28	DnaJ (Hsp40) homolog, subfamily C, member 28	54943	ENSG00000177692
CYP11A1	cytochrome P450, family 11, subfamily A, polypeptide 1	1583	ENSG00000140459
COPS5	COP9 constitutive photomorphogenic homolog subunit 5 (Arabidopsis)	10987	ENSG00000121022
ARHGDIA	Rho GDP dissociation inhibitor (GDI) alpha	396	ENSG00000141522
NDUFA1	NADH dehydrogenase (ubiquinone) 1 alpha subcomplex, 1, 7.5kDa	4694	ENSG00000125356
SCARB1	scavenger receptor class B, member 1	949	ENSG00000073060
NDUFB7	NADH dehydrogenase (ubiquinone) 1 beta subcomplex, 7, 18kDa	4713	ENSG00000099795
HIST1H1C	histone cluster 1, H1c	3006	ENSG00000187837
MIF	macrophage migration inhibitory factor (glycosylation-inhibiting factor)	4282	ENSG00000240972
KRT8	keratin 8	3856	ENSG00000170421
SRGN	serglycin	5552	ENSG00000122862
PECAM1	platelet/endothelial cell adhesion molecule 1	5175	NA
HBB	hemoglobin, beta	3043	ENSG00000244734
RPL27	ribosomal protein L27	6155	ENSG00000131469
VGLL1	vestigial like 1 (Drosophila)	51442	ENSG00000102243
MRPL15	mitochondrial ribosomal protein L15	29088	ENSG00000137547
HMGN1	high mobility group nucleosome binding domain 1	3150	ENSG00000205581
PHACTR2	phosphatase and actin regulator 2	9749	ENSG00000112419
MIR22HG	MIR22 host gene (non-protein coding)	84981	NA
ATP5J2	ATP synthase, H+ transporting, mitochondrial Fo complex, subunit F2	9551	ENSG00000241468
MAPK3	mitogen-activated protein kinase 3	5595	ENSG00000102882
HLA-B	major histocompatibility complex, class I, B	3106	ENSG00000234745
COMMD1	copper metabolism (Murr1) domain containing 1	150684	ENSG00000173163
AGTR1	angiotensin II receptor, type 1	185	ENSG00000144891
FRZB	frizzled-related protein	2487	ENSG00000162998
PRCP	prolylcarboxypeptidase (angiotensinase C)	5547	ENSG00000137509
SLC7A5	solute carrier family 7 (amino acid transporter light chain, L system), member 5	8140	ENSG00000103257
COX8A	cytochrome c oxidase subunit VIIIA (ubiquitous)	1351	ENSG00000176340
C5orf15	chromosome 5 open reading frame 15	56951	ENSG00000113583
LSM2	LSM2 homolog, U6 small nuclear RNA associated (S. cerevisiae)	57819	ENSG00000204392
NR2F6	nuclear receptor subfamily 2, group F, member 6	2063	ENSG00000160113
STOM	stomatin	2040	ENSG00000148175
