# Supplementary material for: Comparison of Normal and Pre-Eclamptic Placental Gene Expression: A Systematic Review with Meta-Analysis
Source: PLoS One. 2016 Aug 25;11(8):e0161504. doi: 10.1371/journal.pone.0161504 (PMC4999138; doi:10.1371/journal.pone.0161504)
Supplement: S7 Table — (XLSX) [file pone.0161504.s007.xlsx]

## Sheet: S7 Table
S7 Table: Genes exclusively Up-regulated in PE (not in NP)
Gene Symbol	Gene Name	EntrezGene	Ensembl	Column1
ADCY4	adenylate cyclase 4	196883	ENSG00000129467
FAM160B1	family with sequence similarity 160, member B1	57700	ENSG00000151553
PNPLA2	patatin-like phospholipase domain containing 2	57104	ENSG00000177666
NAT10	N-acetyltransferase 10 (GCN5-related)	55226	ENSG00000135372
FAM46C	family with sequence similarity 46, member C	54855	ENSG00000183508
CIAPIN1	cytokine induced apoptosis inhibitor 1	57019	ENSG00000005194
LYPD5	LY6/PLAUR domain containing 5	284348	ENSG00000159871
EEF2K	eukaryotic elongation factor-2 kinase	29904	ENSG00000103319
CREBBP	CREB binding protein	1387	ENSG00000005339
CCDC117	coiled-coil domain containing 117	150275	ENSG00000159873
ZFHX3	zinc finger homeobox 3	463	ENSG00000140836
ATP5G2	ATP synthase, H+ transporting, mitochondrial Fo complex, subunit C2 (subunit 9)	517	ENSG00000135390
MAEA	macrophage erythroblast attacher	10296	ENSG00000090316
RAD23B	RAD23 homolog B (S. cerevisiae)	5887	ENSG00000119318
GBP2	guanylate binding protein 2, interferon-inducible	2634	ENSG00000162645
DNM2	dynamin 2	1785	ENSG00000079805
PPP1CA	protein phosphatase 1, catalytic subunit, alpha isozyme	5499	ENSG00000172531
COG3	component of oligomeric golgi complex 3	83548	ENSG00000136152
ZNF319	zinc finger protein 319	57567	ENSG00000166188
IL10RB	interleukin 10 receptor, beta	3588	ENSG00000243646
TBC1D2B	TBC1 domain family, member 2B	23102	ENSG00000167202
LIMA1	LIM domain and actin binding 1	51474	ENSG00000050405
UXT	ubiquitously-expressed, prefoldin-like chaperone	8409	ENSG00000126756
HLA-DMB	major histocompatibility complex, class II, DM beta	3109	ENSG00000242574
TFAP2C	transcription factor AP-2 gamma (activating enhancer binding protein 2 gamma)	7022	ENSG00000087510
GRWD1	glutamate-rich WD repeat containing 1	83743	ENSG00000105447
MCM2	minichromosome maintenance complex component 2	4171	ENSG00000073111
INTS6	integrator complex subunit 6	26512	ENSG00000102786
RAB22A	RAB22A, member RAS oncogene family	57403	ENSG00000124209
SLC7A1	solute carrier family 7 (cationic amino acid transporter, y+ system), member 1	6541	ENSG00000139514
MPRIP	myosin phosphatase Rho interacting protein	23164	ENSG00000133030
NSL1	NSL1, MIND kinetochore complex component, homolog (S. cerevisiae)	25936	ENSG00000117697
EPHA2	EPH receptor A2	1969	ENSG00000142627
ITFG2	integrin alpha FG-GAP repeat containing 2	55846	ENSG00000111203
MPV17	MpV17 mitochondrial inner membrane protein	4358	ENSG00000115204
GSK3B	glycogen synthase kinase 3 beta	2932	ENSG00000082701
LY96	lymphocyte antigen 96	23643	ENSG00000154589
MRPL1	mitochondrial ribosomal protein L1	65008	ENSG00000169288
KLHDC5	kelch domain containing 5	57542	ENSG00000087448
LRRFIP1	leucine rich repeat (in FLII) interacting protein 1	9208	ENSG00000124831
BANP	BTG3 associated nuclear protein	54971	ENSG00000172530
KAT2B	K(lysine) acetyltransferase 2B	8850	ENSG00000114166
UBA3	ubiquitin-like modifier activating enzyme 3	9039	ENSG00000144744
MUM1	melanoma associated antigen (mutated) 1	84939	ENSG00000160953
CUTA	cutA divalent cation tolerance homolog (E. coli)	51596	ENSG00000112514
LNPEP	leucyl/cystinyl aminopeptidase	4012	ENSG00000113441
KCTD17	potassium channel tetramerisation domain containing 17	79734	ENSG00000100379
EIF2AK4	eukaryotic translation initiation factor 2 alpha kinase 4	440275	ENSG00000128829
MT1X	metallothionein 1X	4501	ENSG00000187193
PARN	poly(A)-specific ribonuclease	5073	ENSG00000140694
MYL6B	myosin, light chain 6B, alkali, smooth muscle and non-muscle	140465	ENSG00000196465
PITPNM1	phosphatidylinositol transfer protein, membrane-associated 1	9600	ENSG00000110697
RAC2	ras-related C3 botulinum toxin substrate 2 (rho family, small GTP binding protein Rac2)	5880	ENSG00000128340
CALCOCO1	calcium binding and coiled-coil domain 1	57658	ENSG00000012822
TDRD1	tudor domain containing 1	56165	ENSG00000095627
ZCCHC17	zinc finger, CCHC domain containing 17	51538	ENSG00000121766
SMC3	structural maintenance of chromosomes 3	9126	ENSG00000108055
UFSP2	UFM1-specific peptidase 2	55325	ENSG00000109775
MED12	mediator complex subunit 12	9968	ENSG00000184634
MED24	mediator complex subunit 24	9862	ENSG00000008838
GEMIN4	gem (nuclear organelle) associated protein 4	50628	ENSG00000179409
UQCR11	ubiquinol-cytochrome c reductase, complex III subunit XI	10975	ENSG00000127540
MVP	major vault protein	9961	ENSG00000013364
NUP85	nucleoporin 85kDa	79902	ENSG00000125450
PPP6R1	protein phosphatase 6, regulatory subunit 1	22870	ENSG00000105063
ANGPT2	angiopoietin 2	285	ENSG00000091879
GTF3C2	general transcription factor IIIC, polypeptide 2, beta 110kDa	2976	ENSG00000115207
GLTSCR1	glioma tumor suppressor candidate region gene 1	29998	ENSG00000063169
EIF4E2	eukaryotic translation initiation factor 4E family member 2	9470	ENSG00000135930
RBM42	RNA binding motif protein 42	79171	ENSG00000126254
WDR61	WD repeat domain 61	80349	ENSG00000140395
WIBG	within bgcn homolog (Drosophila)	84305	ENSG00000170473
FASN	fatty acid synthase	2194	ENSG00000169710
GTPBP4	GTP binding protein 4	23560	ENSG00000107937
FHL2	four and a half LIM domains 2	2274	ENSG00000115641
MRPL16	mitochondrial ribosomal protein L16	54948	ENSG00000166902
MAP7D1	MAP7 domain containing 1	55700	ENSG00000116871
TARBP1	TAR (HIV-1) RNA binding protein 1	6894	ENSG00000059588
ELK1	ELK1, member of ETS oncogene family	2002	ENSG00000126767
EIF4H	eukaryotic translation initiation factor 4H	7458	ENSG00000106682
PCTP	phosphatidylcholine transfer protein	58488	ENSG00000141179
CLN5	ceroid-lipofuscinosis, neuronal 5	1203	ENSG00000102805
RDH11	retinol dehydrogenase 11 (all-trans/9-cis/11-cis)	51109	ENSG00000072042
NSUN5	NOP2/Sun domain family, member 5	55695	ENSG00000130305
KPNA1	karyopherin alpha 1 (importin alpha 5)	3836	ENSG00000114030
TRAP1	TNF receptor-associated protein 1	10131	ENSG00000126602
MMRN1	multimerin 1	22915	ENSG00000138722
CCDC94	coiled-coil domain containing 94	55702	ENSG00000105248
LAPTM4B	lysosomal protein transmembrane 4 beta	55353	ENSG00000104341
ALKBH7	alkB, alkylation repair homolog 7 (E. coli)	84266	ENSG00000125652
ACSF2	acyl-CoA synthetase family member 2	80221	ENSG00000167107
RBBP6	retinoblastoma binding protein 6	5930	ENSG00000122257
KIAA1598	KIAA1598	57698	ENSG00000187164
HMGB3	high mobility group box 3	3149	ENSG00000029993
EXOC3	exocyst complex component 3	11336	ENSG00000180104
EP300	E1A binding protein p300	2033	ENSG00000100393
STIP1	stress-induced-phosphoprotein 1	10963	ENSG00000168439
MNT	MAX binding protein	4335	ENSG00000070444
FNBP1	formin binding protein 1	23048	ENSG00000187239
PAFAH1B1	platelet-activating factor acetylhydrolase 1b, regulatory subunit 1 (45kDa)	5048	ENSG00000007168
PPM1D	protein phosphatase, Mg2+/Mn2+ dependent, 1D	8493	ENSG00000170836
TTC31	tetratricopeptide repeat domain 31	64427	ENSG00000115282
RNF115	ring finger protein 115	27246	ENSG00000121848
STARD7	StAR-related lipid transfer (START) domain containing 7	56910	ENSG00000084090
DCUN1D3	DCN1, defective in cullin neddylation 1, domain containing 3 (S. cerevisiae)	123879	ENSG00000188215
INO80E	INO80 complex subunit E	283899	ENSG00000169592
SLC35B2	solute carrier family 35, member B2	347734	ENSG00000157593
ST3GAL6	ST3 beta-galactoside alpha-2,3-sialyltransferase 6	10402	ENSG00000064225
ZMAT2	zinc finger, matrin-type 2	153527	ENSG00000146007
RCOR3	REST corepressor 3	55758	ENSG00000117625
CPNE3	copine III	8895	ENSG00000085719
NDUFB3	NADH dehydrogenase (ubiquinone) 1 beta subcomplex, 3, 12kDa	4709	ENSG00000119013
E4F1	E4F transcription factor 1	1877	ENSG00000167967
NCAPD2	non-SMC condensin I complex, subunit D2	9918	ENSG00000010292
SNRPC	small nuclear ribonucleoprotein polypeptide C	6631	ENSG00000124562
ZFAND2A	zinc finger, AN1-type domain 2A	90637	ENSG00000178381
TLR3	toll-like receptor 3	7098	ENSG00000164342
SPG21	spastic paraplegia 21 (autosomal recessive, Mast syndrome)	51324	ENSG00000090487
EIF2AK2	eukaryotic translation initiation factor 2-alpha kinase 2	5610	ENSG00000055332
HPCAL1	hippocalcin-like 1	3241	ENSG00000115756
TBC1D22A	TBC1 domain family, member 22A	25771	ENSG00000054611
SLC10A3	solute carrier family 10 (sodium/bile acid cotransporter family), member 3	8273	ENSG00000126903
TBC1D14	TBC1 domain family, member 14	57533	ENSG00000132405
WAC	WW domain containing adaptor with coiled-coil	51322	ENSG00000095787
NSFL1C	NSFL1 (p97) cofactor (p47)	55968	ENSG00000088833
TAX1BP3	Tax1 (human T-cell leukemia virus type I) binding protein 3	30851	ENSG00000213977
2011-09-01	septin 11	55752	ENSG00000138758
RPL26L1	ribosomal protein L26-like 1	51121	ENSG00000037241
BAG6	BCL2-associated athanogene 6	7917	ENSG00000204463
GPD1L	glycerol-3-phosphate dehydrogenase 1-like	23171	ENSG00000152642
ARL5A	ADP-ribosylation factor-like 5A	26225	ENSG00000162980
PDCL3	phosducin-like 3	79031	ENSG00000115539
SFPQ	splicing factor proline/glutamine-rich	6421	ENSG00000116560
PIGV	phosphatidylinositol glycan anchor biosynthesis, class V	55650	ENSG00000060642
NDUFA9	NADH dehydrogenase (ubiquinone) 1 alpha subcomplex, 9, 39kDa	4704	ENSG00000139180
SNX8	sorting nexin 8	29886	ENSG00000106266
ERMP1	endoplasmic reticulum metallopeptidase 1	79956	ENSG00000099219
RIPK2	receptor-interacting serine-threonine kinase 2	8767	ENSG00000104312
VPS4B	vacuolar protein sorting 4 homolog B (S. cerevisiae)	9525	ENSG00000119541
HTATIP2	HIV-1 Tat interactive protein 2, 30kDa	10553	ENSG00000109854
MEF2D	myocyte enhancer factor 2D	4209	ENSG00000116604
SLC52A1	solute carrier family 52, riboflavin transporter, member 1	55065	ENSG00000132517
GTF2A2	general transcription factor IIA, 2, 12kDa	2958	ENSG00000140307
TANC1	tetratricopeptide repeat, ankyrin repeat and coiled-coil containing 1	85461	ENSG00000115183
NFIX	nuclear factor I/X (CCAAT-binding transcription factor)	4784	ENSG00000008441
XPO1	exportin 1 (CRM1 homolog, yeast)	7514	ENSG00000082898
HIGD1B	HIG1 hypoxia inducible domain family, member 1B	51751	ENSG00000131097
CDK19	cyclin-dependent kinase 19	23097	ENSG00000155111
VPS26B	vacuolar protein sorting 26 homolog B (S. pombe)	112936	ENSG00000151502
DERL2	derlin 2	51009	ENSG00000072849
CORO1C	coronin, actin binding protein, 1C	23603	ENSG00000110880
AXL	AXL receptor tyrosine kinase	558	ENSG00000167601
PAM16	presequence translocase-associated motor 16 homolog (S. cerevisiae)	51025	ENSG00000217930
CEP85	centrosomal protein 85kDa	64793	ENSG00000130695
SERPINA3	serpin peptidase inhibitor, clade A (alpha-1 antiproteinase, antitrypsin), member 3	12	ENSG00000196136
TUBB	tubulin, beta class I	203068	ENSG00000196230
MORC2	MORC family CW-type zinc finger 2	22880	ENSG00000133422
DENND2A	DENN/MADD domain containing 2A	27147	ENSG00000146966
MFSD5	major facilitator superfamily domain containing 5	84975	ENSG00000182544
CTHRC1	collagen triple helix repeat containing 1	115908	ENSG00000164932
UVRAG	UV radiation resistance associated gene	7405	ENSG00000198382
MPZL1	myelin protein zero-like 1	9019	ENSG00000197965
DCAF7	DDB1 and CUL4 associated factor 7	10238	ENSG00000136485
SDC4	syndecan 4	6385	ENSG00000124145
LRP2	low density lipoprotein receptor-related protein 2	4036	ENSG00000081479
FLOT1	flotillin 1	10211	ENSG00000137312
FOLR2	folate receptor 2 (fetal)	2350	ENSG00000165457
2007-03-01	membrane-associated ring finger (C3HC4) 7, E3 ubiquitin protein ligase	64844	ENSG00000136536
CTSZ	cathepsin Z	1522	ENSG00000101160
PLAC2	placenta-specific 2 (non-protein coding)	257000	NA
ZCCHC11	zinc finger, CCHC domain containing 11	23318	ENSG00000134744
GSS	glutathione synthetase	2937	ENSG00000100983
FCHSD2	FCH and double SH3 domains 2	9873	ENSG00000137478
HMGCS1	3-hydroxy-3-methylglutaryl-CoA synthase 1 (soluble)	3157	ENSG00000112972
CFDP1	craniofacial development protein 1	10428	ENSG00000153774
ZCCHC3	zinc finger, CCHC domain containing 3	85364	ENSG00000177764
LTN1	listerin E3 ubiquitin protein ligase 1	26046	ENSG00000198862
KANSL2	KAT8 regulatory NSL complex subunit 2	54934	ENSG00000139620
GCN1L1	GCN1 general control of amino-acid synthesis 1-like 1 (yeast)	10985	ENSG00000089154
IGFBP2	insulin-like growth factor binding protein 2, 36kDa	3485	ENSG00000115457
UBE3B	ubiquitin protein ligase E3B	89910	ENSG00000151148
GMEB2	glucocorticoid modulatory element binding protein 2	26205	ENSG00000101216
MED22	mediator complex subunit 22	6837	ENSG00000148297
PVRL4	poliovirus receptor-related 4	81607	ENSG00000143217
STAU1	staufen, RNA binding protein, homolog 1 (Drosophila)	6780	ENSG00000124214
HES4	hairy and enhancer of split 4 (Drosophila)	57801	ENSG00000188290
DDX24	DEAD (Asp-Glu-Ala-Asp) box polypeptide 24	57062	ENSG00000089737
NUB1	negative regulator of ubiquitin-like proteins 1	51667	ENSG00000013374
DUSP23	dual specificity phosphatase 23	54935	ENSG00000158716
TREML2	triggering receptor expressed on myeloid cells-like 2	79865	ENSG00000112195
PIM3	pim-3 oncogene	415116	ENSG00000198355
RAB3IP	RAB3A interacting protein (rabin3)	117177	ENSG00000127328
PICALM	phosphatidylinositol binding clathrin assembly protein	8301	ENSG00000073921
POLE4	polymerase (DNA-directed), epsilon 4, accessory subunit	56655	ENSG00000115350
ERVFRD-1	endogenous retrovirus group FRD, member 1	405754	ENSG00000244476
MRPL36	mitochondrial ribosomal protein L36	64979	ENSG00000171421
SLC19A1	solute carrier family 19 (folate transporter), member 1	6573	ENSG00000173638
NCBP1	nuclear cap binding protein subunit 1, 80kDa	4686	ENSG00000136937
RAB11FIP2	RAB11 family interacting protein 2 (class I)	22841	ENSG00000107560
SLC35B3	solute carrier family 35, member B3	51000	ENSG00000124786
PLA2G15	phospholipase A2, group XV	23659	ENSG00000103066
FAM3C	family with sequence similarity 3, member C	10447	ENSG00000196937
AEN	apoptosis enhancing nuclease	64782	ENSG00000181026
ATN1	atrophin 1	1822	ENSG00000111676
WDR45L	WDR45-like	56270	ENSG00000141580
TRIM11	tripartite motif containing 11	81559	ENSG00000154370
ARFGEF1	ADP-ribosylation factor guanine nucleotide-exchange factor 1 (brefeldin A-inhibited)	10565	ENSG00000066777
NDRG2	NDRG family member 2	57447	ENSG00000165795
F11R	F11 receptor	50848	ENSG00000158769
FAM13A	family with sequence similarity 13, member A	10144	ENSG00000138640
SF3B5	splicing factor 3b, subunit 5, 10kDa	83443	ENSG00000169976
C11orf48	chromosome 11 open reading frame 48	79081	ENSG00000162194
BTG3	BTG family, member 3	10950	ENSG00000154640
COPS4	COP9 constitutive photomorphogenic homolog subunit 4 (Arabidopsis)	51138	ENSG00000138663
CPVL	carboxypeptidase, vitellogenic-like	54504	ENSG00000106066
MGRN1	mahogunin ring finger 1, E3 ubiquitin protein ligase	23295	ENSG00000102858
ITIH5	inter-alpha-trypsin inhibitor heavy chain family, member 5	80760	ENSG00000123243
ISCU	iron-sulfur cluster scaffold homolog (E. coli)	23479	ENSG00000136003
TBC1D15	TBC1 domain family, member 15	64786	ENSG00000121749
SMAGP	small cell adhesion glycoprotein	57228	ENSG00000170545
TEAD2	TEA domain family member 2	8463	ENSG00000074219
MTCP1	mature T-cell proliferation 1	4515	ENSG00000214827
TMEM14B	transmembrane protein 14B	81853	ENSG00000137210
FAM184A	family with sequence similarity 184, member A	79632	ENSG00000111879
ATF4	activating transcription factor 4 (tax-responsive enhancer element B67)	468	ENSG00000128272
AEBP2	AE binding protein 2	121536	ENSG00000139154
SLC15A3	solute carrier family 15, member 3	51296	ENSG00000110446
MIOS	missing oocyte, meiosis regulator, homolog (Drosophila)	54468	ENSG00000164654
HADHA	hydroxyacyl-CoA dehydrogenase/3-ketoacyl-CoA thiolase/enoyl-CoA hydratase (trifunctional protein), alpha subunit	3030	ENSG00000084754
CDK4	cyclin-dependent kinase 4	1019	ENSG00000135446
SNRPB	small nuclear ribonucleoprotein polypeptides B and B1	6628	ENSG00000125835
NFE2L1	nuclear factor (erythroid-derived 2)-like 1	4779	ENSG00000082641
FLNA	filamin A, alpha	2316	ENSG00000196924
UTP3	UTP3, small subunit (SSU) processome component, homolog (S. cerevisiae)	57050	ENSG00000132467
DLST	dihydrolipoamide S-succinyltransferase (E2 component of 2-oxo-glutarate complex)	1743	ENSG00000119689
ODC1	ornithine decarboxylase 1	4953	ENSG00000115758
GMPPA	GDP-mannose pyrophosphorylase A	29926	ENSG00000144591
SLC35E3	solute carrier family 35, member E3	55508	ENSG00000175782
AKR1A1	aldo-keto reductase family 1, member A1 (aldehyde reductase)	10327	ENSG00000117448
RALA	v-ral simian leukemia viral oncogene homolog A (ras related)	5898	ENSG00000006451
EIF4G1	eukaryotic translation initiation factor 4 gamma, 1	1981	ENSG00000114867
MUC1	mucin 1, cell surface associated	4582	ENSG00000185499
MAGEA10	melanoma antigen family A, 10	4109	ENSG00000124260
INSIG1	insulin induced gene 1	3638	ENSG00000186480
TEX264	testis expressed 264	51368	ENSG00000164081
ARRDC1	arrestin domain containing 1	92714	ENSG00000197070
NUMB	numb homolog (Drosophila)	8650	ENSG00000133961
ADAP2	ArfGAP with dual PH domains 2	55803	ENSG00000184060
ZCCHC9	zinc finger, CCHC domain containing 9	84240	ENSG00000131732
ZDHHC16	zinc finger, DHHC-type containing 16	84287	ENSG00000171307
PARP12	poly (ADP-ribose) polymerase family, member 12	64761	ENSG00000059378
FOXO1	forkhead box O1	2308	ENSG00000150907
FAN1	FANCD2/FANCI-associated nuclease 1	22909	ENSG00000198690
LAMTOR3	late endosomal/lysosomal adaptor, MAPK and MTOR activator 3	8649	ENSG00000109270
C1orf52	chromosome 1 open reading frame 52	148423	ENSG00000162642
POLDIP3	polymerase (DNA-directed), delta interacting protein 3	84271	ENSG00000100227
LYRM2	LYR motif containing 2	57226	ENSG00000083099
PFN2	profilin 2	5217	ENSG00000070087
C1QBP	complement component 1, q subcomponent binding protein	708	ENSG00000108561
RNASEH1	ribonuclease H1	246243	ENSG00000171865
SUB1	SUB1 homolog (S. cerevisiae)	10923	ENSG00000113387
SERPING1	serpin peptidase inhibitor, clade G (C1 inhibitor), member 1	710	ENSG00000149131
TBCD	tubulin folding cofactor D	6904	ENSG00000141556
MRPL48	mitochondrial ribosomal protein L48	51642	ENSG00000175581
PIGS	phosphatidylinositol glycan anchor biosynthesis, class S	94005	ENSG00000087111
HDHD2	haloacid dehalogenase-like hydrolase domain containing 2	84064	ENSG00000167220
NTPCR	nucleoside-triphosphatase, cancer-related	84284	ENSG00000135778
PCDH1	protocadherin 1	5097	ENSG00000156453
NSDHL	NAD(P) dependent steroid dehydrogenase-like	50814	ENSG00000147383
AMD1	adenosylmethionine decarboxylase 1	262	ENSG00000123505
STRADB	STE20-related kinase adaptor beta	55437	ENSG00000082146
MAFB	v-maf musculoaponeurotic fibrosarcoma oncogene homolog B (avian)	9935	ENSG00000204103
EML2	echinoderm microtubule associated protein like 2	24139	ENSG00000125746
CNPPD1	cyclin Pas1/PHO80 domain containing 1	27013	ENSG00000115649
RNF10	ring finger protein 10	9921	ENSG00000022840
ICAM2	intercellular adhesion molecule 2	3384	ENSG00000108622
STYXL1	serine/threonine/tyrosine interacting-like 1	51657	ENSG00000127952
IGDCC3	immunoglobulin superfamily, DCC subclass, member 3	9543	ENSG00000174498
ANKRD46	ankyrin repeat domain 46	157567	ENSG00000186106
RXRB	retinoid X receptor, beta	6257	ENSG00000204231
PCM1	pericentriolar material 1	5108	ENSG00000078674
PTPLB	protein tyrosine phosphatase-like (proline instead of catalytic arginine), member b	201562	ENSG00000206527
UBIAD1	UbiA prenyltransferase domain containing 1	29914	ENSG00000120942
CD47	CD47 molecule	961	ENSG00000196776
LPAR6	lysophosphatidic acid receptor 6	10161	ENSG00000139679
RUVBL2	RuvB-like 2 (E. coli)	10856	ENSG00000183207
MYO9A	myosin IXA	4649	ENSG00000066933
BTBD10	BTB (POZ) domain containing 10	84280	ENSG00000148925
PTP4A2	protein tyrosine phosphatase type IVA, member 2	8073	ENSG00000184007
GPX7	glutathione peroxidase 7	2882	ENSG00000116157
C11orf75	chromosome 11 open reading frame 75	56935	ENSG00000166002
USP7	ubiquitin specific peptidase 7 (herpes virus-associated)	7874	ENSG00000187555
ID1	inhibitor of DNA binding 1, dominant negative helix-loop-helix protein	3397	ENSG00000125968
SUCLG1	succinate-CoA ligase, alpha subunit	8802	ENSG00000163541
PAPD4	PAP associated domain containing 4	167153	ENSG00000164329
PTH1R	parathyroid hormone 1 receptor	5745	ENSG00000160801
ZDHHC5	zinc finger, DHHC-type containing 5	25921	ENSG00000156599
ANKRD40	ankyrin repeat domain 40	91369	ENSG00000154945
CD151	CD151 molecule (Raph blood group)	977	ENSG00000177697
RHPN2	rhophilin, Rho GTPase binding protein 2	85415	ENSG00000131941
STXBP2	syntaxin binding protein 2	6813	ENSG00000076944
KCTD5	potassium channel tetramerisation domain containing 5	54442	ENSG00000167977
S1PR1	sphingosine-1-phosphate receptor 1	1901	ENSG00000170989
IER3	immediate early response 3	8870	ENSG00000137331
ZNF362	zinc finger protein 362	149076	ENSG00000160094
PSMA6	proteasome (prosome, macropain) subunit, alpha type, 6	5687	ENSG00000100902
BRPF3	bromodomain and PHD finger containing, 3	27154	ENSG00000096070
SUV420H2	suppressor of variegation 4-20 homolog 2 (Drosophila)	84787	ENSG00000133247
TACC2	transforming, acidic coiled-coil containing protein 2	10579	ENSG00000138162
NUP133	nucleoporin 133kDa	55746	ENSG00000069248
C1QTNF5	C1q and tumor necrosis factor related protein 5	114902	ENSG00000223953
GANAB	glucosidase, alpha; neutral AB	23193	ENSG00000089597
PRPF19	PRP19/PSO4 pre-mRNA processing factor 19 homolog (S. cerevisiae)	27339	ENSG00000110107
KDM3B	lysine (K)-specific demethylase 3B	51780	ENSG00000120733
HCFC1	host cell factor C1 (VP16-accessory protein)	3054	ENSG00000172534
AKT1	v-akt murine thymoma viral oncogene homolog 1	207	ENSG00000142208
AKAP8L	A kinase (PRKA) anchor protein 8-like	26993	ENSG00000011243
SSFA2	sperm specific antigen 2	6744	ENSG00000138434
LEPROTL1	leptin receptor overlapping transcript-like 1	23484	ENSG00000104660
COQ2	coenzyme Q2 homolog, prenyltransferase (yeast)	27235	ENSG00000173085
CHMP2B	charged multivesicular body protein 2B	25978	ENSG00000083937
INSL4	insulin-like 4 (placenta)	3641	ENSG00000120211
EIF3H	eukaryotic translation initiation factor 3, subunit H	8667	ENSG00000147677
TJAP1	tight junction associated protein 1 (peripheral)	93643	ENSG00000137221
GLOD4	glyoxalase domain containing 4	51031	ENSG00000167699
DHX16	DEAH (Asp-Glu-Ala-His) box polypeptide 16	8449	ENSG00000204560
FLT1	fms-related tyrosine kinase 1 (vascular endothelial growth factor/vascular permeability factor receptor)	2321	ENSG00000102755
HLA-G	major histocompatibility complex, class I, G	3135	ENSG00000204632
CHMP4B	charged multivesicular body protein 4B	128866	ENSG00000101421
MOV10	Mov10, Moloney leukemia virus 10, homolog (mouse)	4343	ENSG00000155363
SEPN1	selenoprotein N, 1	57190	ENSG00000162430
HEY1	hairy/enhancer-of-split related with YRPW motif 1	23462	ENSG00000164683
MKI67IP	MKI67 (FHA domain) interacting nucleolar phosphoprotein	84365	ENSG00000155438
C19orf53	chromosome 19 open reading frame 53	28974	ENSG00000104979
PINK1	PTEN induced putative kinase 1	65018	ENSG00000158828
BMPR2	bone morphogenetic protein receptor, type II (serine/threonine kinase)	659	ENSG00000204217
HECTD1	HECT domain containing E3 ubiquitin protein ligase 1	25831	ENSG00000092148
BSG	basigin (Ok blood group)	682	ENSG00000172270
APRT	adenine phosphoribosyltransferase	353	ENSG00000198931
PTPN3	protein tyrosine phosphatase, non-receptor type 3	5774	ENSG00000070159
ARF1	ADP-ribosylation factor 1	375	ENSG00000143761
SLC12A9	solute carrier family 12 (potassium/chloride transporters), member 9	56996	ENSG00000146828
SEC63	SEC63 homolog (S. cerevisiae)	11231	ENSG00000025796
TBCB	tubulin folding cofactor B	1155	ENSG00000105254
UNC45A	unc-45 homolog A (C. elegans)	55898	ENSG00000140553
TUBGCP2	tubulin, gamma complex associated protein 2	10844	ENSG00000130640
H1FX	H1 histone family, member X	8971	ENSG00000184897
MORF4L1	mortality factor 4 like 1	10933	ENSG00000185787
TTC1	tetratricopeptide repeat domain 1	7265	ENSG00000113312
EIF6	eukaryotic translation initiation factor 6	3692	ENSG00000242372
CUL5	cullin 5	8065	ENSG00000166266
SNX3	sorting nexin 3	8724	ENSG00000112335
SLC29A3	solute carrier family 29 (nucleoside transporters), member 3	55315	ENSG00000198246
PGM3	phosphoglucomutase 3	5238	ENSG00000013375
TSC22D1	TSC22 domain family, member 1	8848	ENSG00000102804
RAX2	retina and anterior neural fold homeobox 2	84839	ENSG00000173976
ALDH7A1	aldehyde dehydrogenase 7 family, member A1	501	ENSG00000164904
VSIG4	V-set and immunoglobulin domain containing 4	11326	ENSG00000155659
TSPAN13	tetraspanin 13	27075	ENSG00000106537
WBP1L	WW domain binding protein 1-like	54838	ENSG00000166272
SCAPER	S-phase cyclin A-associated protein in the ER	49855	ENSG00000140386
SLC35E1	solute carrier family 35, member E1	79939	ENSG00000127526
MUC15	mucin 15, cell surface associated	143662	ENSG00000169550
RTCA	RNA 3'-terminal phosphate cyclase	8634	ENSG00000137996
NFE2L3	nuclear factor (erythroid-derived 2)-like 3	9603	ENSG00000050344
DDX21	DEAD (Asp-Glu-Ala-Asp) box helicase 21	9188	ENSG00000165732
LARP7	La ribonucleoprotein domain family, member 7	51574	ENSG00000174720
SKP2	S-phase kinase-associated protein 2, E3 ubiquitin protein ligase	6502	ENSG00000145604
DPP9	dipeptidyl-peptidase 9	91039	ENSG00000142002
GGH	gamma-glutamyl hydrolase (conjugase, folylpolygammaglutamyl hydrolase)	8836	ENSG00000137563
PCGF1	polycomb group ring finger 1	84759	ENSG00000115289
PALLD	palladin, cytoskeletal associated protein	23022	ENSG00000129116
DDX23	DEAD (Asp-Glu-Ala-Asp) box polypeptide 23	9416	ENSG00000174243
MRPS7	mitochondrial ribosomal protein S7	51081	ENSG00000125445
DKK1	dickkopf 1 homolog (Xenopus laevis)	22943	ENSG00000107984
C2CD2	C2 calcium-dependent domain containing 2	25966	ENSG00000157617
DOCK7	dedicator of cytokinesis 7	85440	ENSG00000116641
TRIM26	tripartite motif containing 26	7726	ENSG00000234127
ATP6V1D	ATPase, H+ transporting, lysosomal 34kDa, V1 subunit D	51382	ENSG00000100554
FAM110A	family with sequence similarity 110, member A	83541	ENSG00000125898
TAF4	TAF4 RNA polymerase II, TATA box binding protein (TBP)-associated factor, 135kDa	6874	ENSG00000130699
CTBS	chitobiase, di-N-acetyl-	1486	ENSG00000117151
TBX3	T-box 3	6926	ENSG00000135111
BBX	bobby sox homolog (Drosophila)	56987	ENSG00000114439
PROCR	protein C receptor, endothelial	10544	ENSG00000101000
NR2F2	nuclear receptor subfamily 2, group F, member 2	7026	ENSG00000185551
SLC1A5	solute carrier family 1 (neutral amino acid transporter), member 5	6510	ENSG00000105281
PCNX	pecanex homolog (Drosophila)	22990	ENSG00000100731
PGAM1	phosphoglycerate mutase 1 (brain)	5223	ENSG00000171314
TRAPPC6A	trafficking protein particle complex 6A	79090	ENSG00000007255
PTGES	prostaglandin E synthase	9536	ENSG00000148344
ACOX3	acyl-CoA oxidase 3, pristanoyl	8310	ENSG00000087008
GPX1	glutathione peroxidase 1	2876	ENSG00000233276
ZBTB33	zinc finger and BTB domain containing 33	10009	ENSG00000177485
STRN3	striatin, calmodulin binding protein 3	29966	ENSG00000196792
PNISR	PNN-interacting serine/arginine-rich protein	25957	ENSG00000132424
LGR4	leucine-rich repeat containing G protein-coupled receptor 4	55366	ENSG00000205213
CROT	carnitine O-octanoyltransferase	54677	ENSG00000005469
C1orf198	chromosome 1 open reading frame 198	84886	ENSG00000119280
USP39	ubiquitin specific peptidase 39	10713	ENSG00000168883
PSME1	proteasome (prosome, macropain) activator subunit 1 (PA28 alpha)	5720	ENSG00000092010
CDC42EP5	CDC42 effector protein (Rho GTPase binding) 5	148170	ENSG00000167617
VASH1	vasohibin 1	22846	ENSG00000071246
PLAT	plasminogen activator, tissue	5327	ENSG00000104368
DAAM1	dishevelled associated activator of morphogenesis 1	23002	ENSG00000100592
LPIN1	lipin 1	23175	ENSG00000134324
SLC25A37	solute carrier family 25 (mitochondrial iron transporter), member 37	51312	ENSG00000147454
SARS2	seryl-tRNA synthetase 2, mitochondrial	54938	ENSG00000104835
SNX4	sorting nexin 4	8723	ENSG00000114520
AGPAT5	1-acylglycerol-3-phosphate O-acyltransferase 5 (lysophosphatidic acid acyltransferase, epsilon)	55326	ENSG00000155189
TINF2	TERF1 (TRF1)-interacting nuclear factor 2	26277	ENSG00000092330
FOSB	FBJ murine osteosarcoma viral oncogene homolog B	2354	ENSG00000125740
SERINC2	serine incorporator 2	347735	ENSG00000168528
SUCLG2	succinate-CoA ligase, GDP-forming, beta subunit	8801	ENSG00000172340
TRA2B	transformer 2 beta homolog (Drosophila)	6434	ENSG00000136527
CCT7	chaperonin containing TCP1, subunit 7 (eta)	10574	ENSG00000135624
SMARCE1	SWI/SNF related, matrix associated, actin dependent regulator of chromatin, subfamily e, member 1	6605	ENSG00000073584
CDC5L	CDC5 cell division cycle 5-like (S. pombe)	988	ENSG00000096401
ZNF524	zinc finger protein 524	147807	ENSG00000171443
ERGIC1	endoplasmic reticulum-golgi intermediate compartment (ERGIC) 1	57222	ENSG00000113719
FOXF2	forkhead box F2	2295	NA
CSNK1E	casein kinase 1, epsilon	1454	ENSG00000213923
NSUN2	NOP2/Sun RNA methyltransferase family, member 2	54888	ENSG00000037474
BNIP3L	BCL2/adenovirus E1B 19kDa interacting protein 3-like	665	ENSG00000104765
SLC35C1	solute carrier family 35, member C1	55343	ENSG00000181830
H3F3B	H3 histone, family 3B (H3.3B)	3021	ENSG00000132475
ZDHHC14	zinc finger, DHHC-type containing 14	79683	ENSG00000175048
ST7	suppression of tumorigenicity 7	7982	ENSG00000004866
MBOAT7	membrane bound O-acyltransferase domain containing 7	79143	ENSG00000125505
EIF3A	eukaryotic translation initiation factor 3, subunit A	8661	ENSG00000107581
CLNS1A	chloride channel, nucleotide-sensitive, 1A	1207	ENSG00000074201
IWS1	IWS1 homolog (S. cerevisiae)	55677	ENSG00000163166
TMEM40	transmembrane protein 40	55287	ENSG00000088726
WAS	Wiskott-Aldrich syndrome	7454	ENSG00000015285
SASH1	SAM and SH3 domain containing 1	23328	ENSG00000111961
NSMCE1	non-SMC element 1 homolog (S. cerevisiae)	197370	ENSG00000169189
HSPBAP1	HSPB (heat shock 27kDa) associated protein 1	79663	ENSG00000169087
HTATSF1	HIV-1 Tat specific factor 1	27336	ENSG00000102241
HIC2	hypermethylated in cancer 2	23119	ENSG00000169635
BMP1	bone morphogenetic protein 1	649	ENSG00000168487
BLMH	bleomycin hydrolase	642	ENSG00000108578
BMI1	BMI1 polycomb ring finger oncogene	648	ENSG00000168283
ZMAT3	zinc finger, matrin-type 3	64393	ENSG00000172667
TRIM29	tripartite motif containing 29	23650	ENSG00000137699
SNRPA1	small nuclear ribonucleoprotein polypeptide A'	6627	ENSG00000131876
C9orf78	chromosome 9 open reading frame 78	51759	ENSG00000136819
SLC7A7	solute carrier family 7 (amino acid transporter light chain, y+L system), member 7	9056	ENSG00000155465
TMEM55B	transmembrane protein 55B	90809	ENSG00000165782
GADD45G	growth arrest and DNA-damage-inducible, gamma	10912	ENSG00000130222
DHCR24	24-dehydrocholesterol reductase	1718	ENSG00000116133
B4GALT1	UDP-Gal:betaGlcNAc beta 1,4- galactosyltransferase, polypeptide 1	2683	ENSG00000086062
MRPL22	mitochondrial ribosomal protein L22	29093	ENSG00000082515
DPM3	dolichyl-phosphate mannosyltransferase polypeptide 3	54344	ENSG00000179085
PNKP	polynucleotide kinase 3'-phosphatase	11284	ENSG00000039650
FAM136A	family with sequence similarity 136, member A	84908	ENSG00000035141
C1orf50	chromosome 1 open reading frame 50	79078	ENSG00000164008
WDR48	WD repeat domain 48	57599	ENSG00000114742
NPLOC4	nuclear protein localization 4 homolog (S. cerevisiae)	55666	ENSG00000182446
CNOT3	CCR4-NOT transcription complex, subunit 3	4849	ENSG00000088038
THBS1	thrombospondin 1	7057	ENSG00000137801
EXOSC7	exosome component 7	23016	ENSG00000075914
LRRC8D	leucine rich repeat containing 8 family, member D	55144	ENSG00000171492
LYPD3	LY6/PLAUR domain containing 3	27076	ENSG00000124466
OXA1L	oxidase (cytochrome c) assembly 1-like	5018	ENSG00000155463
MYC	v-myc myelocytomatosis viral oncogene homolog (avian)	4609	ENSG00000136997
AIM1	absent in melanoma 1	202	ENSG00000112297
PPP4R1	protein phosphatase 4, regulatory subunit 1	9989	ENSG00000154845
ADCK2	aarF domain containing kinase 2	90956	ENSG00000133597
TMEM51	transmembrane protein 51	55092	ENSG00000171729
CPXM2	carboxypeptidase X (M14 family), member 2	119587	ENSG00000121898
MRPL40	mitochondrial ribosomal protein L40	64976	ENSG00000185608
INO80C	INO80 complex subunit C	125476	ENSG00000153391
C8orf58	chromosome 8 open reading frame 58	541565	ENSG00000241852
DRG2	developmentally regulated GTP binding protein 2	1819	ENSG00000108591
CSNK2A2	casein kinase 2, alpha prime polypeptide	1459	ENSG00000070770
TRAK2	trafficking protein, kinesin binding 2	66008	ENSG00000115993
SLC13A4	solute carrier family 13 (sodium/sulfate symporters), member 4	26266	ENSG00000164707
PIGC	phosphatidylinositol glycan anchor biosynthesis, class C	5279	ENSG00000135845
GFPT1	glutamine--fructose-6-phosphate transaminase 1	2673	ENSG00000198380
EML3	echinoderm microtubule associated protein like 3	256364	ENSG00000149499
STS	steroid sulfatase (microsomal), isozyme S	412	ENSG00000101846
ANAPC13	anaphase promoting complex subunit 13	25847	ENSG00000129055
TOPBP1	topoisomerase (DNA) II binding protein 1	11073	ENSG00000163781
TM9SF1	transmembrane 9 superfamily member 1	10548	ENSG00000100926
PRSS23	protease, serine, 23	11098	ENSG00000150687
ELL2	elongation factor, RNA polymerase II, 2	22936	ENSG00000118985
ANXA4	annexin A4	307	ENSG00000196975
RDH10	retinol dehydrogenase 10 (all-trans)	157506	ENSG00000121039
PACSIN3	protein kinase C and casein kinase substrate in neurons 3	29763	ENSG00000165912
RAP1B	RAP1B, member of RAS oncogene family	5908	ENSG00000127314
MFNG	MFNG O-fucosylpeptide 3-beta-N-acetylglucosaminyltransferase	4242	ENSG00000100060
PYGL	phosphorylase, glycogen, liver	5836	ENSG00000100504
ZC3H7A	zinc finger CCCH-type containing 7A	29066	ENSG00000122299
ANGPTL4	angiopoietin-like 4	51129	ENSG00000167772
PLA2G2A	phospholipase A2, group IIA (platelets, synovial fluid)	5320	ENSG00000188257
MMP15	matrix metallopeptidase 15 (membrane-inserted)	4324	ENSG00000102996
SLCO4A1	solute carrier organic anion transporter family, member 4A1	28231	ENSG00000101187
GOLGA2	golgin A2	2801	ENSG00000167110
SOX7	SRY (sex determining region Y)-box 7	83595	ENSG00000171056
RBMX	RNA binding motif protein, X-linked	27316	ENSG00000147274
VCAN	versican	1462	ENSG00000038427
SRP68	signal recognition particle 68kDa	6730	ENSG00000167881
NUP93	nucleoporin 93kDa	9688	ENSG00000102900
APPL2	adaptor protein, phosphotyrosine interaction, PH domain and leucine zipper containing 2	55198	ENSG00000136044
EIF2B2	eukaryotic translation initiation factor 2B, subunit 2 beta, 39kDa	8892	ENSG00000119718
C7orf50	chromosome 7 open reading frame 50	84310	ENSG00000146540
TSSC4	tumor suppressing subtransferable candidate 4	10078	ENSG00000184281
MSN	moesin	4478	ENSG00000147065
COX4I2	cytochrome c oxidase subunit IV isoform 2 (lung)	84701	ENSG00000131055
NUDT3	nudix (nucleoside diphosphate linked moiety X)-type motif 3	11165	ENSG00000112664
EMC6	ER membrane protein complex subunit 6	83460	ENSG00000127774
ZNF511	zinc finger protein 511	118472	ENSG00000198546
ZBTB4	zinc finger and BTB domain containing 4	57659	ENSG00000174282
IFNAR2	interferon (alpha, beta and omega) receptor 2	3455	ENSG00000159110
TMEM100	transmembrane protein 100	55273	ENSG00000166292
TM2D1	TM2 domain containing 1	83941	ENSG00000162604
RAF1	v-raf-1 murine leukemia viral oncogene homolog 1	5894	ENSG00000132155
MFSD11	major facilitator superfamily domain containing 11	79157	ENSG00000092931
ISCA2	iron-sulfur cluster assembly 2 homolog (S. cerevisiae)	122961	ENSG00000165898
HNRNPA3	heterogeneous nuclear ribonucleoprotein A3	220988	ENSG00000170144
CD320	CD320 molecule	51293	ENSG00000167775
COMMD3	COMM domain containing 3	23412	ENSG00000148444
TRAPPC1	trafficking protein particle complex 1	58485	ENSG00000170043
PPP1R14A	protein phosphatase 1, regulatory (inhibitor) subunit 14A	94274	ENSG00000167641
FAM82A2	family with sequence similarity 82, member A2	55177	ENSG00000137824
ARHGEF17	Rho guanine nucleotide exchange factor (GEF) 17	9828	ENSG00000110237
NAGA	N-acetylgalactosaminidase, alpha-	4668	ENSG00000198951
KRT23	keratin 23 (histone deacetylase inducible)	25984	ENSG00000108244
MED30	mediator complex subunit 30	90390	ENSG00000164758
RAB3GAP2	RAB3 GTPase activating protein subunit 2 (non-catalytic)	25782	ENSG00000118873
ZNF185	zinc finger protein 185 (LIM domain)	7739	ENSG00000147394
MAGOH	mago-nashi homolog, proliferation-associated (Drosophila)	4116	ENSG00000162385
LRRC8A	leucine rich repeat containing 8 family, member A	56262	ENSG00000136802
ATF3	activating transcription factor 3	467	ENSG00000162772
ATP1B1	ATPase, Na+/K+ transporting, beta 1 polypeptide	481	ENSG00000143153
SERP1	stress-associated endoplasmic reticulum protein 1	27230	ENSG00000120742
TRIM28	tripartite motif containing 28	10155	ENSG00000130726
ISG20	interferon stimulated exonuclease gene 20kDa	3669	ENSG00000172183
SUPT16H	suppressor of Ty 16 homolog (S. cerevisiae)	11198	ENSG00000092201
CERS6	ceramide synthase 6	253782	ENSG00000172292
IGIP	IgA-inducing protein homolog (Bos taurus)	492311	ENSG00000182700
NGFRAP1	nerve growth factor receptor (TNFRSF16) associated protein 1	27018	ENSG00000166681
NDNF	neuron-derived neurotrophic factor	79625	ENSG00000173376
CXCL1	chemokine (C-X-C motif) ligand 1 (melanoma growth stimulating activity, alpha)	2919	ENSG00000163739
ATF6	activating transcription factor 6	22926	ENSG00000118217
C14orf102	chromosome 14 open reading frame 102	55051	ENSG00000119720
PQLC1	PQ loop repeat containing 1	80148	ENSG00000122490
UBE2N	ubiquitin-conjugating enzyme E2N	7334	ENSG00000177889
SPRY1	sprouty homolog 1, antagonist of FGF signaling (Drosophila)	10252	ENSG00000164056
HSPB6	heat shock protein, alpha-crystallin-related, B6	126393	ENSG00000004776
TMEM134	transmembrane protein 134	80194	ENSG00000172663
HERC5	HECT and RLD domain containing E3 ubiquitin protein ligase 5	51191	ENSG00000138646
FAM217B	family with sequence similarity 217, member B	63939	ENSG00000196227
SECISBP2	SECIS binding protein 2	79048	ENSG00000187742
RCAN1	regulator of calcineurin 1	1827	ENSG00000159200
CHST14	carbohydrate (N-acetylgalactosamine 4-0) sulfotransferase 14	113189	ENSG00000169105
INPP1	inositol polyphosphate-1-phosphatase	3628	ENSG00000151689
EFNB1	ephrin-B1	1947	ENSG00000090776
PHLDA2	pleckstrin homology-like domain, family A, member 2	7262	ENSG00000181649
GIGYF2	GRB10 interacting GYF protein 2	26058	ENSG00000204120
LRRC47	leucine rich repeat containing 47	57470	ENSG00000130764
FADS3	fatty acid desaturase 3	3995	ENSG00000221968
ALDH3B2	aldehyde dehydrogenase 3 family, member B2	222	ENSG00000132746
CCNK	cyclin K	8812	ENSG00000090061
DNAJC14	DnaJ (Hsp40) homolog, subfamily C, member 14	85406	ENSG00000135392
SS18L2	synovial sarcoma translocation gene on chromosome 18-like 2	51188	ENSG00000008324
PIGP	phosphatidylinositol glycan anchor biosynthesis, class P	51227	ENSG00000185808
CD9	CD9 molecule	928	ENSG00000010278
AXIN2	axin 2	8313	ENSG00000168646
CITED2	Cbp/p300-interacting transactivator, with Glu/Asp-rich carboxy-terminal domain, 2	10370	ENSG00000164442
MED1	mediator complex subunit 1	5469	ENSG00000125686
SLC16A5	solute carrier family 16, member 5 (monocarboxylic acid transporter 6)	9121	ENSG00000170190
PNPO	pyridoxamine 5'-phosphate oxidase	55163	ENSG00000108439
PLBD1	phospholipase B domain containing 1	79887	ENSG00000121316
VAV3	vav 3 guanine nucleotide exchange factor	10451	ENSG00000134215
SLC40A1	solute carrier family 40 (iron-regulated transporter), member 1	30061	ENSG00000138449
CCDC71	coiled-coil domain containing 71	64925	ENSG00000177352
MITD1	MIT, microtubule interacting and transport, domain containing 1	129531	ENSG00000158411
PXN	paxillin	5829	ENSG00000089159
KAT2A	K(lysine) acetyltransferase 2A	2648	ENSG00000108773
TMEM126B	transmembrane protein 126B	55863	ENSG00000171204
TMEM126A	transmembrane protein 126A	84233	ENSG00000171202
DIAPH2	diaphanous homolog 2 (Drosophila)	1730	ENSG00000147202
SNRK	SNF related kinase	54861	ENSG00000163788
ADSL	adenylosuccinate lyase	158	ENSG00000239900
BMS1	BMS1 homolog, ribosome assembly protein (yeast)	9790	ENSG00000165733
INHA	inhibin, alpha	3623	ENSG00000123999
KLF6	Kruppel-like factor 6	1316	ENSG00000067082
FADD	Fas (TNFRSF6)-associated via death domain	8772	ENSG00000168040
DCTN6	dynactin 6	10671	ENSG00000104671
KIAA0430	KIAA0430	9665	ENSG00000166783
DGCR2	DiGeorge syndrome critical region gene 2	9993	ENSG00000070413
RYK	receptor-like tyrosine kinase	6259	ENSG00000163785
FGD5	FYVE, RhoGEF and PH domain containing 5	152273	ENSG00000154783
DUSP11	dual specificity phosphatase 11 (RNA/RNP complex 1-interacting)	8446	ENSG00000144048
RABL6	RAB, member RAS oncogene family-like 6	55684	ENSG00000196642
ITFG3	integrin alpha FG-GAP repeat containing 3	83986	ENSG00000167930
PURA	purine-rich element binding protein A	5813	ENSG00000185129
SUV39H1	suppressor of variegation 3-9 homolog 1 (Drosophila)	6839	ENSG00000101945
DDB1	damage-specific DNA binding protein 1, 127kDa	1642	ENSG00000167986
TBCE	tubulin folding cofactor E	6905	ENSG00000116957
UBL3	ubiquitin-like 3	5412	ENSG00000122042
PIGM	phosphatidylinositol glycan anchor biosynthesis, class M	93183	ENSG00000143315
STRA13	stimulated by retinoic acid 13 homolog (mouse)	201254	ENSG00000169689
SNRPF	small nuclear ribonucleoprotein polypeptide F	6636	ENSG00000139343
MPP5	membrane protein, palmitoylated 5 (MAGUK p55 subfamily member 5)	64398	ENSG00000072415
BRIX1	BRX1, biogenesis of ribosomes, homolog (S. cerevisiae)	55299	ENSG00000113460
COX16	COX16 cytochrome c oxidase assembly homolog (S. cerevisiae)	51241	ENSG00000133983
TRIM68	tripartite motif containing 68	55128	ENSG00000167333
C17orf79	chromosome 17 open reading frame 79	55352	ENSG00000172301
SLC30A7	solute carrier family 30 (zinc transporter), member 7	148867	ENSG00000162695
RALGAPB	Ral GTPase activating protein, beta subunit (non-catalytic)	57148	ENSG00000170471
YIPF4	Yip1 domain family, member 4	84272	ENSG00000119820
CDC42	cell division cycle 42 (GTP binding protein, 25kDa)	998	ENSG00000070831
SAMM50	sorting and assembly machinery component 50 homolog (S. cerevisiae)	25813	ENSG00000100347
GOT2	glutamic-oxaloacetic transaminase 2, mitochondrial (aspartate aminotransferase 2)	2806	ENSG00000125166
TBC1D10A	TBC1 domain family, member 10A	83874	ENSG00000099992
SLC39A7	solute carrier family 39 (zinc transporter), member 7	7922	ENSG00000112473
UQCRC2	ubiquinol-cytochrome c reductase core protein II	7385	ENSG00000140740
RPF2	ribosome production factor 2 homolog (S. cerevisiae)	84154	ENSG00000197498
ZNF526	zinc finger protein 526	116115	ENSG00000167625
GPAA1	glycosylphosphatidylinositol anchor attachment protein 1 homolog (yeast)	8733	ENSG00000197858
ASH2L	ash2 (absent, small, or homeotic)-like (Drosophila)	9070	ENSG00000129691
NUCKS1	nuclear casein kinase and cyclin-dependent kinase substrate 1	64710	ENSG00000069275
MED29	mediator complex subunit 29	55588	ENSG00000063322
GOLT1B	golgi transport 1B	51026	ENSG00000111711
CNNM3	cyclin M3	26505	ENSG00000168763
KTI12	KTI12 homolog, chromatin associated (S. cerevisiae)	112970	ENSG00000198841
C5orf51	chromosome 5 open reading frame 51	285636	ENSG00000205765
FBXW4	F-box and WD repeat domain containing 4	6468	ENSG00000107829
RNF144B	ring finger protein 144B	255488	ENSG00000137393
ITPA	inosine triphosphatase (nucleoside triphosphate pyrophosphatase)	3704	ENSG00000125877
RPS4Y1	ribosomal protein S4, Y-linked 1	6192	NA
TMEM216	transmembrane protein 216	51259	ENSG00000187049
ACBD6	acyl-CoA binding domain containing 6	84320	ENSG00000135847
SUMF2	sulfatase modifying factor 2	25870	ENSG00000129103
MTHFD1L	methylenetetrahydrofolate dehydrogenase (NADP+ dependent) 1-like	25902	ENSG00000120254
OGFR	opioid growth factor receptor	11054	ENSG00000060491
PRPSAP1	phosphoribosyl pyrophosphate synthetase-associated protein 1	5635	ENSG00000161542
TYSND1	trypsin domain containing 1	219743	ENSG00000156521
CDK5RAP3	CDK5 regulatory subunit associated protein 3	80279	ENSG00000108465
YTHDF2	YTH domain family, member 2	51441	ENSG00000198492
EIF4ENIF1	eukaryotic translation initiation factor 4E nuclear import factor 1	56478	ENSG00000184708
GTPBP6	GTP binding protein 6 (putative)	8225	ENSG00000178605
EPSTI1	epithelial stromal interaction 1 (breast)	94240	ENSG00000133106
MFAP4	microfibrillar-associated protein 4	4239	ENSG00000166482
C1QTNF6	C1q and tumor necrosis factor related protein 6	114904	ENSG00000133466
VPS4A	vacuolar protein sorting 4 homolog A (S. cerevisiae)	27183	ENSG00000132612
SSB	Sjogren syndrome antigen B (autoantigen La)	6741	ENSG00000138385
ZNF468	zinc finger protein 468	90333	ENSG00000204604
MTMR9	myotubularin related protein 9	66036	ENSG00000104643
CRIPT	cysteine-rich PDZ-binding protein	9419	ENSG00000119878
PABPN1	poly(A) binding protein, nuclear 1	8106	ENSG00000100836
GPT2	glutamic pyruvate transaminase (alanine aminotransferase) 2	84706	ENSG00000166123
DCTN3	dynactin 3 (p22)	11258	ENSG00000137100
PPP1R2	protein phosphatase 1, regulatory (inhibitor) subunit 2	5504	ENSG00000184203
ZNF395	zinc finger protein 395	55893	ENSG00000186918
AEBP1	AE binding protein 1	165	ENSG00000106624
TLN1	talin 1	7094	ENSG00000137076
ETV5	ets variant 5	2119	ENSG00000244405
SCD	stearoyl-CoA desaturase (delta-9-desaturase)	6319	ENSG00000099194
RGS2	regulator of G-protein signaling 2, 24kDa	5997	ENSG00000116741
ADAMTSL4	ADAMTS-like 4	54507	ENSG00000143382
USB1	U6 snRNA biogenesis 1	79650	ENSG00000103005
GTF2E2	general transcription factor IIE, polypeptide 2, beta 34kDa	2961	ENSG00000197265
CES2	carboxylesterase 2	8824	ENSG00000172831
PFKL	phosphofructokinase, liver	5211	ENSG00000141959
OCRL	oculocerebrorenal syndrome of Lowe	4952	ENSG00000122126
SCHIP1	schwannomin interacting protein 1	29970	ENSG00000250588,ENSG00000151967
EI24	etoposide induced 2.4 mRNA	9538	ENSG00000149547
FAM89B	family with sequence similarity 89, member B	23625	ENSG00000176973
LIMCH1	LIM and calponin homology domains 1	22998	ENSG00000064042
BRAT1	BRCA1-associated ATM activator 1	221927	ENSG00000106009
APCDD1	adenomatosis polyposis coli down-regulated 1	147495	ENSG00000154856
POLR2I	polymerase (RNA) II (DNA directed) polypeptide I, 14.5kDa	5438	ENSG00000105258
TRAFD1	TRAF-type zinc finger domain containing 1	10906	ENSG00000135148
PRL	prolactin	5617	ENSG00000172179
NME6	NME/NM23 nucleoside diphosphate kinase 6	10201	ENSG00000172113
PPAT	phosphoribosyl pyrophosphate amidotransferase	5471	ENSG00000128059
ELP3	elongator acetyltransferase complex subunit 3	55140	ENSG00000134014
JMJD1C	jumonji domain containing 1C	221037	ENSG00000171988
MLLT1	myeloid/lymphoid or mixed-lineage leukemia (trithorax homolog, Drosophila); translocated to, 1	4298	ENSG00000130382
TRPV4	transient receptor potential cation channel, subfamily V, member 4	59341	ENSG00000111199
CREBRF	CREB3 regulatory factor	153222	ENSG00000164463
DEK	DEK oncogene	7913	ENSG00000124795
CRBN	cereblon	51185	ENSG00000113851
GBA	glucosidase, beta, acid	2629	ENSG00000177628
TCEB1	transcription elongation factor B (SIII), polypeptide 1 (15kDa, elongin C)	6921	ENSG00000154582
PRRC1	proline-rich coiled-coil 1	133619	ENSG00000164244
EIF2A	eukaryotic translation initiation factor 2A, 65kDa	83939	ENSG00000144895
UFM1	ubiquitin-fold modifier 1	51569	ENSG00000120686
FCN3	ficolin (collagen/fibrinogen domain containing) 3 (Hakata antigen)	8547	ENSG00000142748
NUBP1	nucleotide binding protein 1	4682	ENSG00000103274
RANBP9	RAN binding protein 9	10048	ENSG00000010017
DAPK3	death-associated protein kinase 3	1613	ENSG00000167657
SOX13	SRY (sex determining region Y)-box 13	9580	ENSG00000143842
PHACTR4	phosphatase and actin regulator 4	65979	ENSG00000204138
PIP4K2B	phosphatidylinositol-5-phosphate 4-kinase, type II, beta	8396	ENSG00000141720
PALM	paralemmin	5064	ENSG00000099864
UAP1	UDP-N-acteylglucosamine pyrophosphorylase 1	6675	ENSG00000117143
NFIL3	nuclear factor, interleukin 3 regulated	4783	ENSG00000165030
PCBD1	pterin-4 alpha-carbinolamine dehydratase/dimerization cofactor of hepatocyte nuclear factor 1 alpha	5092	ENSG00000166228
SPAG7	sperm associated antigen 7	9552	ENSG00000091640
FN3KRP	fructosamine 3 kinase related protein	79672	ENSG00000141560
CTSA	cathepsin A	5476	ENSG00000064601
YWHAZ	tyrosine 3-monooxygenase/tryptophan 5-monooxygenase activation protein, zeta polypeptide	7534	ENSG00000164924
PCID2	PCI domain containing 2	55795	ENSG00000126226
ADNP2	ADNP homeobox 2	22850	ENSG00000101544
DYNLRB1	dynein, light chain, roadblock-type 1	83658	ENSG00000125971
PRKAB1	protein kinase, AMP-activated, beta 1 non-catalytic subunit	5564	ENSG00000111725
MTA3	metastasis associated 1 family, member 3	57504	ENSG00000057935
THOC6	THO complex 6 homolog (Drosophila)	79228	ENSG00000131652
FCER1G	Fc fragment of IgE, high affinity I, receptor for; gamma polypeptide	2207	ENSG00000158869
PSMA2	proteasome (prosome, macropain) subunit, alpha type, 2	5683	ENSG00000106588,ENSG00000256646
MUL1	mitochondrial E3 ubiquitin protein ligase 1	79594	ENSG00000090432
KIAA1199	KIAA1199	57214	ENSG00000103888
FZD10	frizzled family receptor 10	11211	ENSG00000111432
SEC22A	SEC22 vesicle trafficking protein homolog A (S. cerevisiae)	26984	ENSG00000121542
PDIA5	protein disulfide isomerase family A, member 5	10954	ENSG00000065485
CANX	calnexin	821	ENSG00000127022
SBDS	Shwachman-Bodian-Diamond syndrome	51119	ENSG00000126524
SGTA	small glutamine-rich tetratricopeptide repeat (TPR)-containing, alpha	6449	ENSG00000104969
UBXN2A	UBX domain protein 2A	165324	ENSG00000173960
COX14	COX14 cytochrome c oxidase assembly homolog (S. cerevisiae)	84987	ENSG00000178449
MC1R	melanocortin 1 receptor (alpha melanocyte stimulating hormone receptor)	4157	ENSG00000258839
CS	citrate synthase	1431	ENSG00000062485
ZNF787	zinc finger protein 787	126208	ENSG00000142409
CD163	CD163 molecule	9332	ENSG00000177575
CLTB	clathrin, light chain B	1212	ENSG00000175416
GNG5	guanine nucleotide binding protein (G protein), gamma 5	2787	ENSG00000174021
ZNF544	zinc finger protein 544	27300	ENSG00000198131
DNAL4	dynein, axonemal, light chain 4	10126	ENSG00000100246
C16orf48	chromosome 16 open reading frame 48	84080	ENSG00000124074
CYB5R3	cytochrome b5 reductase 3	1727	ENSG00000100243
CHP1	calcineurin-like EF hand protein 1	11261	ENSG00000187446
UBQLN4	ubiquilin 4	56893	ENSG00000160803
ANTXR2	anthrax toxin receptor 2	118429	ENSG00000163297
NXT1	NTF2-like export factor 1	29107	ENSG00000132661
STAG2	stromal antigen 2	10735	ENSG00000101972
MRPS35	mitochondrial ribosomal protein S35	60488	ENSG00000061794
GLO1	glyoxalase I	2739	ENSG00000124767
BICD2	bicaudal D homolog 2 (Drosophila)	23299	ENSG00000185963
CADM1	cell adhesion molecule 1	23705	ENSG00000182985
EDEM2	ER degradation enhancer, mannosidase alpha-like 2	55741	ENSG00000088298
C14orf166	chromosome 14 open reading frame 166	51637	ENSG00000087302
MBD3	methyl-CpG binding domain protein 3	53615	ENSG00000071655
FANCE	Fanconi anemia, complementation group E	2178	ENSG00000112039
PDHX	pyruvate dehydrogenase complex, component X	8050	ENSG00000110435
CASP4	caspase 4, apoptosis-related cysteine peptidase	837	ENSG00000196954
S100A16	S100 calcium binding protein A16	140576	ENSG00000188643
CAMK2N1	calcium/calmodulin-dependent protein kinase II inhibitor 1	55450	ENSG00000162545
NUDT1	nudix (nucleoside diphosphate linked moiety X)-type motif 1	4521	ENSG00000106268
ARHGEF6	Rac/Cdc42 guanine nucleotide exchange factor (GEF) 6	9459	ENSG00000129675
PSMC6	proteasome (prosome, macropain) 26S subunit, ATPase, 6	5706	ENSG00000100519
RBPMS2	RNA binding protein with multiple splicing 2	348093	ENSG00000166831
TAPBPL	TAP binding protein-like	55080	ENSG00000139192
SRF	serum response factor (c-fos serum response element-binding transcription factor)	6722	ENSG00000112658
TLE1	transducin-like enhancer of split 1 (E(sp1) homolog, Drosophila)	7088	ENSG00000196781
TMEM101	transmembrane protein 101	84336	ENSG00000091947
PSMD6	proteasome (prosome, macropain) 26S subunit, non-ATPase, 6	9861	ENSG00000163636
FBLN7	fibulin 7	129804	ENSG00000144152
SPHK2	sphingosine kinase 2	56848	ENSG00000063176
DHX38	DEAH (Asp-Glu-Ala-His) box polypeptide 38	9785	ENSG00000140829
PTN	pleiotrophin	5764	ENSG00000105894
BCKDK	branched chain ketoacid dehydrogenase kinase	10295	ENSG00000103507
GCLM	glutamate-cysteine ligase, modifier subunit	2730	ENSG00000023909
PGM2	phosphoglucomutase 2	55276	ENSG00000169299
TUSC1	tumor suppressor candidate 1	286319	ENSG00000198680
IFI35	interferon-induced protein 35	3430	ENSG00000068079
CHIC2	cysteine-rich hydrophobic domain 2	26511	ENSG00000109220
AP3D1	adaptor-related protein complex 3, delta 1 subunit	8943	ENSG00000065000
FAM117B	family with sequence similarity 117, member B	150864	ENSG00000138439
SBF1	SET binding factor 1	6305	ENSG00000100241
FAM49A	family with sequence similarity 49, member A	81553	ENSG00000197872
XPR1	xenotropic and polytropic retrovirus receptor 1	9213	ENSG00000143324
FERMT3	fermitin family member 3	83706	ENSG00000149781
TMEM63A	transmembrane protein 63A	9725	ENSG00000196187
KIF5B	kinesin family member 5B	3799	ENSG00000170759
MRPS22	mitochondrial ribosomal protein S22	56945	ENSG00000175110
SEC24C	SEC24 family, member C (S. cerevisiae)	9632	ENSG00000176986
BMP7	bone morphogenetic protein 7	655	ENSG00000101144
DCTN4	dynactin 4 (p62)	51164	ENSG00000132912
STC2	stanniocalcin 2	8614	ENSG00000113739
RRBP1	ribosome binding protein 1 homolog 180kDa (dog)	6238	ENSG00000125844
DUS2L	dihydrouridine synthase 2-like, SMM1 homolog (S. cerevisiae)	54920	ENSG00000167264
C12orf75	chromosome 12 open reading frame 75	387882	ENSG00000235162
SLC7A4	solute carrier family 7 (orphan transporter), member 4	6545	ENSG00000099960
SP1	Sp1 transcription factor	6667	ENSG00000185591
TXNL1	thioredoxin-like 1	9352	ENSG00000091164
TPM2	tropomyosin 2 (beta)	7169	ENSG00000198467
KDM5B	lysine (K)-specific demethylase 5B	10765	ENSG00000117139
TMEM39A	transmembrane protein 39A	55254	ENSG00000176142
CRIM1	cysteine rich transmembrane BMP regulator 1 (chordin-like)	51232	ENSG00000150938
RC3H2	ring finger and CCCH-type domains 2	54542	ENSG00000056586
COG1	component of oligomeric golgi complex 1	9382	ENSG00000166685
PRMT2	protein arginine methyltransferase 2	3275	ENSG00000160310
TMEM187	transmembrane protein 187	8269	ENSG00000177854
WDSUB1	WD repeat, sterile alpha motif and U-box domain containing 1	151525	ENSG00000196151
LEMD2	LEM domain containing 2	221496	ENSG00000161904
TRIM33	tripartite motif containing 33	51592	ENSG00000197323
UPF1	UPF1 regulator of nonsense transcripts homolog (yeast)	5976	ENSG00000005007
NDP	Norrie disease (pseudoglioma)	4693	ENSG00000124479
SLC6A4	solute carrier family 6 (neurotransmitter transporter, serotonin), member 4	6532	ENSG00000108576
NPIPL2	nuclear pore complex interacting protein-like 2	440348	ENSG00000196436
RAP2C	RAP2C, member of RAS oncogene family	57826	ENSG00000123728
ARRB1	arrestin, beta 1	408	ENSG00000137486
SMARCD2	SWI/SNF related, matrix associated, actin dependent regulator of chromatin, subfamily d, member 2	6603	ENSG00000108604
GIMAP4	GTPase, IMAP family member 4	55303	ENSG00000133574
TRAPPC12	trafficking protein particle complex 12	51112	ENSG00000171853
TEK	TEK tyrosine kinase, endothelial	7010	ENSG00000120156
FLVCR2	feline leukemia virus subgroup C cellular receptor family, member 2	55640	ENSG00000119686
ASCC2	activating signal cointegrator 1 complex subunit 2	84164	ENSG00000100325
PIGQ	phosphatidylinositol glycan anchor biosynthesis, class Q	9091	ENSG00000007541
DNAJC3	DnaJ (Hsp40) homolog, subfamily C, member 3	5611	ENSG00000102580
GPBP1	GC-rich promoter binding protein 1	65056	ENSG00000062194
AHSP	alpha hemoglobin stabilizing protein	51327	ENSG00000169877
NOL7	nucleolar protein 7, 27kDa	51406	ENSG00000225921
NUP160	nucleoporin 160kDa	23279	ENSG00000030066
DDX27	DEAD (Asp-Glu-Ala-Asp) box polypeptide 27	55661	ENSG00000124228
MIS12	MIS12, MIND kinetochore complex component, homolog (S. pombe)	79003	ENSG00000167842
CDR2L	cerebellar degeneration-related protein 2-like	30850	ENSG00000109089
AP1M2	adaptor-related protein complex 1, mu 2 subunit	10053	ENSG00000129354
SREBF2	sterol regulatory element binding transcription factor 2	6721	ENSG00000198911
GABARAP	GABA(A) receptor-associated protein	11337	ENSG00000170296
DUSP12	dual specificity phosphatase 12	11266	ENSG00000081721
GOLGA5	golgin A5	9950	ENSG00000066455
BOP1	block of proliferation 1	23246	ENSG00000170727
NUP153	nucleoporin 153kDa	9972	ENSG00000124789
LYRM5	LYR motif containing 5	144363	ENSG00000205707
PGAP2	post-GPI attachment to proteins 2	27315	ENSG00000148985
NDUFC1	NADH dehydrogenase (ubiquinone) 1, subcomplex unknown, 1, 6kDa	4717	ENSG00000109390
AATF	apoptosis antagonizing transcription factor	26574	ENSG00000108270
TNIP1	TNFAIP3 interacting protein 1	10318	ENSG00000145901
TOR1A	torsin family 1, member A (torsin A)	1861	ENSG00000136827
IGFBP1	insulin-like growth factor binding protein 1	3484	ENSG00000146678
SERTAD4	SERTA domain containing 4	56256	ENSG00000082497
SMPD1	sphingomyelin phosphodiesterase 1, acid lysosomal	6609	ENSG00000166311
RNF11	ring finger protein 11	26994	ENSG00000123091
KIAA0240	KIAA0240	23506	ENSG00000112624
MRPL24	mitochondrial ribosomal protein L24	79590	ENSG00000143314
AP3B1	adaptor-related protein complex 3, beta 1 subunit	8546	ENSG00000132842
NIPAL1	NIPA-like domain containing 1	152519	ENSG00000163293
C10orf76	chromosome 10 open reading frame 76	79591	ENSG00000120029
DCUN1D5	DCN1, defective in cullin neddylation 1, domain containing 5 (S. cerevisiae)	84259	ENSG00000137692
MRPS18B	mitochondrial ribosomal protein S18B	28973	ENSG00000204568
RSPO3	R-spondin 3	84870	ENSG00000146374
ANKDD1A	ankyrin repeat and death domain containing 1A	348094	ENSG00000166839
WDR12	WD repeat domain 12	55759	ENSG00000138442
POLR2C	polymerase (RNA) II (DNA directed) polypeptide C, 33kDa	5432	ENSG00000102978
DPEP2	dipeptidase 2	64174	ENSG00000167261
DDX3X	DEAD (Asp-Glu-Ala-Asp) box polypeptide 3, X-linked	1654	ENSG00000215301
KCTD14	potassium channel tetramerisation domain containing 14	65987	ENSG00000151364
PSMD13	proteasome (prosome, macropain) 26S subunit, non-ATPase, 13	5719	ENSG00000185627
TMEM139	transmembrane protein 139	135932	ENSG00000178826
SERINC3	serine incorporator 3	10955	ENSG00000132824
LONP2	lon peptidase 2, peroxisomal	83752	ENSG00000102910
XXYLT1	xyloside xylosyltransferase 1	152002	ENSG00000173950
TFAM	transcription factor A, mitochondrial	7019	ENSG00000108064
TRIP6	thyroid hormone receptor interactor 6	7205	ENSG00000087077
RPUSD4	RNA pseudouridylate synthase domain containing 4	84881	ENSG00000165526
PHF23	PHD finger protein 23	79142	ENSG00000040633
POP4	processing of precursor 4, ribonuclease P/MRP subunit (S. cerevisiae)	10775	ENSG00000105171
SLC4A2	solute carrier family 4, anion exchanger, member 2 (erythrocyte membrane protein band 3-like 1)	6522	ENSG00000164889
LTV1	LTV1 homolog (S. cerevisiae)	84946	ENSG00000135521
CLINT1	clathrin interactor 1	9685	ENSG00000113282
ITGB5	integrin, beta 5	3693	ENSG00000082781
GRPEL2	GrpE-like 2, mitochondrial (E. coli)	134266	ENSG00000164284
LMNA	lamin A/C	4000	ENSG00000160789
FBRS	fibrosin	64319	ENSG00000156860
MCTS1	malignant T cell amplified sequence 1	28985	ENSG00000232119
RPL13	ribosomal protein L13	6137	ENSG00000167526
RSL24D1	ribosomal L24 domain containing 1	51187	ENSG00000137876
DDX56	DEAD (Asp-Glu-Ala-Asp) box helicase 56	54606	ENSG00000136271
DNPEP	aspartyl aminopeptidase	23549	ENSG00000123992
BACE2	beta-site APP-cleaving enzyme 2	25825	ENSG00000182240
TTI2	TELO2 interacting protein 2	80185	ENSG00000129696
FOXN2	forkhead box N2	3344	ENSG00000170802
LAMB2	laminin, beta 2 (laminin S)	3913	ENSG00000172037
AZIN1	antizyme inhibitor 1	51582	ENSG00000155096
PRMT5	protein arginine methyltransferase 5	10419	ENSG00000100462
ZNF518B	zinc finger protein 518B	85460	ENSG00000178163
TMEM45A	transmembrane protein 45A	55076	ENSG00000181458
SERBP1	SERPINE1 mRNA binding protein 1	26135	ENSG00000142864
DNAJC7	DnaJ (Hsp40) homolog, subfamily C, member 7	7266	ENSG00000168259
HMGCR	3-hydroxy-3-methylglutaryl-CoA reductase	3156	ENSG00000113161
LMF2	lipase maturation factor 2	91289	ENSG00000100258
DMAP1	DNA methyltransferase 1 associated protein 1	55929	ENSG00000178028
C16orf72	chromosome 16 open reading frame 72	29035	ENSG00000182831
RB1CC1	RB1-inducible coiled-coil 1	9821	ENSG00000023287
MYO10	myosin X	4651	ENSG00000145555
PRRC2A	proline-rich coiled-coil 2A	7916	ENSG00000204469
IP6K1	inositol hexakisphosphate kinase 1	9807	ENSG00000176095
ILK	integrin-linked kinase	3611	ENSG00000166333
FRG1	FSHD region gene 1	2483	ENSG00000109536
MATR3	matrin 3	9782	ENSG00000015479
PAAF1	proteasomal ATPase-associated factor 1	80227	ENSG00000175575
DCP2	DCP2 decapping enzyme homolog (S. cerevisiae)	167227	ENSG00000172795
CYB5A	cytochrome b5 type A (microsomal)	1528	ENSG00000166347
DHX32	DEAH (Asp-Glu-Ala-His) box polypeptide 32	55760	ENSG00000089876
LCMT1	leucine carboxyl methyltransferase 1	51451	ENSG00000205629
TEX30	testis expressed 30	93081	ENSG00000151287
SETD3	SET domain containing 3	84193	ENSG00000183576
LEMD3	LEM domain containing 3	23592	ENSG00000174106
EMILIN2	elastin microfibril interfacer 2	84034	ENSG00000132205
SURF1	surfeit 1	6834	ENSG00000148290
CD97	CD97 molecule	976	ENSG00000123146
GPN1	GPN-loop GTPase 1	11321	ENSG00000198522
AURKA	aurora kinase A	6790	ENSG00000087586
B3GNT1	UDP-GlcNAc:betaGal beta-1,3-N-acetylglucosaminyltransferase 1	11041	ENSG00000174684
PPAPDC2	phosphatidic acid phosphatase type 2 domain containing 2	403313	ENSG00000205808
MB21D2	Mab-21 domain containing 2	151963	ENSG00000180611
STK25	serine/threonine kinase 25	10494	ENSG00000115694
PHPT1	phosphohistidine phosphatase 1	29085	ENSG00000054148
RAD54L2	RAD54-like 2 (S. cerevisiae)	23132	ENSG00000164080
SARNP	SAP domain containing ribonucleoprotein	84324	ENSG00000205323
CCDC109B	coiled-coil domain containing 109B	55013	ENSG00000005059
UBP1	upstream binding protein 1 (LBP-1a)	7342	ENSG00000153560
FAM43A	family with sequence similarity 43, member A	131583	ENSG00000185112
MFSD8	major facilitator superfamily domain containing 8	256471	ENSG00000164073
IVNS1ABP	influenza virus NS1A binding protein	10625	ENSG00000116679
SOCS2	suppressor of cytokine signaling 2	8835	ENSG00000120833
TMEM97	transmembrane protein 97	27346	ENSG00000109084
RMI2	RMI2, RecQ mediated genome instability 2, homolog (S. cerevisiae)	116028	ENSG00000175643
GLT25D1	glycosyltransferase 25 domain containing 1	79709	ENSG00000130309
NIT2	nitrilase family, member 2	56954	ENSG00000114021
TMEM5	transmembrane protein 5	10329	ENSG00000118600
IL13RA1	interleukin 13 receptor, alpha 1	3597	ENSG00000131724
FAM65A	family with sequence similarity 65, member A	79567	ENSG00000039523
HMOX1	heme oxygenase (decycling) 1	3162	ENSG00000100292
APP	amyloid beta (A4) precursor protein	351	ENSG00000142192
PPIAL4A	peptidylprolyl isomerase A (cyclophilin A)-like 4A	164022	ENSG00000255963
HSPA1A	heat shock 70kDa protein 1A	3303	ENSG00000204389
CDS1	CDP-diacylglycerol synthase (phosphatidate cytidylyltransferase) 1	1040	ENSG00000163624
TMED1	transmembrane emp24 protein transport domain containing 1	11018	ENSG00000099203
ASPSCR1	alveolar soft part sarcoma chromosome region, candidate 1	79058	ENSG00000169696
ATP2A2	ATPase, Ca++ transporting, cardiac muscle, slow twitch 2	488	ENSG00000174437
KMO	kynurenine 3-monooxygenase (kynurenine 3-hydroxylase)	8564	ENSG00000117009
MRPL46	mitochondrial ribosomal protein L46	26589	ENSG00000259494
CASP2	caspase 2, apoptosis-related cysteine peptidase	835	ENSG00000106144
NT5C	5', 3'-nucleotidase, cytosolic	30833	ENSG00000125458
ACSL4	acyl-CoA synthetase long-chain family member 4	2182	ENSG00000068366
GCC1	GRIP and coiled-coil domain containing 1	79571	ENSG00000179562
DOCK8	dedicator of cytokinesis 8	81704	ENSG00000107099
SLC22A5	solute carrier family 22 (organic cation/carnitine transporter), member 5	6584	ENSG00000197375
KLHL9	kelch-like 9 (Drosophila)	55958	ENSG00000198642
AFG3L2	AFG3 ATPase family gene 3-like 2 (S. cerevisiae)	10939	ENSG00000141385
KRT7	keratin 7	3855	ENSG00000135480
RNF145	ring finger protein 145	153830	ENSG00000145860
FZD4	frizzled family receptor 4	8322	ENSG00000174804
NRBF2	nuclear receptor binding factor 2	29982	ENSG00000148572
APOC1	apolipoprotein C-I	341	ENSG00000130208
SDF2	stromal cell-derived factor 2	6388	ENSG00000132581
RNPS1	RNA binding protein S1, serine-rich domain	10921	ENSG00000205937
EID2	EP300 interacting inhibitor of differentiation 2	163126	ENSG00000176396
IRF6	interferon regulatory factor 6	3664	ENSG00000117595
RAB38	RAB38, member RAS oncogene family	23682	ENSG00000123892
PDE8B	phosphodiesterase 8B	8622	ENSG00000113231
DDX17	DEAD (Asp-Glu-Ala-Asp) box helicase 17	10521	ENSG00000100201
NID2	nidogen 2 (osteonidogen)	22795	ENSG00000087303
HLA-DMA	major histocompatibility complex, class II, DM alpha	3108	ENSG00000204257
CHCHD3	coiled-coil-helix-coiled-coil-helix domain containing 3	54927	ENSG00000106554
CDC16	cell division cycle 16 homolog (S. cerevisiae)	8881	ENSG00000130177
PEX5	peroxisomal biogenesis factor 5	5830	ENSG00000139197
STX10	syntaxin 10	8677	ENSG00000104915
HIPK2	homeodomain interacting protein kinase 2	28996	ENSG00000064393
PRKCZ	protein kinase C, zeta	5590	ENSG00000067606
NCK2	NCK adaptor protein 2	8440	ENSG00000071051
TM7SF3	transmembrane 7 superfamily member 3	51768	ENSG00000064115
PTPLAD1	protein tyrosine phosphatase-like A domain containing 1	51495	ENSG00000074696
PDXK	pyridoxal (pyridoxine, vitamin B6) kinase	8566	ENSG00000160209
YEATS2	YEATS domain containing 2	55689	ENSG00000163872
MCM3	minichromosome maintenance complex component 3	4172	ENSG00000112118
PIAS4	protein inhibitor of activated STAT, 4	51588	ENSG00000105229
PARP14	poly (ADP-ribose) polymerase family, member 14	54625	ENSG00000173193
ATP6V1C2	ATPase, H+ transporting, lysosomal 42kDa, V1 subunit C2	245973	ENSG00000143882
TBP	TATA box binding protein	6908	ENSG00000112592
MAN1A2	mannosidase, alpha, class 1A, member 2	10905	ENSG00000198162
RASSF7	Ras association (RalGDS/AF-6) domain family (N-terminal) member 7	8045	ENSG00000099849
SDHAF2	succinate dehydrogenase complex assembly factor 2	54949	ENSG00000167985,ENSG00000256591
GMCL1	germ cell-less, spermatogenesis associated 1	64395	ENSG00000087338
TCF21	transcription factor 21	6943	ENSG00000118526
TBL2	transducin (beta)-like 2	26608	ENSG00000106638
ETS1	v-ets erythroblastosis virus E26 oncogene homolog 1 (avian)	2113	ENSG00000134954
TSPAN17	tetraspanin 17	26262	ENSG00000048140
F5	coagulation factor V (proaccelerin, labile factor)	2153	ENSG00000198734
TRIB1	tribbles homolog 1 (Drosophila)	10221	ENSG00000173334
ATG4C	autophagy related 4C, cysteine peptidase	84938	ENSG00000125703
CXCL16	chemokine (C-X-C motif) ligand 16	58191	ENSG00000161921
NPRL2	nitrogen permease regulator-like 2 (S. cerevisiae)	10641	ENSG00000114388
MED25	mediator complex subunit 25	81857	ENSG00000104973
FAM160A2	family with sequence similarity 160, member A2	84067	ENSG00000051009
KCNK5	potassium channel, subfamily K, member 5	8645	ENSG00000164626
RNF167	ring finger protein 167	26001	ENSG00000108523
PLEKHF1	pleckstrin homology domain containing, family F (with FYVE domain) member 1	79156	ENSG00000166289
AK3	adenylate kinase 3	50808	ENSG00000147853
ITM2C	integral membrane protein 2C	81618	ENSG00000135916
S100A9	S100 calcium binding protein A9	6280	ENSG00000163220
LYPLA2	lysophospholipase II	11313	ENSG00000011009
TMX1	thioredoxin-related transmembrane protein 1	81542	ENSG00000139921
HNRNPM	heterogeneous nuclear ribonucleoprotein M	4670	ENSG00000099783
LDHB	lactate dehydrogenase B	3945	ENSG00000111716
MFSD12	major facilitator superfamily domain containing 12	126321	ENSG00000161091
RBBP7	retinoblastoma binding protein 7	5931	ENSG00000102054
WFDC1	WAP four-disulfide core domain 1	58189	ENSG00000103175
SNAI1	snail homolog 1 (Drosophila)	6615	ENSG00000124216
JTB	jumping translocation breakpoint	10899	ENSG00000143543
ZFYVE19	zinc finger, FYVE domain containing 19	84936	ENSG00000166140
EMP3	epithelial membrane protein 3	2014	ENSG00000142227
BLVRA	biliverdin reductase A	644	ENSG00000106605
FOXC1	forkhead box C1	2296	ENSG00000054598
MTMR14	myotubularin related protein 14	64419	ENSG00000163719
DCAF10	DDB1 and CUL4 associated factor 10	79269	ENSG00000122741
TMEM88	transmembrane protein 88	92162	ENSG00000167874
ETFDH	electron-transferring-flavoprotein dehydrogenase	2110	ENSG00000171503
ACVRL1	activin A receptor type II-like 1	94	ENSG00000139567
GPR124	G protein-coupled receptor 124	25960	ENSG00000020181
CCDC6	coiled-coil domain containing 6	8030	ENSG00000108091
MAPK6	mitogen-activated protein kinase 6	5597	ENSG00000069956
ARFGAP3	ADP-ribosylation factor GTPase activating protein 3	26286	ENSG00000242247
HK1	hexokinase 1	3098	ENSG00000156515
RGL1	ral guanine nucleotide dissociation stimulator-like 1	23179	ENSG00000143344
PSME3	proteasome (prosome, macropain) activator subunit 3 (PA28 gamma; Ki)	10197	ENSG00000131467
IGBP1	immunoglobulin (CD79A) binding protein 1	3476	ENSG00000089289
NUDT22	nudix (nucleoside diphosphate linked moiety X)-type motif 22	84304	ENSG00000149761
CYBRD1	cytochrome b reductase 1	79901	ENSG00000071967
RSRC2	arginine/serine-rich coiled-coil 2	65117	ENSG00000111011
DCAKD	dephospho-CoA kinase domain containing	79877	ENSG00000172992
GNPDA1	glucosamine-6-phosphate deaminase 1	10007	ENSG00000113552
DENND5A	DENN/MADD domain containing 5A	23258	ENSG00000184014
RXRA	retinoid X receptor, alpha	6256	ENSG00000186350
MAPKAPK5-AS1	MAPKAPK5 antisense RNA 1	51275	NA
HDAC6	histone deacetylase 6	10013	ENSG00000094631
ATPAF1	ATP synthase mitochondrial F1 complex assembly factor 1	64756	ENSG00000123472
NUDCD3	NudC domain containing 3	23386	ENSG00000015676
TNFRSF14	tumor necrosis factor receptor superfamily, member 14	8764	ENSG00000157873
DLG5	discs, large homolog 5 (Drosophila)	9231	ENSG00000151208
FAM83H	family with sequence similarity 83, member H	286077	ENSG00000180921
DHX33	DEAH (Asp-Glu-Ala-His) box polypeptide 33	56919	ENSG00000005100
EXOSC8	exosome component 8	11340	ENSG00000120699
RPL37A	ribosomal protein L37a	6168	ENSG00000197756
RAN	RAN, member RAS oncogene family	5901	ENSG00000132341
POLE3	polymerase (DNA directed), epsilon 3, accessory subunit	54107	ENSG00000148229
DDX59	DEAD (Asp-Glu-Ala-Asp) box polypeptide 59	83479	ENSG00000118197
CHD9	chromodomain helicase DNA binding protein 9	80205	ENSG00000177200
R3HDM4	R3H domain containing 4	91300	ENSG00000198858
EXOSC6	exosome component 6	118460	ENSG00000223496
MT1A	metallothionein 1A	4489	ENSG00000205362
CITED4	Cbp/p300-interacting transactivator, with Glu/Asp-rich carboxy-terminal domain, 4	163732	ENSG00000179862
SKIV2L2	superkiller viralicidic activity 2-like 2 (S. cerevisiae)	23517	ENSG00000039123
HARS	histidyl-tRNA synthetase	3035	ENSG00000170445
CYSTM1	cysteine-rich transmembrane module containing 1	84418	ENSG00000120306
GMFB	glia maturation factor, beta	2764	ENSG00000197045
ACTR10	actin-related protein 10 homolog (S. cerevisiae)	55860	ENSG00000131966
PLEKHA1	pleckstrin homology domain containing, family A (phosphoinositide binding specific) member 1	59338	ENSG00000107679
ESYT1	extended synaptotagmin-like protein 1	23344	ENSG00000139641
NAPRT1	nicotinate phosphoribosyltransferase domain containing 1	93100	ENSG00000147813
LHFPL2	lipoma HMGIC fusion partner-like 2	10184	ENSG00000145685
VCP	valosin containing protein	7415	ENSG00000165280
DPYSL3	dihydropyrimidinase-like 3	1809	ENSG00000113657
ZNF622	zinc finger protein 622	90441	ENSG00000173545
PAFAH2	platelet-activating factor acetylhydrolase 2, 40kDa	5051	ENSG00000158006
METAP1	methionyl aminopeptidase 1	23173	ENSG00000164024
P4HA2	prolyl 4-hydroxylase, alpha polypeptide II	8974	ENSG00000072682
NAGLU	N-acetylglucosaminidase, alpha	4669	ENSG00000108784
KIAA0247	KIAA0247	9766	ENSG00000100647
SGSM2	small G protein signaling modulator 2	9905	ENSG00000141258
LILRB3	leukocyte immunoglobulin-like receptor, subfamily B (with TM and ITIM domains), member 3	11025	ENSG00000204577
FAM60A	family with sequence similarity 60, member A	58516	ENSG00000139146
LRRC32	leucine rich repeat containing 32	2615	ENSG00000137507
MAFF	v-maf musculoaponeurotic fibrosarcoma oncogene homolog F (avian)	23764	ENSG00000185022
KIAA0528	KIAA0528	9847	ENSG00000111731
SUSD1	sushi domain containing 1	64420	ENSG00000106868
CMC2	COX assembly mitochondrial protein 2 homolog (S. cerevisiae)	56942	ENSG00000103121
TMUB1	transmembrane and ubiquitin-like domain containing 1	83590	ENSG00000164897
ZCCHC24	zinc finger, CCHC domain containing 24	219654	ENSG00000165424
WSB1	WD repeat and SOCS box containing 1	26118	ENSG00000109046
PHB	prohibitin	5245	ENSG00000167085
CTCF	CCCTC-binding factor (zinc finger protein)	10664	ENSG00000102974
RASL11B	RAS-like, family 11, member B	65997	ENSG00000128045
ZFAND2B	zinc finger, AN1-type domain 2B	130617	ENSG00000158552
PIGU	phosphatidylinositol glycan anchor biosynthesis, class U	128869	ENSG00000101464
2002-09-01	septin 2	4735	ENSG00000168385
DOCK11	dedicator of cytokinesis 11	139818	ENSG00000147251
ASXL2	additional sex combs like 2 (Drosophila)	55252	ENSG00000143970
ARFGAP2	ADP-ribosylation factor GTPase activating protein 2	84364	ENSG00000149182
EFEMP1	EGF containing fibulin-like extracellular matrix protein 1	2202	ENSG00000115380
RNF40	ring finger protein 40, E3 ubiquitin protein ligase	9810	ENSG00000103549
IDO2	indoleamine 2,3-dioxygenase 2	169355	ENSG00000188676
CISH	cytokine inducible SH2-containing protein	1154	ENSG00000114737
LSM5	LSM5 homolog, U6 small nuclear RNA associated (S. cerevisiae)	23658	ENSG00000106355
GATA2	GATA binding protein 2	2624	ENSG00000179348
FTSJD1	FtsJ methyltransferase domain containing 1	55783	ENSG00000180917
EXOC8	exocyst complex component 8	149371	ENSG00000116903
FAM131A	family with sequence similarity 131, member A	131408	ENSG00000175182
TOMM22	translocase of outer mitochondrial membrane 22 homolog (yeast)	56993	ENSG00000100216
ZNF7	zinc finger protein 7	7553	ENSG00000147789
PTS	6-pyruvoyltetrahydropterin synthase	5805	ENSG00000150787
AFF1	AF4/FMR2 family, member 1	4299	ENSG00000172493
GMDS	GDP-mannose 4,6-dehydratase	2762	ENSG00000112699
FAM125A	family with sequence similarity 125, member A	93343	ENSG00000141971
KPNA6	karyopherin alpha 6 (importin alpha 7)	23633	ENSG00000025800
MKRN2	makorin ring finger protein 2	23609	ENSG00000075975
NT5E	5'-nucleotidase, ecto (CD73)	4907	ENSG00000135318
PAK1	p21 protein (Cdc42/Rac)-activated kinase 1	5058	ENSG00000149269
CYTH1	cytohesin 1	9267	ENSG00000108669
BSCL2	Berardinelli-Seip congenital lipodystrophy 2 (seipin)	26580	ENSG00000168000
CLPX	ClpX caseinolytic peptidase X homolog (E. coli)	10845	ENSG00000166855
TESK1	testis-specific kinase 1	7016	ENSG00000107140
SLC27A2	solute carrier family 27 (fatty acid transporter), member 2	11001	ENSG00000140284
NQO2	NAD(P)H dehydrogenase, quinone 2	4835	ENSG00000124588
HDAC3	histone deacetylase 3	8841	ENSG00000171720
MTIF3	mitochondrial translational initiation factor 3	219402	ENSG00000122033
RNH1	ribonuclease/angiogenin inhibitor 1	6050	ENSG00000023191
EIF2AK1	eukaryotic translation initiation factor 2-alpha kinase 1	27102	ENSG00000086232
SUPT5H	suppressor of Ty 5 homolog (S. cerevisiae)	6829	ENSG00000196235
ZDHHC3	zinc finger, DHHC-type containing 3	51304	ENSG00000163812
NSMAF	neutral sphingomyelinase (N-SMase) activation associated factor	8439	ENSG00000035681
NR2F1	nuclear receptor subfamily 2, group F, member 1	7025	ENSG00000175745
PGD	phosphogluconate dehydrogenase	5226	ENSG00000142657
PWP1	PWP1 homolog (S. cerevisiae)	11137	ENSG00000136045
IDS	iduronate 2-sulfatase	3423	ENSG00000010404
GFM1	G elongation factor, mitochondrial 1	85476	ENSG00000168827
POLR1D	polymerase (RNA) I polypeptide D, 16kDa	51082	ENSG00000186184
HEYL	hairy/enhancer-of-split related with YRPW motif-like	26508	ENSG00000163909
SNAP23	synaptosomal-associated protein, 23kDa	8773	ENSG00000092531
TBPL1	TBP-like 1	9519	ENSG00000028839
PRMT7	protein arginine methyltransferase 7	54496	ENSG00000132600
ATP1B3	ATPase, Na+/K+ transporting, beta 3 polypeptide	483	ENSG00000069849
CFB	complement factor B	629	ENSG00000243649
CTBP1	C-terminal binding protein 1	1487	ENSG00000159692
RAB9A	RAB9A, member RAS oncogene family	9367	ENSG00000123595
FAM45A	family with sequence similarity 45, member A	404636	ENSG00000119979
MIDN	midnolin	90007	ENSG00000167470
AVPI1	arginine vasopressin-induced 1	60370	ENSG00000119986
UGP2	UDP-glucose pyrophosphorylase 2	7360	ENSG00000169764
UGCG	UDP-glucose ceramide glucosyltransferase	7357	ENSG00000148154
YME1L1	YME1-like 1 (S. cerevisiae)	10730	ENSG00000136758
CHMP5	charged multivesicular body protein 5	51510	ENSG00000086065
UCP2	uncoupling protein 2 (mitochondrial, proton carrier)	7351	ENSG00000175567
COPE	coatomer protein complex, subunit epsilon	11316	ENSG00000105669
REXO4	REX4, RNA exonuclease 4 homolog (S. cerevisiae)	57109	ENSG00000148300
MAP2K1	mitogen-activated protein kinase kinase 1	5604	ENSG00000169032
RSL1D1	ribosomal L1 domain containing 1	26156	ENSG00000171490
HCFC1R1	host cell factor C1 regulator 1 (XPO1 dependent)	54985	ENSG00000103145
GGPS1	geranylgeranyl diphosphate synthase 1	9453	ENSG00000152904
RPAIN	RPA interacting protein	84268	ENSG00000129197
PELP1	proline, glutamate and leucine rich protein 1	27043	ENSG00000141456
VPS35	vacuolar protein sorting 35 homolog (S. cerevisiae)	55737	ENSG00000069329
EEF1B2	eukaryotic translation elongation factor 1 beta 2	1933	ENSG00000114942
SLC19A3	solute carrier family 19, member 3	80704	ENSG00000135917
HIGD1A	HIG1 hypoxia inducible domain family, member 1A	25994	ENSG00000181061
MRPS31	mitochondrial ribosomal protein S31	10240	ENSG00000102738
MRPL34	mitochondrial ribosomal protein L34	64981	ENSG00000130312
PDCD2	programmed cell death 2	5134	ENSG00000071994
LYVE1	lymphatic vessel endothelial hyaluronan receptor 1	10894	ENSG00000133800
RPS6KA4	ribosomal protein S6 kinase, 90kDa, polypeptide 4	8986	ENSG00000162302
GRAMD2	GRAM domain containing 2	196996	ENSG00000175318
HIBCH	3-hydroxyisobutyryl-CoA hydrolase	26275	ENSG00000198130
PLAC4	placenta-specific 4	191585	NA
YTHDF1	YTH domain family, member 1	54915	ENSG00000149658
SAP30L	SAP30-like	79685	ENSG00000164576
THEM6	thioesterase superfamily member 6	51337	ENSG00000130193
KAT8	K(lysine) acetyltransferase 8	84148	ENSG00000103510
SNRPB2	small nuclear ribonucleoprotein polypeptide B	6629	ENSG00000125870
EVL	Enah/Vasp-like	51466	ENSG00000196405
UROS	uroporphyrinogen III synthase	7390	ENSG00000188690
BTG2	BTG family, member 2	7832	ENSG00000159388
CDC20	cell division cycle 20 homolog (S. cerevisiae)	991	ENSG00000117399
DNAJC9	DnaJ (Hsp40) homolog, subfamily C, member 9	23234	ENSG00000213551
FRAT2	frequently rearranged in advanced T-cell lymphomas 2	23401	ENSG00000181274
NUP214	nucleoporin 214kDa	8021	ENSG00000126883
FOLR1	folate receptor 1 (adult)	2348	ENSG00000110195
KIAA0020	KIAA0020	9933	ENSG00000080608
CCDC127	coiled-coil domain containing 127	133957	NA
PLEKHO2	pleckstrin homology domain containing, family O member 2	80301	ENSG00000241839,ENSG00000249240
FAM173A	family with sequence similarity 173, member A	65990	ENSG00000103254
APOLD1	apolipoprotein L domain containing 1	81575	ENSG00000178878
CLK3	CDC-like kinase 3	1198	ENSG00000179335
CLEC16A	C-type lectin domain family 16, member A	23274	ENSG00000038532
PSMD3	proteasome (prosome, macropain) 26S subunit, non-ATPase, 3	5709	ENSG00000108344
PLGRKT	plasminogen receptor, C-terminal lysine transmembrane protein	55848	ENSG00000107020
INTS10	integrator complex subunit 10	55174	ENSG00000104613
C1orf43	chromosome 1 open reading frame 43	25912	ENSG00000143612
RPL22	ribosomal protein L22	6146	ENSG00000116251
EIF3B	eukaryotic translation initiation factor 3, subunit B	8662	ENSG00000106263
DGUOK	deoxyguanosine kinase	1716	ENSG00000114956
ZC3HC1	zinc finger, C3HC-type containing 1	51530	ENSG00000091732
MAN2B2	mannosidase, alpha, class 2B, member 2	23324	ENSG00000013288
TNNT3	troponin T type 3 (skeletal, fast)	7140	ENSG00000130595
DYNC1I2	dynein, cytoplasmic 1, intermediate chain 2	1781	ENSG00000077380
CDC40	cell division cycle 40 homolog (S. cerevisiae)	51362	ENSG00000168438
GPR56	G protein-coupled receptor 56	9289	ENSG00000205336
SETD1A	SET domain containing 1A	9739	ENSG00000099381
PSMD10	proteasome (prosome, macropain) 26S subunit, non-ATPase, 10	5716	ENSG00000101843
PMM2	phosphomannomutase 2	5373	ENSG00000140650
C15orf57	chromosome 15 open reading frame 57	90416	ENSG00000128891
SIRPA	signal-regulatory protein alpha	140885	ENSG00000198053
NGRN	neugrin, neurite outgrowth associated	51335	ENSG00000182768
IQGAP2	IQ motif containing GTPase activating protein 2	10788	ENSG00000145703
WRNIP1	Werner helicase interacting protein 1	56897	ENSG00000124535
OS9	osteosarcoma amplified 9, endoplasmic reticulum lectin	10956	ENSG00000135506
ANXA7	annexin A7	310	ENSG00000138279
TNFAIP1	tumor necrosis factor, alpha-induced protein 1 (endothelial)	7126	ENSG00000109079
USP3	ubiquitin specific peptidase 3	9960	ENSG00000140455
TSC22D2	TSC22 domain family, member 2	9819	ENSG00000196428
TAC3	tachykinin 3	6866	ENSG00000166863
ANO2	anoctamin 2	57101	ENSG00000047617
PTGES3	prostaglandin E synthase 3 (cytosolic)	10728	ENSG00000110958
PEX14	peroxisomal biogenesis factor 14	5195	ENSG00000142655
CAMK2G	calcium/calmodulin-dependent protein kinase II gamma	818	ENSG00000148660
HSD17B12	hydroxysteroid (17-beta) dehydrogenase 12	51144	ENSG00000149084
IMP4	IMP4, U3 small nucleolar ribonucleoprotein, homolog (yeast)	92856	ENSG00000136718
MLEC	malectin	9761	ENSG00000110917
AMFR	autocrine motility factor receptor, E3 ubiquitin protein ligase	267	ENSG00000159461
ECHS1	enoyl CoA hydratase, short chain, 1, mitochondrial	1892	ENSG00000127884
DNASE2	deoxyribonuclease II, lysosomal	1777	ENSG00000105612
GFOD1	glucose-fructose oxidoreductase domain containing 1	54438	ENSG00000145990
C9orf89	chromosome 9 open reading frame 89	84270	ENSG00000165233
FNDC3A	fibronectin type III domain containing 3A	22862	ENSG00000102531
BCAR1	breast cancer anti-estrogen resistance 1	9564	ENSG00000050820
RHOT2	ras homolog family member T2	89941	ENSG00000140983
TMEM175	transmembrane protein 175	84286	ENSG00000127419
PIK3CB	phosphatidylinositol-4,5-bisphosphate 3-kinase, catalytic subunit beta	5291	ENSG00000051382
NEU1	sialidase 1 (lysosomal sialidase)	4758	ENSG00000204386
DEXI	Dexi homolog (mouse)	28955	ENSG00000182108
THY1	Thy-1 cell surface antigen	7070	ENSG00000154096
C22orf13	chromosome 22 open reading frame 13	83606	ENSG00000138867
NDFIP1	Nedd4 family interacting protein 1	80762	ENSG00000131507
CWC15	CWC15 spliceosome-associated protein homolog (S. cerevisiae)	51503	NA
MYCBP2	MYC binding protein 2, E3 ubiquitin protein ligase	23077	ENSG00000005810
ACVR1	activin A receptor, type I	90	ENSG00000115170
PPCS	phosphopantothenoylcysteine synthetase	79717	ENSG00000127125
NDUFB6	NADH dehydrogenase (ubiquinone) 1 beta subcomplex, 6, 17kDa	4712	ENSG00000165264
TMED4	transmembrane emp24 protein transport domain containing 4	222068	ENSG00000158604
STBD1	starch binding domain 1	8987	ENSG00000118804
CTSF	cathepsin F	8722	ENSG00000174080
ZDHHC8	zinc finger, DHHC-type containing 8	29801	ENSG00000099904
TMEM41B	transmembrane protein 41B	440026	ENSG00000166471
COX7A1	cytochrome c oxidase subunit VIIa polypeptide 1 (muscle)	1346	ENSG00000161281
TNFRSF21	tumor necrosis factor receptor superfamily, member 21	27242	ENSG00000146072
EIF1AX	eukaryotic translation initiation factor 1A, X-linked	1964	ENSG00000173674
ICT1	immature colon carcinoma transcript 1	3396	ENSG00000167862
ADAMTS6	ADAM metallopeptidase with thrombospondin type 1 motif, 6	11174	ENSG00000049192
PLXNA1	plexin A1	5361	ENSG00000114554
SIN3A	SIN3 transcription regulator homolog A (yeast)	25942	ENSG00000169375
COMMD6	COMM domain containing 6	170622	ENSG00000188243
IDO1	indoleamine 2,3-dioxygenase 1	3620	ENSG00000131203
PIAS1	protein inhibitor of activated STAT, 1	8554	ENSG00000033800
ASAP2	ArfGAP with SH3 domain, ankyrin repeat and PH domain 2	8853	ENSG00000151693
SNUPN	snurportin 1	10073	ENSG00000169371
SPIN1	spindlin 1	10927	ENSG00000106723
RER1	RER1 retention in endoplasmic reticulum 1 homolog (S. cerevisiae)	11079	ENSG00000157916
SPTSSA	serine palmitoyltransferase, small subunit A	171546	ENSG00000165389
TFG	TRK-fused gene	10342	ENSG00000114354
CHST7	carbohydrate (N-acetylglucosamine 6-O) sulfotransferase 7	56548	ENSG00000147119
FKBP4	FK506 binding protein 4, 59kDa	2288	ENSG00000004478
CLASP1	cytoplasmic linker associated protein 1	23332	ENSG00000074054
U2AF2	U2 small nuclear RNA auxiliary factor 2	11338	ENSG00000063244
LAMP2	lysosomal-associated membrane protein 2	3920	ENSG00000005893
NHP2L1	NHP2 non-histone chromosome protein 2-like 1 (S. cerevisiae)	4809	ENSG00000100138
ATG9A	autophagy related 9A	79065	ENSG00000198925
SLC25A28	solute carrier family 25 (mitochondrial iron transporter), member 28	81894	ENSG00000155287
TNS1	tensin 1	7145	ENSG00000079308
ELF4	E74-like factor 4 (ets domain transcription factor)	2000	ENSG00000102034
HYAL4	hyaluronoglucosaminidase 4	23553	ENSG00000106302
MRPL20	mitochondrial ribosomal protein L20	55052	ENSG00000242485
SFXN1	sideroflexin 1	94081	ENSG00000164466
COPZ1	coatomer protein complex, subunit zeta 1	22818	ENSG00000111481
RBM47	RNA binding motif protein 47	54502	ENSG00000163694
AIF1	allograft inflammatory factor 1	199	ENSG00000204472
ZNF217	zinc finger protein 217	7764	ENSG00000171940
SCO1	SCO cytochrome oxidase deficient homolog 1 (yeast)	6341	ENSG00000133028
SPRYD3	SPRY domain containing 3	84926	ENSG00000167778
EFNB2	ephrin-B2	1948	ENSG00000125266
HSPH1	heat shock 105kDa/110kDa protein 1	10808	ENSG00000120694
HCST	hematopoietic cell signal transducer	10870	ENSG00000126264
DPY30	dpy-30 homolog (C. elegans)	84661	ENSG00000162961
DROSHA	drosha, ribonuclease type III	29102	ENSG00000113360
CCDC53	coiled-coil domain containing 53	51019	ENSG00000120860
ATAD1	ATPase family, AAA domain containing 1	84896	ENSG00000138138
OLAH	oleoyl-ACP hydrolase	55301	ENSG00000152463
SLC1A3	solute carrier family 1 (glial high affinity glutamate transporter), member 3	6507	ENSG00000079215
TGFBR2	transforming growth factor, beta receptor II (70/80kDa)	7048	ENSG00000163513
MECOM	MDS1 and EVI1 complex locus	2122	ENSG00000085276
FKBP1A	FK506 binding protein 1A, 12kDa	2280	ENSG00000088832
SLC31A1	solute carrier family 31 (copper transporters), member 1	1317	ENSG00000136868
PI4KB	phosphatidylinositol 4-kinase, catalytic, beta	5298	ENSG00000143393
OPN3	opsin 3	23596	ENSG00000054277
FBXO33	F-box protein 33	254170	ENSG00000165355
LPCAT1	lysophosphatidylcholine acyltransferase 1	79888	ENSG00000153395
ROCK2	Rho-associated, coiled-coil containing protein kinase 2	9475	ENSG00000134318
EEF1D	eukaryotic translation elongation factor 1 delta (guanine nucleotide exchange protein)	1936	ENSG00000104529
SIK3	SIK family kinase 3	23387	ENSG00000160584
SLC6A10P	solute carrier family 6 (neurotransmitter transporter, creatine), member 10, pseudogene	386757	NA
PHF10	PHD finger protein 10	55274	ENSG00000130024
PMPCB	peptidase (mitochondrial processing) beta	9512	ENSG00000105819
DDX28	DEAD (Asp-Glu-Ala-Asp) box polypeptide 28	55794	ENSG00000182810
DYNLT1	dynein, light chain, Tctex-type 1	6993	ENSG00000146425
PIP4K2C	phosphatidylinositol-5-phosphate 4-kinase, type II, gamma	79837	ENSG00000166908
CYFIP2	cytoplasmic FMR1 interacting protein 2	26999	ENSG00000055163
CDC26	cell division cycle 26 homolog (S. cerevisiae)	246184	ENSG00000176386
SF3A2	splicing factor 3a, subunit 2, 66kDa	8175	ENSG00000104897
ARIH2	ariadne homolog 2 (Drosophila)	10425	ENSG00000177479
RASA1	RAS p21 protein activator (GTPase activating protein) 1	5921	ENSG00000145715
EPRS	glutamyl-prolyl-tRNA synthetase	2058	ENSG00000136628
GMPR2	guanosine monophosphate reductase 2	51292	ENSG00000100938
AFF4	AF4/FMR2 family, member 4	27125	ENSG00000072364
PRKAG2	protein kinase, AMP-activated, gamma 2 non-catalytic subunit	51422	ENSG00000106617
ZNF777	zinc finger protein 777	27153	ENSG00000196453
MRPL33	mitochondrial ribosomal protein L33	9553	ENSG00000243147
GNPAT	glyceronephosphate O-acyltransferase	8443	ENSG00000116906
TCEAL4	transcription elongation factor A (SII)-like 4	79921	ENSG00000133142
PPP3R1	protein phosphatase 3, regulatory subunit B, alpha	5534	ENSG00000221823
PURB	purine-rich element binding protein B	5814	ENSG00000146676
TAF7	TAF7 RNA polymerase II, TATA box binding protein (TBP)-associated factor, 55kDa	6879	ENSG00000178913
C10orf57	chromosome 10 open reading frame 57	80195	ENSG00000133678
KRT18	keratin 18	3875	ENSG00000111057
MAP2K4	mitogen-activated protein kinase kinase 4	6416	ENSG00000065559
CABLES1	Cdk5 and Abl enzyme substrate 1	91768	ENSG00000134508
RAB5C	RAB5C, member RAS oncogene family	5878	ENSG00000108774
NRBP1	nuclear receptor binding protein 1	29959	ENSG00000115216
TRPC4AP	transient receptor potential cation channel, subfamily C, member 4 associated protein	26133	ENSG00000100991
IRF1	interferon regulatory factor 1	3659	ENSG00000125347
PLEKHG3	pleckstrin homology domain containing, family G (with RhoGef domain) member 3	26030	ENSG00000126822
CKLF	chemokine-like factor	51192	ENSG00000217555
TRIP10	thyroid hormone receptor interactor 10	9322	ENSG00000125733
IQGAP1	IQ motif containing GTPase activating protein 1	8826	ENSG00000140575
CHUK	conserved helix-loop-helix ubiquitous kinase	1147	ENSG00000213341
SPATS2L	spermatogenesis associated, serine-rich 2-like	26010	ENSG00000196141
SDE2	SDE2 telomere maintenance homolog (S. pombe)	163859	ENSG00000143751
TSPYL1	TSPY-like 1	7259	ENSG00000189241
GNB2	guanine nucleotide binding protein (G protein), beta polypeptide 2	2783	ENSG00000172354
SLC25A35	solute carrier family 25, member 35	399512	ENSG00000125434
CHFR	checkpoint with forkhead and ring finger domains, E3 ubiquitin protein ligase	55743	ENSG00000072609
MMS19	MMS19 nucleotide excision repair homolog (S. cerevisiae)	64210	ENSG00000155229
APLP2	amyloid beta (A4) precursor-like protein 2	334	ENSG00000084234
ZMYM6	zinc finger, MYM-type 6	9204	ENSG00000163867
KDM2A	lysine (K)-specific demethylase 2A	22992	ENSG00000173120
CHD8	chromodomain helicase DNA binding protein 8	57680	ENSG00000100888
MCOLN1	mucolipin 1	57192	ENSG00000090674
GLYR1	glyoxylate reductase 1 homolog (Arabidopsis)	84656	ENSG00000140632
KRCC1	lysine-rich coiled-coil 1	51315	ENSG00000172086
TNPO2	transportin 2	30000	ENSG00000105576
ELF1	E74-like factor 1 (ets domain transcription factor)	1997	ENSG00000120690
CDKN1B	cyclin-dependent kinase inhibitor 1B (p27, Kip1)	1027	ENSG00000111276
ENOSF1	enolase superfamily member 1	55556	ENSG00000132199
TALDO1	transaldolase 1	6888	ENSG00000177156
PHKA2	phosphorylase kinase, alpha 2 (liver)	5256	ENSG00000044446
PRRC2C	proline-rich coiled-coil 2C	23215	ENSG00000117523
ATP13A1	ATPase type 13A1	57130	ENSG00000105726
MAPRE2	microtubule-associated protein, RP/EB family, member 2	10982	ENSG00000166974
LRPAP1	low density lipoprotein receptor-related protein associated protein 1	4043	ENSG00000163956
ZNF653	zinc finger protein 653	115950	ENSG00000161914
DLX3	distal-less homeobox 3	1747	ENSG00000064195
RAMP2	receptor (G protein-coupled) activity modifying protein 2	10266	ENSG00000131477
TCTA	T-cell leukemia translocation altered	6988	ENSG00000145022
C15orf39	chromosome 15 open reading frame 39	56905	ENSG00000167173
STK10	serine/threonine kinase 10	6793	ENSG00000072786
OSBPL2	oxysterol binding protein-like 2	9885	ENSG00000130703
NSA2	NSA2 ribosome biogenesis homolog (S. cerevisiae)	10412	ENSG00000164346
U2AF1	U2 small nuclear RNA auxiliary factor 1	7307	ENSG00000160201
DNAJA3	DnaJ (Hsp40) homolog, subfamily A, member 3	9093	ENSG00000103423
C17orf70	chromosome 17 open reading frame 70	80233	ENSG00000185504
H2AFX	H2A histone family, member X	3014	ENSG00000188486
LAPTM5	lysosomal protein transmembrane 5	7805	ENSG00000162511
ACP1	acid phosphatase 1, soluble	52	ENSG00000143727
STRA6	stimulated by retinoic acid gene 6 homolog (mouse)	64220	ENSG00000137868
ANXA2	annexin A2	302	ENSG00000182718
CSNK1D	casein kinase 1, delta	1453	ENSG00000141551
SRPK1	SRSF protein kinase 1	6732	ENSG00000096063
C14orf43	chromosome 14 open reading frame 43	91748	ENSG00000156030
FAM195B	family with sequence similarity 195, member B	348262	ENSG00000225663
OTUD5	OTU domain containing 5	55593	ENSG00000068308
NCOR2	nuclear receptor corepressor 2	9612	ENSG00000196498
PCOLCE	procollagen C-endopeptidase enhancer	5118	ENSG00000106333
ARHGEF3	Rho guanine nucleotide exchange factor (GEF) 3	50650	ENSG00000163947
SCAMP3	secretory carrier membrane protein 3	10067	ENSG00000116521
C11orf68	chromosome 11 open reading frame 68	83638	ENSG00000175573
BCKDHA	branched chain keto acid dehydrogenase E1, alpha polypeptide	593	ENSG00000248098,ENSG00000255730
BABAM1	BRISC and BRCA1 A complex member 1	29086	ENSG00000105393
ARL2	ADP-ribosylation factor-like 2	402	ENSG00000213465
MLH1	mutL homolog 1, colon cancer, nonpolyposis type 2 (E. coli)	4292	ENSG00000076242
POGK	pogo transposable element with KRAB domain	57645	ENSG00000143157
TEAD3	TEA domain family member 3	7005	ENSG00000007866
GDI1	GDP dissociation inhibitor 1	2664	ENSG00000203879
HOPX	HOP homeobox	84525	ENSG00000171476
GTF2F1	general transcription factor IIF, polypeptide 1, 74kDa	2962	ENSG00000125651
RPL17	ribosomal protein L17	6139	ENSG00000265681,ENSG00000215472
CRAT	carnitine O-acetyltransferase	1384	ENSG00000095321
AHSA1	AHA1, activator of heat shock 90kDa protein ATPase homolog 1 (yeast)	10598	ENSG00000100591
TRIAP1	TP53 regulated inhibitor of apoptosis 1	51499	ENSG00000170855
PMPCA	peptidase (mitochondrial processing) alpha	23203	ENSG00000165688
PRC1	protein regulator of cytokinesis 1	9055	ENSG00000198901
COPS7B	COP9 constitutive photomorphogenic homolog subunit 7B (Arabidopsis)	64708	ENSG00000144524
CCNY	cyclin Y	219771	ENSG00000108100
FIBP	fibroblast growth factor (acidic) intracellular binding protein	9158	ENSG00000172500
LARP4B	La ribonucleoprotein domain family, member 4B	23185	NA
URGCP	upregulator of cell proliferation	55665	ENSG00000106608
FAM174A	family with sequence similarity 174, member A	345757	ENSG00000174132
SMPDL3A	sphingomyelin phosphodiesterase, acid-like 3A	10924	ENSG00000172594
TMEM160	transmembrane protein 160	54958	ENSG00000130748
PCCB	propionyl CoA carboxylase, beta polypeptide	5096	ENSG00000114054
LEPREL2	leprecan-like 2	10536	ENSG00000110811
FAM40A	family with sequence similarity 40, member A	85369	ENSG00000143093
GTF3C5	general transcription factor IIIC, polypeptide 5, 63kDa	9328	ENSG00000148308
DENND4C	DENN/MADD domain containing 4C	55667	ENSG00000137145
CFI	complement factor I	3426	ENSG00000205403
WDR18	WD repeat domain 18	57418	ENSG00000065268
RPL7	ribosomal protein L7	6129	ENSG00000147604
ILF3	interleukin enhancer binding factor 3, 90kDa	3609	ENSG00000129351
EDN1	endothelin 1	1906	ENSG00000078401
PTK2	PTK2 protein tyrosine kinase 2	5747	ENSG00000169398
LRRC1	leucine rich repeat containing 1	55227	ENSG00000137269
OSBPL10	oxysterol binding protein-like 10	114884	ENSG00000144645
TSR2	TSR2, 20S rRNA accumulation, homolog (S. cerevisiae)	90121	ENSG00000158526
SAR1B	SAR1 homolog B (S. cerevisiae)	51128	ENSG00000152700
FBXO21	F-box protein 21	23014	ENSG00000135108
PLD3	phospholipase D family, member 3	23646	ENSG00000105223
C1orf131	chromosome 1 open reading frame 131	128061	ENSG00000143633
HIST1H2AC	histone cluster 1, H2ac	8334	ENSG00000180573
MPDU1	mannose-P-dolichol utilization defect 1	9526	ENSG00000129255
HNRNPH3	heterogeneous nuclear ribonucleoprotein H3 (2H9)	3189	ENSG00000096746
TFDP1	transcription factor Dp-1	7027	ENSG00000198176
TUFT1	tuftelin 1	7286	ENSG00000143367
APOA1BP	apolipoprotein A-I binding protein	128240	ENSG00000163382
KHSRP	KH-type splicing regulatory protein	8570	ENSG00000088247
SLC25A38	solute carrier family 25, member 38	54977	ENSG00000144659
DHX36	DEAH (Asp-Glu-Ala-His) box polypeptide 36	170506	ENSG00000174953
B4GALT7	xylosylprotein beta 1,4-galactosyltransferase, polypeptide 7	11285	ENSG00000027847
VPS29	vacuolar protein sorting 29 homolog (S. cerevisiae)	51699	ENSG00000111237
STX11	syntaxin 11	8676	ENSG00000135604
PTMS	parathymosin	5763	ENSG00000159335
IER2	immediate early response 2	9592	ENSG00000160888
PHF3	PHD finger protein 3	23469	ENSG00000118482
UBN1	ubinuclein 1	29855	ENSG00000118900
EPS8L1	EPS8-like 1	54869	ENSG00000131037
RBM4B	RNA binding motif protein 4B	83759	ENSG00000173914
HEBP1	heme binding protein 1	50865	ENSG00000013583
PREP	prolyl endopeptidase	5550	ENSG00000085377
MOGS	mannosyl-oligosaccharide glucosidase	7841	ENSG00000115275
UBE2Z	ubiquitin-conjugating enzyme E2Z	65264	ENSG00000159202
TAF6L	TAF6-like RNA polymerase II, p300/CBP-associated factor (PCAF)-associated factor, 65kDa	10629	ENSG00000162227
BECN1	beclin 1, autophagy related	8678	ENSG00000126581
DENND2D	DENN/MADD domain containing 2D	79961	ENSG00000162777
SNAPC4	small nuclear RNA activating complex, polypeptide 4, 190kDa	6621	ENSG00000165684
RNF103	ring finger protein 103	7844	ENSG00000239305
BCL2L2	BCL2-like 2	599	ENSG00000129473
SH3KBP1	SH3-domain kinase binding protein 1	30011	ENSG00000147010
MBD4	methyl-CpG binding domain protein 4	8930	ENSG00000129071
SMARCB1	SWI/SNF related, matrix associated, actin dependent regulator of chromatin, subfamily b, member 1	6598	ENSG00000099956
MRPS30	mitochondrial ribosomal protein S30	10884	ENSG00000112996
QPRT	quinolinate phosphoribosyltransferase	23475	ENSG00000103485
BCAT2	branched chain amino-acid transaminase 2, mitochondrial	587	ENSG00000105552
SRPRB	signal recognition particle receptor, B subunit	58477	ENSG00000144867
C7orf49	chromosome 7 open reading frame 49	78996	ENSG00000122783
BCORL1	BCL6 corepressor-like 1	63035	ENSG00000085185
RBM6	RNA binding motif protein 6	10180	ENSG00000004534
KIAA0907	KIAA0907	22889	ENSG00000132680
RAB20	RAB20, member RAS oncogene family	55647	ENSG00000139832
ZBTB22	zinc finger and BTB domain containing 22	9278	ENSG00000236104
POLR3B	polymerase (RNA) III (DNA directed) polypeptide B	55703	ENSG00000013503
PCOLCE2	procollagen C-endopeptidase enhancer 2	26577	ENSG00000163710
CNIH4	cornichon homolog 4 (Drosophila)	29097	ENSG00000143771
NFU1	NFU1 iron-sulfur cluster scaffold homolog (S. cerevisiae)	27247	ENSG00000169599
SCNN1B	sodium channel, non-voltage-gated 1, beta subunit	6338	ENSG00000168447
RBM10	RNA binding motif protein 10	8241	ENSG00000182872
GALNTL4	UDP-N-acetyl-alpha-D-galactosamine:polypeptide N-acetylgalactosaminyltransferase-like 4	374378	ENSG00000110328
ITPRIPL2	inositol 1,4,5-trisphosphate receptor interacting protein-like 2	162073	ENSG00000205730
ELOF1	elongation factor 1 homolog (S. cerevisiae)	84337	ENSG00000130165
DNM1P46	DNM1 pseudogene 46	196968	NA
ZBTB17	zinc finger and BTB domain containing 17	7709	ENSG00000116809
HPS6	Hermansky-Pudlak syndrome 6	79803	ENSG00000166189
TRIM8	tripartite motif containing 8	81603	ENSG00000171206
CMIP	c-Maf inducing protein	80790	ENSG00000153815
AQPEP	laeverin	206338	ENSG00000172901
STX12	syntaxin 12	23673	ENSG00000117758
LSM7	LSM7 homolog, U6 small nuclear RNA associated (S. cerevisiae)	51690	ENSG00000130332
ARMC1	armadillo repeat containing 1	55156	ENSG00000104442
ABHD5	abhydrolase domain containing 5	51099	ENSG00000011198
PAF1	Paf1, RNA polymerase II associated factor, homolog (S. cerevisiae)	54623	ENSG00000006712
KYNU	kynureninase	8942	ENSG00000115919
GIMAP8	GTPase, IMAP family member 8	155038	ENSG00000171115
IARS2	isoleucyl-tRNA synthetase 2, mitochondrial	55699	ENSG00000067704
MPND	MPN domain containing	84954	ENSG00000008382
ACTL6A	actin-like 6A	86	ENSG00000136518
RPS15	ribosomal protein S15	6209	ENSG00000115268
ACTR1B	ARP1 actin-related protein 1 homolog B, centractin beta (yeast)	10120	ENSG00000115073
AK2	adenylate kinase 2	204	ENSG00000004455
FN1	fibronectin 1	2335	ENSG00000115414
SEC24D	SEC24 family, member D (S. cerevisiae)	9871	ENSG00000150961
CIB1	calcium and integrin binding 1 (calmyrin)	10519	ENSG00000185043
C8orf40	chromosome 8 open reading frame 40	114926	ENSG00000176209
CTDNEP1	CTD nuclear envelope phosphatase 1	23399	ENSG00000175826
TRIP11	thyroid hormone receptor interactor 11	9321	ENSG00000100815
CMTM3	CKLF-like MARVEL transmembrane domain containing 3	123920	ENSG00000140931
SRRT	serrate RNA effector molecule homolog (Arabidopsis)	51593	ENSG00000087087
CCK	cholecystokinin	885	ENSG00000187094
ETFB	electron-transfer-flavoprotein, beta polypeptide	2109	ENSG00000105379
DDIT4	DNA-damage-inducible transcript 4	54541	ENSG00000168209
MCM3AP	minichromosome maintenance complex component 3 associated protein	8888	ENSG00000160294
NUP88	nucleoporin 88kDa	4927	ENSG00000108559
KCNN4	potassium intermediate/small conductance calcium-activated channel, subfamily N, member 4	3783	ENSG00000104783
APEX2	APEX nuclease (apurinic/apyrimidinic endonuclease) 2	27301	ENSG00000169188
GMPS	guanine monphosphate synthetase	8833	ENSG00000163655
MKNK2	MAP kinase interacting serine/threonine kinase 2	2872	ENSG00000099875
KIFAP3	kinesin-associated protein 3	22920	ENSG00000075945
CPSF3L	cleavage and polyadenylation specific factor 3-like	54973	ENSG00000127054
NOS3	nitric oxide synthase 3 (endothelial cell)	4846	ENSG00000164867
KIAA1191	KIAA1191	57179	ENSG00000122203
EAPP	E2F-associated phosphoprotein	55837	ENSG00000129518
BUB3	budding uninhibited by benzimidazoles 3 homolog (yeast)	9184	ENSG00000154473
UBXN6	UBX domain protein 6	80700	ENSG00000167671
WBSCR22	Williams Beuren syndrome chromosome region 22	114049	ENSG00000071462
WWC1	WW and C2 domain containing 1	23286	ENSG00000113645
HMG20B	high mobility group 20B	10362	ENSG00000064961
FBXO8	F-box protein 8	26269	ENSG00000164117
C19orf70	chromosome 19 open reading frame 70	125988	ENSG00000174917
ISG15	ISG15 ubiquitin-like modifier	9636	ENSG00000187608
EGFR	epidermal growth factor receptor	1956	ENSG00000146648
GLCE	glucuronic acid epimerase	26035	ENSG00000138604
GNAS	GNAS complex locus	2778	ENSG00000087460
UBAP2	ubiquitin associated protein 2	55833	ENSG00000137073
RBM25	RNA binding motif protein 25	58517	ENSG00000119707
C6orf130	chromosome 6 open reading frame 130	221443	ENSG00000124596
PPAP2B	phosphatidic acid phosphatase type 2B	8613	ENSG00000162407
CDCA5	cell division cycle associated 5	113130	ENSG00000146670
SEC22B	SEC22 vesicle trafficking protein homolog B (S. cerevisiae) (gene/pseudogene)	9554	NA
GBAS	glioblastoma amplified sequence	2631	ENSG00000146729
HNRPDL	heterogeneous nuclear ribonucleoprotein D-like	9987	ENSG00000152795
PROM2	prominin 2	150696	ENSG00000155066
WASF2	WAS protein family, member 2	10163	ENSG00000158195
ZNF706	zinc finger protein 706	51123	ENSG00000120963
GFPT2	glutamine-fructose-6-phosphate transaminase 2	9945	ENSG00000131459
PLEKHA5	pleckstrin homology domain containing, family A member 5	54477	ENSG00000052126
PHF11	PHD finger protein 11	51131	ENSG00000136147
DDX39B	DEAD (Asp-Glu-Ala-Asp) box polypeptide 39B	7919	ENSG00000198563
EMG1	EMG1 nucleolar protein homolog (S. cerevisiae)	10436	NA
STARD3	StAR-related lipid transfer (START) domain containing 3	10948	ENSG00000131748
PHF12	PHD finger protein 12	57649	ENSG00000109118
MDC1	mediator of DNA-damage checkpoint 1	9656	ENSG00000137337
ZSWIM1	zinc finger, SWIM-type containing 1	90204	ENSG00000168612
HDHD1	haloacid dehalogenase-like hydrolase domain containing 1	8226	ENSG00000130021
CHD1	chromodomain helicase DNA binding protein 1	1105	ENSG00000153922
GBF1	golgi brefeldin A resistant guanine nucleotide exchange factor 1	8729	ENSG00000107862
ITPK1	inositol-tetrakisphosphate 1-kinase	3705	ENSG00000100605
KHNYN	KH and NYN domain containing	23351	ENSG00000100441
ZDHHC12	zinc finger, DHHC-type containing 12	84885	ENSG00000160446
AKAP8	A kinase (PRKA) anchor protein 8	10270	ENSG00000105127
PSME4	proteasome (prosome, macropain) activator subunit 4	23198	ENSG00000068878
PARL	presenilin associated, rhomboid-like	55486	ENSG00000175193
GOT1	glutamic-oxaloacetic transaminase 1, soluble (aspartate aminotransferase 1)	2805	ENSG00000120053
ZNF193	zinc finger protein 193	7746	ENSG00000137185
CPSF3	cleavage and polyadenylation specific factor 3, 73kDa	51692	ENSG00000119203
CHTOP	chromatin target of PRMT1	26097	ENSG00000160679
MET	met proto-oncogene (hepatocyte growth factor receptor)	4233	ENSG00000105976
ORMDL1	ORM1-like 1 (S. cerevisiae)	94101	ENSG00000128699
KLHDC2	kelch domain containing 2	23588	ENSG00000165516
CLIP3	CAP-GLY domain containing linker protein 3	25999	ENSG00000105270
HN1	hematological and neurological expressed 1	51155	ENSG00000189159
PHLDB2	pleckstrin homology-like domain, family B, member 2	90102	ENSG00000144824
GCA	grancalcin, EF-hand calcium binding protein	25801	ENSG00000115271
VAMP7	vesicle-associated membrane protein 7	6845	ENSG00000124333
OLFML2B	olfactomedin-like 2B	25903	ENSG00000162745
ZBTB43	zinc finger and BTB domain containing 43	23099	ENSG00000169155
FAM172A	family with sequence similarity 172, member A	83989	ENSG00000113391
TPM3	tropomyosin 3	7170	ENSG00000143549
COQ5	coenzyme Q5 homolog, methyltransferase (S. cerevisiae)	84274	ENSG00000110871
COL5A2	collagen, type V, alpha 2	1290	ENSG00000204262
MRPL51	mitochondrial ribosomal protein L51	51258	ENSG00000111639
TFCP2	transcription factor CP2	7024	ENSG00000135457
VBP1	von Hippel-Lindau binding protein 1	7411	ENSG00000155959
SFSWAP	splicing factor, suppressor of white-apricot homolog (Drosophila)	6433	ENSG00000061936
SLC39A8	solute carrier family 39 (zinc transporter), member 8	64116	ENSG00000138821
HNRNPUL1	heterogeneous nuclear ribonucleoprotein U-like 1	11100	ENSG00000105323
PEF1	penta-EF-hand domain containing 1	553115	ENSG00000162517
RAB10	RAB10, member RAS oncogene family	10890	ENSG00000084733
ADNP	activity-dependent neuroprotector homeobox	23394	ENSG00000101126
DUSP16	dual specificity phosphatase 16	80824	ENSG00000111266
WDR59	WD repeat domain 59	79726	ENSG00000103091
CANT1	calcium activated nucleotidase 1	124583	ENSG00000171302
RABGEF1	RAB guanine nucleotide exchange factor (GEF) 1	27342	ENSG00000243335,ENSG00000154710
SYT8	synaptotagmin VIII	90019	ENSG00000149043
SNX5	sorting nexin 5	27131	ENSG00000089006
SORT1	sortilin 1	6272	ENSG00000134243
PRSS16	protease, serine, 16 (thymus)	10279	ENSG00000112812
POGLUT1	protein O-glucosyltransferase 1	56983	ENSG00000163389
JKAMP	JNK1/MAPK8-associated membrane protein	51528	ENSG00000050130
FRMD6	FERM domain containing 6	122786	ENSG00000139926
CDK2AP2	cyclin-dependent kinase 2 associated protein 2	10263	ENSG00000167797
MRPS26	mitochondrial ribosomal protein S26	64949	ENSG00000125901
H2AFJ	H2A histone family, member J	55766	ENSG00000246705
KLF13	Kruppel-like factor 13	51621	ENSG00000169926
NXF1	nuclear RNA export factor 1	10482	ENSG00000162231
KCNK12	potassium channel, subfamily K, member 12	56660	ENSG00000184261
TMEM30B	transmembrane protein 30B	161291	ENSG00000182107
ARPC4	actin related protein 2/3 complex, subunit 4, 20kDa	10093	ENSG00000241553
NR1H2	nuclear receptor subfamily 1, group H, member 2	7376	ENSG00000131408
HDDC2	HD domain containing 2	51020	ENSG00000111906
RPL34	ribosomal protein L34	6164	ENSG00000109475
MRPS11	mitochondrial ribosomal protein S11	64963	ENSG00000181991
PRKCH	protein kinase C, eta	5583	ENSG00000027075
MTF1	metal-regulatory transcription factor 1	4520	ENSG00000188786
ICK	intestinal cell (MAK-like) kinase	22858	ENSG00000112144
PELO	pelota homolog (Drosophila)	53918	ENSG00000152684
PRLR	prolactin receptor	5618	ENSG00000113494
BRD7	bromodomain containing 7	29117	ENSG00000166164
CKS1B	CDC28 protein kinase regulatory subunit 1B	1163	ENSG00000173207
AMOT	angiomotin	154796	ENSG00000126016
GTF3C6	general transcription factor IIIC, polypeptide 6, alpha 35kDa	112495	ENSG00000155115
RIN2	Ras and Rab interactor 2	54453	ENSG00000132669
RAB3B	RAB3B, member RAS oncogene family	5865	ENSG00000169213
IL11RA	interleukin 11 receptor, alpha	3590	ENSG00000137070
TPST2	tyrosylprotein sulfotransferase 2	8459	ENSG00000128294
KCNJ2	potassium inwardly-rectifying channel, subfamily J, member 2	3759	ENSG00000123700
MBNL3	muscleblind-like splicing regulator 3	55796	ENSG00000076770
RPL41	ribosomal protein L41	6171	ENSG00000229117
POLR3GL	polymerase (RNA) III (DNA directed) polypeptide G (32kD)-like	84265	ENSG00000121851
UBE2H	ubiquitin-conjugating enzyme E2H	7328	ENSG00000186591
MARS	methionyl-tRNA synthetase	4141	ENSG00000166986
CCNG1	cyclin G1	900	ENSG00000113328
NUDT2	nudix (nucleoside diphosphate linked moiety X)-type motif 2	318	ENSG00000164978
DIAPH1	diaphanous homolog 1 (Drosophila)	1729	ENSG00000131504
CD74	CD74 molecule, major histocompatibility complex, class II invariant chain	972	ENSG00000019582
RERE	arginine-glutamic acid dipeptide (RE) repeats	473	ENSG00000142599
MFN2	mitofusin 2	9927	ENSG00000116688
CCDC130	coiled-coil domain containing 130	81576	ENSG00000104957
COLEC12	collectin sub-family member 12	81035	ENSG00000158270
ALG5	asparagine-linked glycosylation 5, dolichyl-phosphate beta-glucosyltransferase homolog (S. cerevisiae)	29880	ENSG00000120697
ZFAND6	zinc finger, AN1-type domain 6	54469	ENSG00000086666
TMEM214	transmembrane protein 214	54867	ENSG00000119777
CUL2	cullin 2	8453	ENSG00000108094
ZRANB2	zinc finger, RAN-binding domain containing 2	9406	ENSG00000132485
SRSF3	serine/arginine-rich splicing factor 3	6428	ENSG00000112081
MBD6	methyl-CpG binding domain protein 6	114785	ENSG00000166987
IDH3B	isocitrate dehydrogenase 3 (NAD+) beta	3420	ENSG00000101365
AP1G1	adaptor-related protein complex 1, gamma 1 subunit	164	ENSG00000166747
AKIRIN2	akirin 2	55122	ENSG00000135334
SLC16A10	solute carrier family 16, member 10 (aromatic amino acid transporter)	117247	ENSG00000112394
ZNF329	zinc finger protein 329	79673	ENSG00000181894
GBE1	glucan (1,4-alpha-), branching enzyme 1	2632	ENSG00000114480
FUK	fucokinase	197258	ENSG00000157353
HAX1	HCLS1 associated protein X-1	10456	ENSG00000143575
MAPRE3	microtubule-associated protein, RP/EB family, member 3	22924	ENSG00000084764
SEMA7A	semaphorin 7A, GPI membrane anchor (John Milton Hagen blood group)	8482	ENSG00000138623
TRAPPC8	trafficking protein particle complex 8	22878	ENSG00000153339
VIMP	VCP-interacting membrane protein	55829	ENSG00000131871
RPL7L1	ribosomal protein L7-like 1	285855	ENSG00000146223
RASIP1	Ras interacting protein 1	54922	ENSG00000105538
CMTM6	CKLF-like MARVEL transmembrane domain containing 6	54918	ENSG00000091317
EFEMP2	EGF containing fibulin-like extracellular matrix protein 2	30008	ENSG00000172638
RPL23A	ribosomal protein L23a	6147	ENSG00000198242
ISL1	ISL LIM homeobox 1	3670	ENSG00000016082
FOXJ3	forkhead box J3	22887	ENSG00000198815
PDZD2	PDZ domain containing 2	23037	ENSG00000133401
EDEM1	ER degradation enhancer, mannosidase alpha-like 1	9695	ENSG00000134109
RAP2A	RAP2A, member of RAS oncogene family	5911	ENSG00000125249
TIMM22	translocase of inner mitochondrial membrane 22 homolog (yeast)	29928	ENSG00000177370
AP1M1	adaptor-related protein complex 1, mu 1 subunit	8907	ENSG00000072958
CLDN4	claudin 4	1364	ENSG00000189143
RPS21	ribosomal protein S21	6227	ENSG00000171858
CRY2	cryptochrome 2 (photolyase-like)	1408	ENSG00000121671
RAPGEF3	Rap guanine nucleotide exchange factor (GEF) 3	10411	ENSG00000079337
RNF26	ring finger protein 26	79102	ENSG00000173456
WBP4	WW domain binding protein 4 (formin binding protein 21)	11193	ENSG00000120688
ANKRD9	ankyrin repeat domain 9	122416	ENSG00000156381
RNMT	RNA (guanine-7-) methyltransferase	8731	ENSG00000101654
DSTN	destrin (actin depolymerizing factor)	11034	ENSG00000125868
CDA	cytidine deaminase	978	ENSG00000158825
NUTF2	nuclear transport factor 2	10204	ENSG00000102898
WBP1	WW domain binding protein 1	23559	ENSG00000239779
CD2BP2	CD2 (cytoplasmic tail) binding protein 2	10421	ENSG00000169217
TST	thiosulfate sulfurtransferase (rhodanese)	7263	ENSG00000128311
TRUB2	TruB pseudouridine (psi) synthase homolog 2 (E. coli)	26995	ENSG00000167112
PMM1	phosphomannomutase 1	5372	ENSG00000100417
BOLA3	bolA homolog 3 (E. coli)	388962	ENSG00000163170
VPS28	vacuolar protein sorting 28 homolog (S. cerevisiae)	51160	ENSG00000160948
AHNAK	AHNAK nucleoprotein	79026	ENSG00000124942
ZFYVE20	zinc finger, FYVE domain containing 20	64145	ENSG00000131381
CYB561D2	cytochrome b-561 domain containing 2	11068	ENSG00000114395
BST2	bone marrow stromal cell antigen 2	684	ENSG00000130303
ERCC5	excision repair cross-complementing rodent repair deficiency, complementation group 5	2073	ENSG00000134899
TRABD	TraB domain containing	80305	ENSG00000170638
TPM1	tropomyosin 1 (alpha)	7168	ENSG00000140416
PDCD4	programmed cell death 4 (neoplastic transformation inhibitor)	27250	ENSG00000150593
TRIM56	tripartite motif containing 56	81844	ENSG00000169871
KIAA0100	KIAA0100	9703	ENSG00000007202
GALT	galactose-1-phosphate uridylyltransferase	2592	ENSG00000213930
POLG	polymerase (DNA directed), gamma	5428	ENSG00000140521
PPP1R7	protein phosphatase 1, regulatory subunit 7	5510	ENSG00000115685
SERTAD1	SERTA domain containing 1	29950	ENSG00000197019
CXorf26	chromosome X open reading frame 26	51260	ENSG00000102390
TJP1	tight junction protein 1	7082	ENSG00000104067
PDCD7	programmed cell death 7	10081	ENSG00000090470
KRT81	keratin 81	3887	ENSG00000205426
SOD3	superoxide dismutase 3, extracellular	6649	ENSG00000109610
HAUS2	HAUS augmin-like complex, subunit 2	55142	ENSG00000137814
COPB2	coatomer protein complex, subunit beta 2 (beta prime)	9276	ENSG00000184432
CHN1	chimerin (chimaerin) 1	1123	ENSG00000128656
CD59	CD59 molecule, complement regulatory protein	966	ENSG00000085063
FLII	flightless I homolog (Drosophila)	2314	ENSG00000177731
CNST	consortin, connexin sorting protein	163882	ENSG00000162852
PIH1D1	PIH1 domain containing 1	55011	ENSG00000104872
SPG11	spastic paraplegia 11 (autosomal recessive)	80208	ENSG00000104133
TSPO	translocator protein (18kDa)	706	ENSG00000100300
RANBP1	RAN binding protein 1	5902	ENSG00000099901
EFTUD2	elongation factor Tu GTP binding domain containing 2	9343	ENSG00000108883
TNFAIP2	tumor necrosis factor, alpha-induced protein 2	7127	ENSG00000185215
FBXO7	F-box protein 7	25793	ENSG00000100225
PCYOX1	prenylcysteine oxidase 1	51449	ENSG00000116005
AAMP	angio-associated, migratory cell protein	14	ENSG00000127837
LMAN2	lectin, mannose-binding 2	10960	ENSG00000169223
USP38	ubiquitin specific peptidase 38	84640	ENSG00000170185
FAM84B	family with sequence similarity 84, member B	157638	ENSG00000168672
ZDHHC1	zinc finger, DHHC-type containing 1	29800	ENSG00000159714
CPSF4	cleavage and polyadenylation specific factor 4, 30kDa	10898	ENSG00000160917
MRPL21	mitochondrial ribosomal protein L21	219927	ENSG00000197345
KANK3	KN motif and ankyrin repeat domains 3	256949	ENSG00000186994
C14orf2	chromosome 14 open reading frame 2	9556	ENSG00000156411
ZNF385A	zinc finger protein 385A	25946	ENSG00000161642
RABEPK	Rab9 effector protein with kelch motifs	10244	ENSG00000136933
SLCO2B1	solute carrier organic anion transporter family, member 2B1	11309	ENSG00000137491
ATG14	autophagy related 14	22863	ENSG00000126775
RAPGEF1	Rap guanine nucleotide exchange factor (GEF) 1	2889	ENSG00000107263
PQLC3	PQ loop repeat containing 3	130814	ENSG00000162976
ALG6	asparagine-linked glycosylation 6, alpha-1,3-glucosyltransferase homolog (S. cerevisiae)	29929	ENSG00000088035
MAPKAPK3	mitogen-activated protein kinase-activated protein kinase 3	7867	ENSG00000114738
MTA2	metastasis associated 1 family, member 2	9219	ENSG00000149480
SHARPIN	SHANK-associated RH domain interactor	81858	ENSG00000179526
ERO1L	ERO1-like (S. cerevisiae)	30001	ENSG00000197930
SF3B14	splicing factor 3B, 14 kDa subunit	51639	ENSG00000115128
HMGCS2	3-hydroxy-3-methylglutaryl-CoA synthase 2 (mitochondrial)	3158	ENSG00000134240
S1PR3	sphingosine-1-phosphate receptor 3	1903	ENSG00000213694
USP10	ubiquitin specific peptidase 10	9100	ENSG00000103194
SSR2	signal sequence receptor, beta (translocon-associated protein beta)	6746	ENSG00000163479
BCLAF1	BCL2-associated transcription factor 1	9774	ENSG00000029363
MTX1	metaxin 1	4580	ENSG00000173171
PSMA4	proteasome (prosome, macropain) subunit, alpha type, 4	5685	ENSG00000041357
C11orf73	chromosome 11 open reading frame 73	51501	ENSG00000149196
MLLT6	myeloid/lymphoid or mixed-lineage leukemia (trithorax homolog, Drosophila); translocated to, 6	4302	ENSG00000108292
IL1R1	interleukin 1 receptor, type I	3554	ENSG00000115594
STUB1	STIP1 homology and U-box containing protein 1, E3 ubiquitin protein ligase	10273	ENSG00000103266
FNTA	farnesyltransferase, CAAX box, alpha	2339	ENSG00000168522
ZNF263	zinc finger protein 263	10127	ENSG00000006194
SELM	selenoprotein M	140606	ENSG00000198832
KIAA0196	KIAA0196	9897	ENSG00000164961
C16orf80	chromosome 16 open reading frame 80	29105	ENSG00000070761
MRPL3	mitochondrial ribosomal protein L3	11222	ENSG00000114686
EGFL6	EGF-like-domain, multiple 6	25975	ENSG00000198759
RUSC1	RUN and SH3 domain containing 1	23623	ENSG00000160753
ALS2	amyotrophic lateral sclerosis 2 (juvenile)	57679	ENSG00000003393
DOCK9	dedicator of cytokinesis 9	23348	ENSG00000088387
SDSL	serine dehydratase-like	113675	ENSG00000139410
GPKOW	G patch domain and KOW motifs	27238	ENSG00000068394
KARS	lysyl-tRNA synthetase	3735	ENSG00000065427
GGNBP2	gametogenetin binding protein 2	79893	ENSG00000005955
EVI5L	ecotropic viral integration site 5-like	115704	ENSG00000142459
LFNG	LFNG O-fucosylpeptide 3-beta-N-acetylglucosaminyltransferase	3955	ENSG00000106003
SCAF4	SR-related CTD-associated factor 4	57466	ENSG00000156304
INPP5D	inositol polyphosphate-5-phosphatase, 145kDa	3635	ENSG00000168918
APOO	apolipoprotein O	79135	ENSG00000184831
ANK3	ankyrin 3, node of Ranvier (ankyrin G)	288	ENSG00000151150
FKBP8	FK506 binding protein 8, 38kDa	23770	ENSG00000105701
C2orf42	chromosome 2 open reading frame 42	54980	ENSG00000115998
BCAT1	branched chain amino-acid transaminase 1, cytosolic	586	ENSG00000060982
ISG20L2	interferon stimulated exonuclease gene 20kDa-like 2	81875	ENSG00000143319
ABHD16A	abhydrolase domain containing 16A	7920	ENSG00000204427
ARSA	arylsulfatase A	410	ENSG00000100299
ESAM	endothelial cell adhesion molecule	90952	ENSG00000149564
CD164	CD164 molecule, sialomucin	8763	ENSG00000135535
MTA1	metastasis associated 1	9112	ENSG00000182979
XYLT2	xylosyltransferase II	64132	ENSG00000015532
LAMTOR2	late endosomal/lysosomal adaptor, MAPK and MTOR activator 2	28956	ENSG00000116586
ASCL2	achaete-scute complex homolog 2 (Drosophila)	430	ENSG00000183734
TRAPPC4	trafficking protein particle complex 4	51399	ENSG00000196655
PSMD14	proteasome (prosome, macropain) 26S subunit, non-ATPase, 14	10213	ENSG00000115233
NABP1	nucleic acid binding protein 1	64859	ENSG00000173559
INTS12	integrator complex subunit 12	57117	ENSG00000138785
EFHA1	EF-hand domain family, member A1	221154	ENSG00000165487
RICTOR	RPTOR independent companion of MTOR, complex 2	253260	ENSG00000164327
LRP11	low density lipoprotein receptor-related protein 11	84918	ENSG00000120256
SNX10	sorting nexin 10	29887	ENSG00000086300
DHX30	DEAH (Asp-Glu-Ala-His) box polypeptide 30	22907	ENSG00000132153
CPNE1	copine I	8904	ENSG00000214078
TAF10	TAF10 RNA polymerase II, TATA box binding protein (TBP)-associated factor, 30kDa	6881	ENSG00000166337
SEC61B	Sec61 beta subunit	10952	ENSG00000106803
PHIP	pleckstrin homology domain interacting protein	55023	ENSG00000146247
LIMS1	LIM and senescent cell antigen-like domains 1	3987	ENSG00000169756
COL6A2	collagen, type VI, alpha 2	1292	ENSG00000142173
EIF3J	eukaryotic translation initiation factor 3, subunit J	8669	ENSG00000104131
E2F3	E2F transcription factor 3	1871	ENSG00000112242
CDK7	cyclin-dependent kinase 7	1022	ENSG00000134058
CCNDBP1	cyclin D-type binding-protein 1	23582	ENSG00000166946
RAB1A	RAB1A, member RAS oncogene family	5861	ENSG00000138069
DSP	desmoplakin	1832	ENSG00000096696
ATL3	atlastin GTPase 3	25923	ENSG00000184743
SDHD	succinate dehydrogenase complex, subunit D, integral membrane protein	6392	ENSG00000204370
ENTPD1	ectonucleoside triphosphate diphosphohydrolase 1	953	ENSG00000138185
ZFAND3	zinc finger, AN1-type domain 3	60685	ENSG00000156639
KIF2A	kinesin heavy chain member 2A	3796	ENSG00000068796
GRHPR	glyoxylate reductase/hydroxypyruvate reductase	9380	ENSG00000137106
ARHGAP21	Rho GTPase activating protein 21	57584	ENSG00000107863
IKBKG	inhibitor of kappa light polypeptide gene enhancer in B-cells, kinase gamma	8517	ENSG00000073009
ELP2	elongator acetyltransferase complex subunit 2	55250	ENSG00000134759
NME1	NME/NM23 nucleoside diphosphate kinase 1	4830	ENSG00000239672
CCDC14	coiled-coil domain containing 14	64770	ENSG00000175455
LAMB1	laminin, beta 1	3912	ENSG00000091136
PNPLA6	patatin-like phospholipase domain containing 6	10908	ENSG00000032444
RNF38	ring finger protein 38	152006	ENSG00000137075
SKP1	S-phase kinase-associated protein 1	6500	ENSG00000113558
RPS6KB1	ribosomal protein S6 kinase, 70kDa, polypeptide 1	6198	ENSG00000108443
NKTR	natural killer-tumor recognition sequence	4820	ENSG00000114857
DMWD	dystrophia myotonica, WD repeat containing	1762	ENSG00000185800
ISOC1	isochorismatase domain containing 1	51015	ENSG00000066583
FAM100B	family with sequence similarity 100, member B	283991	ENSG00000185262
AURKAIP1	aurora kinase A interacting protein 1	54998	ENSG00000175756
XAGE3	X antigen family, member 3	170626	ENSG00000171402
ZNHIT1	zinc finger, HIT-type containing 1	10467	ENSG00000106400
ZFP91	zinc finger protein 91 homolog (mouse)	80829	ENSG00000255073,ENSG00000186660
UBAC2	UBA domain containing 2	337867	ENSG00000134882
AHSA2	AHA1, activator of heat shock 90kDa protein ATPase homolog 2 (yeast)	130872	ENSG00000173209
GAS6	growth arrest-specific 6	2621	ENSG00000183087
C17orf61	chromosome 17 open reading frame 61	254863	ENSG00000205544
PSMF1	proteasome (prosome, macropain) inhibitor subunit 1 (PI31)	9491	ENSG00000125818
TRIM44	tripartite motif containing 44	54765	ENSG00000166326
RRP36	ribosomal RNA processing 36 homolog (S. cerevisiae)	88745	ENSG00000124541
CCDC115	coiled-coil domain containing 115	84317	ENSG00000136710
PSMD2	proteasome (prosome, macropain) 26S subunit, non-ATPase, 2	5708	ENSG00000175166
SNW1	SNW domain containing 1	22938	ENSG00000100603
CLIC4	chloride intracellular channel 4	25932	ENSG00000169504
PHF13	PHD finger protein 13	148479	ENSG00000116273
TMEM62	transmembrane protein 62	80021	ENSG00000137842
ARF5	ADP-ribosylation factor 5	381	ENSG00000004059
FAM20B	family with sequence similarity 20, member B	9917	ENSG00000116199
MSANTD3	Myb/SANT-like DNA-binding domain containing 3	91283	ENSG00000066697
SDAD1	SDA1 domain containing 1	55153	ENSG00000198301
COX7B	cytochrome c oxidase subunit VIIb	1349	ENSG00000131174
AIMP2	aminoacyl tRNA synthetase complex-interacting multifunctional protein 2	7965	ENSG00000106305
KANK1	KN motif and ankyrin repeat domains 1	23189	ENSG00000107104
C4orf34	chromosome 4 open reading frame 34	201895	ENSG00000163683
ENOPH1	enolase-phosphatase 1	58478	ENSG00000145293
FCGR2B	Fc fragment of IgG, low affinity IIb, receptor (CD32)	2213	ENSG00000072694
FUNDC1	FUN14 domain containing 1	139341	ENSG00000069509
ABCB7	ATP-binding cassette, sub-family B (MDR/TAP), member 7	22	ENSG00000131269
RSBN1	round spermatid basic protein 1	54665	ENSG00000081019
CD200	CD200 molecule	4345	ENSG00000091972
TNFRSF1B	tumor necrosis factor receptor superfamily, member 1B	7133	ENSG00000028137
OXSR1	oxidative-stress responsive 1	9943	ENSG00000172939
PROM1	prominin 1	8842	ENSG00000007062
MS4A6A	membrane-spanning 4-domains, subfamily A, member 6A	64231	ENSG00000110077
PLOD2	procollagen-lysine, 2-oxoglutarate 5-dioxygenase 2	5352	ENSG00000152952
GPS2	G protein pathway suppressor 2	2874	ENSG00000132522
ACAD9	acyl-CoA dehydrogenase family, member 9	28976	ENSG00000177646
PTGDS	prostaglandin D2 synthase 21kDa (brain)	5730	ENSG00000107317
HERC1	HECT and RLD domain containing E3 ubiquitin protein ligase family member 1	8925	ENSG00000103657
MRFAP1L1	Morf4 family associated protein 1-like 1	114932	ENSG00000178988
SSNA1	Sjogren syndrome nuclear autoantigen 1	8636	ENSG00000176101
STAT5A	signal transducer and activator of transcription 5A	6776	ENSG00000126561
ITGAV	integrin, alpha V	3685	ENSG00000138448
TPBG	trophoblast glycoprotein	7162	ENSG00000146242
DEDD2	death effector domain containing 2	162989	ENSG00000160570
ATP2B4	ATPase, Ca++ transporting, plasma membrane 4	493	ENSG00000058668
FBLN2	fibulin 2	2199	ENSG00000163520
RBM33	RNA binding motif protein 33	155435	ENSG00000184863
C11orf67	chromosome 11 open reading frame 67	28971	ENSG00000087884
WDR13	WD repeat domain 13	64743	ENSG00000101940
LMCD1	LIM and cysteine-rich domains 1	29995	ENSG00000071282
LIPG	lipase, endothelial	9388	ENSG00000101670
STAB1	stabilin 1	23166	ENSG00000010327
TEX2	testis expressed 2	55852	ENSG00000136478
CDKN1A	cyclin-dependent kinase inhibitor 1A (p21, Cip1)	1026	ENSG00000124762
ABHD8	abhydrolase domain containing 8	79575	ENSG00000127220
SRSF8	serine/arginine-rich splicing factor 8	10929	NA
TMEM140	transmembrane protein 140	55281	ENSG00000146859
PAPOLA	poly(A) polymerase alpha	10914	ENSG00000090060
HLA-DPA1	major histocompatibility complex, class II, DP alpha 1	3113	ENSG00000231389
MCM4	minichromosome maintenance complex component 4	4173	ENSG00000104738
RBM14	RNA binding motif protein 14	10432	ENSG00000239306
ECM1	extracellular matrix protein 1	1893	ENSG00000143369
ARL1	ADP-ribosylation factor-like 1	400	ENSG00000120805
C15orf48	chromosome 15 open reading frame 48	84419	ENSG00000166920
POP7	processing of precursor 7, ribonuclease P/MRP subunit (S. cerevisiae)	10248	ENSG00000172336
PAPSS1	3'-phosphoadenosine 5'-phosphosulfate synthase 1	9061	ENSG00000138801
ACAA2	acetyl-CoA acyltransferase 2	10449	ENSG00000167315
TRIML2	tripartite motif family-like 2	205860	ENSG00000179046
PPRC1	peroxisome proliferator-activated receptor gamma, coactivator-related 1	23082	ENSG00000148840
MTPN	myotrophin	136319	ENSG00000105887
RBCK1	RanBP-type and C3HC4-type zinc finger containing 1	10616	ENSG00000125826
MICAL1	microtubule associated monoxygenase, calponin and LIM domain containing 1	64780	ENSG00000135596
APH1A	anterior pharynx defective 1 homolog A (C. elegans)	51107	ENSG00000117362
TM2D3	TM2 domain containing 3	80213	ENSG00000184277
HSPA5	heat shock 70kDa protein 5 (glucose-regulated protein, 78kDa)	3309	ENSG00000044574
ZBED5	zinc finger, BED-type containing 5	58486	ENSG00000236287
PSMG1	proteasome (prosome, macropain) assembly chaperone 1	8624	ENSG00000183527
MARCKSL1	MARCKS-like 1	65108	ENSG00000175130
LAMA2	laminin, alpha 2	3908	ENSG00000196569
PELI1	pellino E3 ubiquitin protein ligase 1	57162	ENSG00000197329
KRT10	keratin 10	3858	ENSG00000186395
SESN1	sestrin 1	27244	ENSG00000080546
NECAP2	NECAP endocytosis associated 2	55707	ENSG00000157191
SPNS1	spinster homolog 1 (Drosophila)	83985	ENSG00000169682
ALG3	asparagine-linked glycosylation 3, alpha-1,3- mannosyltransferase homolog (S. cerevisiae)	10195	ENSG00000214160
PLEKHG6	pleckstrin homology domain containing, family G (with RhoGef domain) member 6	55200	ENSG00000008323
E2F4	E2F transcription factor 4, p107/p130-binding	1874	ENSG00000205250
SLC35A3	solute carrier family 35 (UDP-N-acetylglucosamine (UDP-GlcNAc) transporter), member A3	23443	ENSG00000117620
HTRA4	HtrA serine peptidase 4	203100	ENSG00000169495
DPP4	dipeptidyl-peptidase 4	1803	ENSG00000197635
PRPF4	PRP4 pre-mRNA processing factor 4 homolog (yeast)	9128	ENSG00000136875
CLN3	ceroid-lipofuscinosis, neuronal 3	1201	ENSG00000261832,ENSG00000188603
MNF1	mitochondrial nucleoid factor 1	84300	ENSG00000137288
NGLY1	N-glycanase 1	55768	ENSG00000151092
LPHN2	latrophilin 2	23266	ENSG00000117114
RRAGD	Ras-related GTP binding D	58528	ENSG00000025039
LGALS3	lectin, galactoside-binding, soluble, 3	3958	ENSG00000131981
CLK1	CDC-like kinase 1	1195	ENSG00000013441
FAM53C	family with sequence similarity 53, member C	51307	ENSG00000120709
KIAA1467	KIAA1467	57613	ENSG00000084444
ANKRD33	ankyrin repeat domain 33	341405	ENSG00000167612
SMAD7	SMAD family member 7	4092	ENSG00000101665
MAPK8IP3	mitogen-activated protein kinase 8 interacting protein 3	23162	ENSG00000138834
KLC1	kinesin light chain 1	3831	ENSG00000256500,ENSG00000126214
CDK13	cyclin-dependent kinase 13	8621	ENSG00000065883
DNAJB1	DnaJ (Hsp40) homolog, subfamily B, member 1	3337	ENSG00000132002
C2orf18	chromosome 2 open reading frame 18	54978	ENSG00000213699
ACIN1	apoptotic chromatin condensation inducer 1	22985	ENSG00000100813
HES2	hairy and enhancer of split 2 (Drosophila)	54626	ENSG00000069812
CHMP1A	charged multivesicular body protein 1A	5119	ENSG00000131165
ZNF358	zinc finger protein 358	140467	ENSG00000198816
UBE2Q2	ubiquitin-conjugating enzyme E2Q family member 2	92912	ENSG00000140367
VPS72	vacuolar protein sorting 72 homolog (S. cerevisiae)	6944	ENSG00000163159
ZNF746	zinc finger protein 746	155061	ENSG00000181220
TMEM74B	transmembrane protein 74B	55321	ENSG00000125895
YIPF1	Yip1 domain family, member 1	54432	ENSG00000058799
WNT3A	wingless-type MMTV integration site family, member 3A	89780	ENSG00000154342
VGLL4	vestigial like 4 (Drosophila)	9686	ENSG00000144560
CKAP4	cytoskeleton-associated protein 4	10970	ENSG00000136026
NDUFA4L2	NADH dehydrogenase (ubiquinone) 1 alpha subcomplex, 4-like 2	56901	ENSG00000185633
MAP4K2	mitogen-activated protein kinase kinase kinase kinase 2	5871	ENSG00000168067
PLEKHA6	pleckstrin homology domain containing, family A member 6	22874	ENSG00000143850
ATG9B	autophagy related 9B	285973	NA
IFT43	intraflagellar transport 43 homolog (Chlamydomonas)	112752	ENSG00000119650
DCAF8	DDB1 and CUL4 associated factor 8	50717	ENSG00000132716,ENSG00000258465
BET1	blocked early in transport 1 homolog (S. cerevisiae)	10282	ENSG00000105829
LMO2	LIM domain only 2 (rhombotin-like 1)	4005	ENSG00000135363
MAPK1IP1L	mitogen-activated protein kinase 1 interacting protein 1-like	93487	ENSG00000168175
BCL2L13	BCL2-like 13 (apoptosis facilitator)	23786	ENSG00000099968
C18orf8	chromosome 18 open reading frame 8	29919	ENSG00000141452
MTFR1	mitochondrial fission regulator 1	9650	ENSG00000066855
RPL36	ribosomal protein L36	25873	ENSG00000130255
C9orf142	chromosome 9 open reading frame 142	286257	ENSG00000148362
SNX24	sorting nexin 24	28966	ENSG00000064652
ZDHHC7	zinc finger, DHHC-type containing 7	55625	ENSG00000153786
FAM213A	family with sequence similarity 213, member A	84293	ENSG00000122378
SLC52A2	solute carrier family 52, riboflavin transporter, member 2	79581	ENSG00000185803
POLD2	polymerase (DNA directed), delta 2, accessory subunit	5425	ENSG00000106628
NADK	NAD kinase	65220	ENSG00000008130
SLC39A6	solute carrier family 39 (zinc transporter), member 6	25800	ENSG00000141424
RAD21	RAD21 homolog (S. pombe)	5885	ENSG00000164754
DOCK1	dedicator of cytokinesis 1	1793	ENSG00000150760
NDUFAF2	NADH dehydrogenase (ubiquinone) complex I, assembly factor 2	91942	ENSG00000164182
DYNLT3	dynein, light chain, Tctex-type 3	6990	ENSG00000165169
TOR1AIP1	torsin A interacting protein 1	26092	ENSG00000143337
CTDSPL	CTD (carboxy-terminal domain, RNA polymerase II, polypeptide A) small phosphatase-like	10217	ENSG00000144677
LAGE3	L antigen family, member 3	8270	ENSG00000196976
TM9SF3	transmembrane 9 superfamily member 3	56889	ENSG00000077147
RRAGC	Ras-related GTP binding C	64121	ENSG00000116954
ZFYVE21	zinc finger, FYVE domain containing 21	79038	ENSG00000100711
RIPK1	receptor (TNFRSF)-interacting serine-threonine kinase 1	8737	ENSG00000137275
TNKS1BP1	tankyrase 1 binding protein 1, 182kDa	85456	ENSG00000149115
PFDN6	prefoldin subunit 6	10471	ENSG00000204220
PLXNB1	plexin B1	5364	ENSG00000164050
JAG1	jagged 1	182	ENSG00000101384
FAM175B	family with sequence similarity 175, member B	23172	ENSG00000165660
PIN1	peptidylprolyl cis/trans isomerase, NIMA-interacting 1	5300	ENSG00000127445
PPME1	protein phosphatase methylesterase 1	51400	ENSG00000214517
PRKRIR	protein-kinase, interferon-inducible double stranded RNA dependent inhibitor, repressor of (P58 repressor)	5612	ENSG00000137492
VAT1	vesicle amine transport protein 1 homolog (T. californica)	10493	ENSG00000108828
NOTCH3	notch 3	4854	ENSG00000074181
TOM1	target of myb1 (chicken)	10043	ENSG00000100284
C8orf76	chromosome 8 open reading frame 76	84933	ENSG00000189376
C17orf49	chromosome 17 open reading frame 49	124944	ENSG00000161939,ENSG00000258315
IPO11	importin 11	51194	ENSG00000086200
SPSB3	splA/ryanodine receptor domain and SOCS box containing 3	90864	ENSG00000162032
NIF3L1	NIF3 NGG1 interacting factor 3-like 1 (S. cerevisiae)	60491	ENSG00000196290
SERPINF1	serpin peptidase inhibitor, clade F (alpha-2 antiplasmin, pigment epithelium derived factor), member 1	5176	ENSG00000132386
IER5	immediate early response 5	51278	ENSG00000162783
ARHGAP17	Rho GTPase activating protein 17	55114	ENSG00000140750
ZNF593	zinc finger protein 593	51042	ENSG00000142684
CHMP1B	charged multivesicular body protein 1B	57132	ENSG00000255112
PGLS	6-phosphogluconolactonase	25796	ENSG00000130313
HINT2	histidine triad nucleotide binding protein 2	84681	ENSG00000137133
POLR2G	polymerase (RNA) II (DNA directed) polypeptide G	5436	ENSG00000168002
CCSAP	centriole, cilia and spindle-associated protein	126731	ENSG00000154429
SERTAD3	SERTA domain containing 3	29946	ENSG00000167565
ERAL1	Era G-protein-like 1 (E. coli)	26284	ENSG00000132591
BNIP2	BCL2/adenovirus E1B 19kDa interacting protein 2	663	ENSG00000140299
RHBDF2	rhomboid 5 homolog 2 (Drosophila)	79651	ENSG00000129667
TAPBP	TAP binding protein (tapasin)	6892	ENSG00000231925
LMBR1L	limb region 1 homolog (mouse)-like	55716	ENSG00000139636
[truncated: 1,320 more rows]
