# Supplementary material for: Comparison of Normal and Pre-Eclamptic Placental Gene Expression: A Systematic Review with Meta-Analysis
Source: PLoS One. 2016 Aug 25;11(8):e0161504. doi: 10.1371/journal.pone.0161504 (PMC4999138; doi:10.1371/journal.pone.0161504)
Supplement: S8 Table — (XLSX) [file pone.0161504.s008.xlsx]

## Sheet: S8 Table
S8 Table: Significantly Affected Pathways in Preeclamptic Placenta
PathwayName	#(+ve) Genes	#(-ve) Genes	C	O	E	R	rawP	adjP
Metabolic pathways	382	248	1130	630	249.96	2.52	9.12e-137	2.06e-134
Neuroactive ligand-receptor interaction	20	166	272	186	60.17	3.09	6.5e-60	7.34e-58
Pathways in cancer	75	116	326	191	72.11	2.65	3.69e-46	2.78e-44
Alzheimer's disease	92	25	167	117	36.94	3.17	7.52e-40	3.4e-38
Regulation of actin cytoskeleton	77	60	213	137	47.12	2.91	7.09e-40	3.4e-38
Cytokine-cytokine receptor interaction	40	116	265	156	58.62	2.66	2.63e-38	9.91e-37
Ribosome	73	4	92	77	20.35	3.78	4.66e-36	1.5e-34
Oxidative phosphorylation	86	10	132	96	29.2	3.29	3.91e-35	1.1e-33
Huntington's disease	102	16	183	118	40.48	2.91	1.05e-34	2.37e-33
MAPK signaling pathway	68	84	268	152	59.28	2.56	9.58e-35	2.37e-33
Calcium signaling pathway	28	86	177	114	39.15	2.91	1.65e-33	3.39e-32
Protein processing in endoplasmic reticulum	97	10	165	107	36.5	2.93	6.27e-32	1.18e-30
Focal adhesion	82	37	200	119	44.24	2.69	3.57e-30	6.21e-29
Jak-STAT signaling pathway	45	55	155	100	34.29	2.92	1.15e-29	1.86e-28
Parkinson's disease	78	10	130	88	28.76	3.06	1.37e-28	2.06e-27
Spliceosome	79	6	127	85	28.09	3.03	3.98e-27	5.62e-26
Bile secretion	15	43	71	58	15.71	3.69	2.13e-26	2.83e-25
Amoebiasis	38	35	106	73	23.45	3.11	1.11e-24	1.39e-23
Chemokine signaling pathway	47	58	189	105	41.81	2.51	1.7e-23	2.02e-22
Endocytosis	82	27	201	109	44.46	2.45	3.43e-23	3.88e-22
Lysosome	71	6	121	77	26.77	2.88	1.25e-22	1.35e-21
Gastric acid secretion	19	37	74	56	16.37	3.42	1.63e-22	1.67e-21
Protein digestion and absorption	26	33	81	59	17.92	3.29	3.34e-22	3.28e-21
Dilated cardiomyopathy	21	42	90	63	19.91	3.16	4.26e-22	4.01e-21
Taste transduction	5	39	52	44	11.5	3.83	1.48e-21	1.34e-20
Tight junction	49	31	132	80	29.2	2.74	1.73e-21	1.5e-20
Phagosome	65	23	153	88	33.84	2.6	2.61e-21	2.18e-20
Cardiac muscle contraction	29	27	77	56	17.03	3.29	4.31e-21	3.48e-20
Insulin signaling pathway	49	31	138	80	30.53	2.62	8.46e-20	6.37e-19
RNA transport	69	16	151	85	33.4	2.54	8.33e-20	6.37e-19
Pancreatic secretion	17	48	101	65	22.34	2.91	1.02e-19	7.44e-19
Hypertrophic cardiomyopathy (HCM)	20	37	83	57	18.36	3.1	1.69e-19	1.19e-18
Proteasome	36	2	44	38	9.73	3.9	1.98e-19	1.36e-18
Arrhythmogenic right ventricular cardiomyopathy (ARVC)	21	31	74	52	16.37	3.18	1.32e-18	8.77e-18
Bacterial invasion of epithelial cells	39	11	70	50	15.48	3.23	1.97e-18	1.27e-17
Leukocyte transendothelial migration	44	25	116	69	25.66	2.69	4.07e-18	2.56e-17
Salivary secretion	16	40	89	56	19.69	2.84	1.56e-16	9.53e-16
Oocyte meiosis	39	26	112	65	24.78	2.62	2.12e-16	1.26e-15
Wnt signaling pathway	43	36	150	79	33.18	2.38	2.95e-16	1.71e-15
Purine metabolism	51	32	162	83	35.84	2.32	4.48e-16	2.53e-15
Melanogenesis	23	37	101	60	22.34	2.69	6.55e-16	3.61e-15
Hematopoietic cell lineage	15	39	88	54	19.47	2.77	2.58e-15	1.39e-14
Antigen processing and presentation	30	19	76	49	16.81	2.91	2.88e-15	1.51e-14
Complement and coagulation cascades	20	26	69	46	15.26	3.01	3.03e-15	1.56e-14
Cell adhesion molecules (CAMs)	36	35	133	71	29.42	2.41	3.67e-15	1.84e-14
Chagas disease (American trypanosomiasis)	33	27	104	60	23.01	2.61	4.34e-15	2.13e-14
Hepatitis C	48	23	134	71	29.64	2.4	6.11e-15	2.88e-14
Vibrio cholerae infection	10	29	54	39	11.95	3.26	6.07e-15	2.88e-14
Neurotrophin signaling pathway	45	23	127	68	28.09	2.42	1.14e-14	5.26e-14
Glycolysis / Gluconeogenesis	23	20	65	43	14.38	2.99	3.67e-14	1.66e-13
Long-term potentiation	20	25	70	45	15.48	2.91	4.55e-14	2.02e-13
ECM-receptor interaction	32	19	85	51	18.8	2.71	5.5e-14	2.39e-13
Toxoplasmosis	40	28	132	68	29.2	2.33	1.37e-13	5.84e-13
Cell cycle	52	13	124	65	27.43	2.37	1.62e-13	6.78e-13
Osteoclast differentiation	37	29	128	66	28.31	2.33	2.93e-13	1.2e-12
Shigellosis	36	4	61	40	13.49	2.96	4.41e-13	1.78e-12
Natural killer cell mediated cytotoxicity	30	38	136	68	30.08	2.26	8.64e-13	3.43e-12
Cysteine and methionine metabolism	17	11	36	28	7.96	3.52	1.95e-12	7.6e-12
Rheumatoid arthritis	28	23	91	51	20.13	2.53	2.23e-12	8.54e-12
Adipocytokine signaling pathway	21	21	68	42	15.04	2.79	2.29e-12	8.6e-12
Adherens junction	34	10	73	44	16.15	2.72	2.32e-12	8.6e-12
Vascular smooth muscle contraction	30	30	116	60	25.66	2.34	2.89e-12	1.05e-11
Systemic lupus erythematosus	26	41	136	67	30.08	2.23	3.05e-12	1.09e-11
Melanoma	17	26	71	43	15.71	2.74	3.27e-12	1.15e-11
Small cell lung cancer	37	11	85	48	18.8	2.55	6.75e-12	2.35e-11
Fc gamma R-mediated phagocytosis	39	12	94	51	20.79	2.45	1.17e-11	4.01e-11
Steroid hormone biosynthesis	9	27	56	36	12.39	2.91	1.56e-11	5.26e-11
TGF-beta signaling pathway	30	17	84	47	18.58	2.53	1.74e-11	5.78e-11
GnRH signaling pathway	23	30	101	53	22.34	2.37	2.57e-11	8.42e-11
Amino sugar and nucleotide sugar metabolism	26	6	48	32	10.62	3.01	5.01e-11	1.58e-10
Glioma	24	15	65	39	14.38	2.71	4.96e-11	1.58e-10
T cell receptor signaling pathway	27	28	108	55	23.89	2.3	5.04e-11	1.58e-10
Maturity onset diabetes of the young	1	20	25	21	5.53	3.8	8.41e-11	2.6e-10
ErbB signaling pathway	29	18	87	47	19.25	2.44	9.02e-11	2.75e-10
Pathogenic Escherichia coli infection	32	3	56	35	12.39	2.83	9.55e-11	2.88e-10
mRNA surveillance pathway	32	13	83	45	18.36	2.45	1.92e-10	5.71e-10
Viral myocarditis	23	17	70	40	15.48	2.58	2.29e-10	6.64e-10
PPAR signaling pathway	18	22	70	40	15.48	2.58	2.29e-10	6.64e-10
Axon guidance	31	30	129	61	28.54	2.14	2.37e-10	6.78e-10
Chronic myeloid leukemia	35	6	73	41	16.15	2.54	2.85e-10	8.05e-10
Epithelial cell signaling in Helicobacter pylori infection	35	4	68	39	15.04	2.59	3.3e-10	9.21e-10
Gap junction	22	25	90	47	19.91	2.36	4.16e-10	1.15e-09
Arginine and proline metabolism	19	14	54	33	11.95	2.76	7.66e-10	2.09e-09
Pancreatic cancer	31	8	70	39	15.48	2.52	1.06e-09	2.85e-09
Phototransduction	5	17	29	22	6.42	3.43	1.12e-09	2.98e-09
Ubiquitin mediated proteolysis	49	12	135	61	29.86	2.04	2.25e-09	5.91e-09
Fat digestion and absorption	6	23	46	29	10.18	2.85	2.89e-09	7.42e-09
Hedgehog signaling pathway	10	23	56	33	12.39	2.66	2.89e-09	7.42e-09
Asthma	6	12	30	22	6.64	3.32	3.33e-09	8.36e-09
Citrate cycle (TCA cycle)	19	3	30	22	6.64	3.32	3.33e-09	8.36e-09
Prostate cancer	32	13	89	45	19.69	2.29	3.72e-09	9.24e-09
Valine, leucine and isoleucine degradation	23	5	44	28	9.73	2.88	3.98e-09	9.67e-09
Vasopressin-regulated water reabsorption	18	10	44	28	9.73	2.88	3.98e-09	9.67e-09
Pyrimidine metabolism	37	11	99	48	21.9	2.19	6.73e-09	1.62e-08
Type II diabetes mellitus	11	18	48	29	10.62	2.73	1.18e-08	2.81e-08
Arachidonic acid metabolism	8	25	59	33	13.05	2.53	1.76e-08	4.14e-08
Toll-like receptor signaling pathway	26	22	102	48	22.56	2.13	2.26e-08	5.27e-08
N-Glycan biosynthesis	24	5	49	29	10.84	2.68	2.29e-08	5.28e-08
Butanoate metabolism	9	12	30	21	6.64	3.16	2.92e-08	6.67e-08
Autoimmune thyroid disease	9	21	52	30	11.5	2.61	2.98e-08	6.73e-08
Metabolism of xenobiotics by cytochrome P450	7	30	71	37	15.71	2.36	3.15e-08	6.98e-08
RNA degradation	32	5	71	37	15.71	2.36	3.15e-08	6.98e-08
Tryptophan metabolism	15	11	42	26	9.29	2.8	3.31e-08	7.26e-08
Ribosome biogenesis in eukaryotes	32	8	80	40	17.7	2.26	4.02e-08	8.63e-08
Primary immunodeficiency	4	19	35	23	7.74	2.97	4.05e-08	8.63e-08
Prion diseases	14	9	35	23	7.74	2.97	4.05e-08	8.63e-08
Glutathione metabolism	22	7	50	29	11.06	2.62	4.29e-08	9.06e-08
Progesterone-mediated oocyte maturation	24	18	86	42	19.02	2.21	4.44e-08	9.29e-08
Leishmaniasis	20	17	72	37	15.93	2.32	5.1e-08	1.06e-07
Phosphatidylinositol signaling system	21	18	78	39	17.25	2.26	5.91e-08	1.21e-07
Renal cell carcinoma	31	5	70	36	15.48	2.32	7.5e-08	1.53e-07
Malaria	14	15	51	29	11.28	2.57	7.84e-08	1.58e-07
Drug metabolism - cytochrome P450	8	29	73	37	16.15	2.29	8.14e-08	1.63e-07
Proximal tubule bicarbonate reclamation	6	11	23	17	5.09	3.34	1.79e-07	3.52e-07
Protein export	17	0	23	17	5.09	3.34	1.79e-07	3.52e-07
Linoleic acid metabolism	2	18	30	20	6.64	3.01	2.21e-07	4.31e-07
Amyotrophic lateral sclerosis (ALS)	15	14	53	29	11.72	2.47	2.43e-07	4.69e-07
Sphingolipid metabolism	12	12	40	24	8.85	2.71	2.6e-07	4.94e-07
Pyruvate metabolism	15	9	40	24	8.85	2.71	2.6e-07	4.94e-07
Long-term depression	16	19	70	35	15.48	2.26	2.78e-07	5.24e-07
Glycosphingolipid biosynthesis - lacto and neolacto series	7	11	26	18	5.75	3.13	3.81e-07	7.12e-07
Starch and sucrose metabolism	10	19	54	29	11.95	2.43	4.14e-07	7.67e-07
Olfactory transduction	5	123	388	128	85.83	1.49	4.97e-07	9.13e-07
Carbohydrate digestion and absorption	8	17	44	25	9.73	2.57	6.28e-07	1.14e-06
Galactose metabolism	11	7	27	18	5.97	3.01	9.06e-07	1.61e-06
Retinol metabolism	3	29	64	32	14.16	2.26	8.9e-07	1.61e-06
Collecting duct acid secretion	13	5	27	18	5.97	3.01	9.06e-07	1.61e-06
Aldosterone-regulated sodium reabsorption	11	13	42	24	9.29	2.58	9.12e-07	1.61e-06
Fc epsilon RI signaling pathway	17	20	79	37	17.48	2.12	1.03e-06	1.79e-06
Propanoate metabolism	15	5	32	20	7.08	2.83	1.04e-06	1.79e-06
Allograft rejection	8	14	37	22	8.18	2.69	1.02e-06	1.79e-06
Colorectal cancer	23	8	62	31	13.71	2.26	1.31e-06	2.24e-06
Apoptosis	21	18	87	39	19.25	2.03	2.09e-06	3.55e-06
B cell receptor signaling pathway	25	10	75	35	16.59	2.11	2.21e-06	3.73e-06
Endometrial cancer	19	8	52	27	11.5	2.35	2.46e-06	4.12e-06
Peroxisome	25	11	79	36	17.48	2.06	3.19e-06	5.3e-06
VEGF signaling pathway	20	15	76	35	16.81	2.08	3.23e-06	5.33e-06
Notch signaling pathway	21	4	47	25	10.4	2.4	3.26e-06	5.34e-06
Histidine metabolism	7	18	29	18	6.42	2.81	4.2e-06	6.83e-06
p53 signaling pathway	22	10	68	32	15.04	2.13	4.75e-06	7.63e-06
RIG-I-like receptor signaling pathway	16	17	71	33	15.71	2.1	4.76e-06	7.63e-06
Non-small cell lung cancer	19	8	54	27	11.95	2.26	6.25e-06	9.95e-06
Type I diabetes mellitus	8	15	43	23	9.51	2.42	7.08e-06	1.11e-05
Fatty acid metabolism	14	9	43	23	9.51	2.42	7.08e-06	1.11e-05
Glyoxylate and dicarboxylate metabolism	11	2	18	13	3.98	3.26	8.23e-06	1.28e-05
Basal cell carcinoma	8	19	55	27	12.17	2.22	9.69e-06	1.5e-05
Graft-versus-host disease	8	14	41	22	9.07	2.43	1.05e-05	1.6e-05
Tyrosine metabolism	8	14	41	22	9.07	2.43	1.05e-05	1.6e-05
Lysine degradation	15	8	44	23	9.73	2.36	1.17e-05	1.77e-05
Glycerolipid metabolism	8	17	50	25	11.06	2.26	1.37e-05	2.06e-05
Intestinal immune network for IgA production	5	19	48	24	10.62	2.26	2.03e-05	3.04e-05
Phenylalanine metabolism	6	6	17	12	3.76	3.19	2.71e-05	4e-05
Renin-angiotensin system	4	8	17	12	3.76	3.19	2.71e-05	4e-05
Alanine, aspartate and glutamate metabolism	9	9	32	18	7.08	2.54	2.85e-05	4.18e-05
Drug metabolism - other enzymes	8	17	52	25	11.5	2.17	3.23e-05	4.71e-05
African trypanosomiasis	6	13	35	19	7.74	2.45	3.37e-05	4.88e-05
Fructose and mannose metabolism	13	6	36	19	7.96	2.39	5.65e-05	8.13e-05
Dorso-ventral axis formation	8	6	24	14	5.31	2.64	0.0001	0.0001
Thyroid cancer	11	5	29	16	6.42	2.49	0.0001	0.0001
Regulation of autophagy	8	10	34	18	7.52	2.39	8.39e-05	0.0001
NOD-like receptor signaling pathway	17	9	58	26	12.83	2.03	0.0001	0.0001
Glycosaminoglycan biosynthesis - heparan sulfate	6	9	26	15	5.75	2.61	9e-05	0.0001
Nicotinate and nicotinamide metabolism	8	6	24	14	5.31	2.64	0.0001	0.0001
Inositol phosphate metabolism	17	9	57	26	12.61	2.06	7.02e-05	0.0001
Acute myeloid leukemia	20	5	57	25	12.61	1.98	0.0002	0.0003
Pentose phosphate pathway	11	4	27	15	5.97	2.51	0.0002	0.0003
ABC transporters	5	16	44	21	9.73	2.16	0.0002	0.0003
Mucin type O-Glycan biosynthesis	4	12	30	16	6.64	2.41	0.0002	0.0003
beta-Alanine metabolism	7	6	22	13	4.87	2.67	0.0002	0.0003
Other glycan degradation	8	3	17	11	3.76	2.93	0.0002	0.0003
Bladder cancer	16	4	42	20	9.29	2.15	0.0002	0.0003
mTOR signaling pathway	17	6	52	23	11.5	2	0.0003	0.0004
Other types of O-glycan biosynthesis	8	13	46	21	10.18	2.06	0.0003	0.0004
Staphylococcus aureus infection	14	10	55	24	12.17	1.97	0.0003	0.0004
Cytosolic DNA-sensing pathway	14	10	56	24	12.39	1.94	0.0004	0.0005
Nitrogen metabolism	2	11	23	13	5.09	2.56	0.0004	0.0005
Glycerophospholipid metabolism	15	16	80	31	17.7	1.75	0.0006	0.0008
Vitamin digestion and absorption	5	8	24	13	5.31	2.45	0.0006	0.0008
Synthesis and degradation of ketone bodies	4	3	9	7	1.99	3.52	0.0006	0.0008
Glycosphingolipid biosynthesis - globo series	4	5	14	9	3.1	2.91	0.0008	0.001
Glycosphingolipid biosynthesis - ganglio series	4	5	15	9	3.32	2.71	0.0017	0.0021
RNA polymerase	13	1	29	14	6.42	2.18	0.0017	0.0021
SNARE interactions in vesicular transport	14	2	36	16	7.96	2.01	0.0024	0.003
Porphyrin and chlorophyll metabolism	10	8	43	18	9.51	1.89	0.0029	0.0036
Primary bile acid biosynthesis	1	8	16	9	3.54	2.54	0.0031	0.0038
Basal transcription factors	12	4	37	16	8.18	1.95	0.0033	0.004
Glycosaminoglycan biosynthesis - chondroitin sulfate	7	4	22	11	4.87	2.26	0.0037	0.0045
Glycosylphosphatidylinositol(GPI)-anchor biosynthesis	11	1	25	12	5.53	2.17	0.0038	0.0046
Nucleotide excision repair	15	3	44	18	9.73	1.85	0.0039	0.0047
Glycosaminoglycan biosynthesis - keratan sulfate	5	3	15	8	3.32	2.41	0.0081	0.0096
Biosynthesis of unsaturated fatty acids	8	2	21	10	4.65	2.15	0.0086	0.0102
Phenylalanine, tyrosine and tryptophan biosynthesis	2	2	5	4	1.11	3.62	0.0098	0.0115
Taurine and hypotaurine metabolism	1	5	10	6	2.21	2.71	0.0107	0.0125
Circadian rhythm - mammal	7	3	22	10	4.87	2.05	0.0127	0.0148
Pantothenate and CoA biosynthesis	4	4	16	8	3.54	2.26	0.0131	0.0151
Glycosaminoglycan degradation	7	2	19	9	4.2	2.14	0.0131	0.0151
Glycine, serine and threonine metabolism	6	7	32	13	7.08	1.84	0.0143	0.0163
Pentose and glucuronate interconversions	4	9	32	13	7.08	1.84	0.0143	0.0163
Fatty acid elongation in mitochondria	5	0	8	5	1.77	2.83	0.0162	0.0184
Ascorbate and aldarate metabolism	2	9	26	11	5.75	1.91	0.0169	0.0191
DNA replication	12	2	36	14	7.96	1.76	0.0171	0.0192
Base excision repair	10	3	33	13	7.3	1.78	0.0189	0.0211
Folate biosynthesis	3	3	11	6	2.43	2.47	0.0191	0.0212
Valine, leucine and isoleucine biosynthesis	5	1	11	6	2.43	2.47	0.0191	0.0212
One carbon pool by folate	5	3	18	8	3.98	2.01	0.0291	0.0321
D-Glutamine and D-glutamate metabolism	1	2	4	3	0.88	3.39	0.0361	0.0396
Ether lipid metabolism	6	7	36	13	7.96	1.63	0.0394	0.043
This table lists the enriched KEGG pathways for Preeclamptic placentae (PE), number of Entrez IDs in the experimental data set for the pathway, the corresponding number of positive and negative regulated genes for the enriched pathway. Organism: hsapiens, Id Type: entrezgene, Ref Set: entrezgene, Significance Level: 0.05, Statistics Test: Hypergeometric, multiple testing correction (MTC): Benjami…
