# Supplementary material for: Comparison of Normal and Pre-Eclamptic Placental Gene Expression: A Systematic Review with Meta-Analysis
Source: PLoS One. 2016 Aug 25;11(8):e0161504. doi: 10.1371/journal.pone.0161504 (PMC4999138; doi:10.1371/journal.pone.0161504)
Supplement: S9 Table — (XLSX) [file pone.0161504.s009.xlsx]

## Sheet: S9Table
S9 Table: Significantly Affected Pathways in Normal Placenta
PathwayName	#(+ve) Genes	#(-ve) Genes	C	O	E	R	rawP	adjP
Ribosome	55	0	92	55	4.1	13.41	3.35e-50	3.23e-48
Metabolic pathways	122	57	1130	179	50.36	3.55	2.52e-50	3.23e-48
Oxidative phosphorylation	57	0	132	57	5.88	9.69	1.88e-41	1.21e-39
Parkinson's disease	49	2	130	51	5.79	8.8	9.91e-35	4.78e-33
Huntington's disease	58	1	183	59	8.16	7.23	2.18e-34	8.41e-33
Alzheimer's disease	51	2	167	53	7.44	7.12	1.21e-30	3.89e-29
Phagosome	38	4	153	42	6.82	6.16	7.59e-22	2.09e-20
Protein processing in endoplasmic reticulum	33	2	165	35	7.35	4.76	1.1e-14	2.65e-13
Amoebiasis	22	6	106	28	4.72	5.93	1.39e-14	2.98e-13
Pathogenic Escherichia coli infection	18	2	56	20	2.5	8.01	1.46e-13	2.82e-12
Proteasome	17	0	44	17	1.96	8.67	2.19e-12	3.84e-11
Tight junction	24	4	132	28	5.88	4.76	4.87e-12	7.83e-11
Cardiac muscle contraction	16	5	77	21	3.43	6.12	1.39e-11	2.06e-10
Lysosome	25	1	121	26	5.39	4.82	2.04e-11	2.81e-10
Neuroactive ligand-receptor interaction	8	32	272	40	12.12	3.3	3.7e-11	4.76e-10
Focal adhesion	29	4	200	33	8.91	3.7	8.63e-11	1.04e-09
Complement and coagulation cascades	12	7	69	19	3.08	6.18	1.07e-10	1.21e-09
Regulation of actin cytoskeleton	27	7	213	34	9.49	3.58	1.14e-10	1.22e-09
Pathways in cancer	35	8	326	43	14.53	2.96	2.45e-10	2.49e-09
Protein digestion and absorption	13	7	81	20	3.61	5.54	2.99e-10	2.89e-09
Vibrio cholerae infection	16	0	54	16	2.41	6.65	9.61e-10	8.83e-09
Steroid hormone biosynthesis	6	10	56	16	2.5	6.41	1.74e-09	1.53e-08
Cytokine-cytokine receptor interaction	14	22	265	36	11.81	3.05	3.11e-09	2.61e-08
Calcium signaling pathway	12	16	177	28	7.89	3.55	5.92e-09	4.76e-08
Viral myocarditis	13	4	70	17	3.12	5.45	8.36e-09	6.45e-08
Metabolism of xenobiotics by cytochrome P450	5	12	71	17	3.16	5.37	1.05e-08	7.79e-08
Drug metabolism - cytochrome P450	6	11	73	17	3.25	5.23	1.65e-08	1.14e-07
Rheumatoid arthritis	16	3	91	19	4.06	4.68	1.65e-08	1.14e-07
Jak-STAT signaling pathway	13	12	155	25	6.91	3.62	2.55e-08	1.7e-07
Epithelial cell signaling in Helicobacter pylori infection	16	0	68	16	3.03	5.28	3.71e-08	2.39e-07
Shigellosis	15	0	61	15	2.72	5.52	5.22e-08	3.25e-07
Bile secretion	5	11	71	16	3.16	5.06	7.12e-08	4.29e-07
Chagas disease (American trypanosomiasis)	17	2	104	19	4.63	4.1	1.57e-07	9.18e-07
ECM-receptor interaction	15	2	85	17	3.79	4.49	1.8e-07	1.02e-06
Leukocyte transendothelial migration	20	0	116	20	5.17	3.87	2.02e-07	1.11e-06
Vasopressin-regulated water reabsorption	11	1	44	12	1.96	6.12	3.31e-07	1.77e-06
RNA transport	20	2	151	22	6.73	3.27	1.04e-06	5.42e-06
Antigen processing and presentation	12	3	76	15	3.39	4.43	1.12e-06	5.69e-06
N-Glycan biosynthesis	11	1	49	12	2.18	5.5	1.18e-06	5.69e-06
Endocytosis	20	6	201	26	8.96	2.9	1.18e-06	5.69e-06
Collecting duct acid secretion	9	0	27	9	1.2	7.48	1.54e-06	7.25e-06
Bacterial invasion of epithelial cells	14	0	70	14	3.12	4.49	2.15e-06	9.88e-06
Cysteine and methionine metabolism	8	2	36	10	1.6	6.23	2.65e-06	1.19e-05
Spliceosome	20	0	127	19	5.66	3.36	3.7e-06	1.62e-05
Vascular smooth muscle contraction	12	6	116	18	5.17	3.48	3.89e-06	1.67e-05
Gastric acid secretion	9	5	74	14	3.3	4.25	4.29e-06	1.8e-05
Glycolysis / Gluconeogenesis	9	4	65	13	2.9	4.49	4.93e-06	2.02e-05
Cell adhesion molecules (CAMs)	13	6	133	19	5.93	3.21	7.38e-06	2.97e-05
Gap junction	9	6	90	15	4.01	3.74	1.01e-05	3.9e-05
Glutathione metabolism	10	1	50	11	2.23	4.94	1e-05	3.9e-05
Prion diseases	7	2	35	9	1.56	5.77	1.68e-05	6.36e-05
Retinol metabolism	0	12	64	12	2.85	4.21	2.26e-05	8.39e-05
Salivary secretion	8	6	89	14	3.97	3.53	3.85e-05	0.0001
Pancreatic secretion	6	9	101	15	4.5	3.33	4.13e-05	0.0001
Natural killer cell mediated cytotoxicity	10	8	136	18	6.06	2.97	3.64e-05	0.0001
Hepatitis C	12	6	134	18	5.97	3.01	2.98e-05	0.0001
Drug metabolism - other enzymes	3	7	52	10	2.32	4.32	8.6e-05	0.0003
Arrhythmogenic right ventricular cardiomyopathy (ARVC)	7	5	74	12	3.3	3.64	0.0001	0.0003
Adherens junction	12	0	73	12	3.25	3.69	8.73e-05	0.0003
Chemokine signaling pathway	13	7	189	20	8.42	2.37	0.0003	0.001
Systemic lupus erythematosus	10	6	136	16	6.06	2.64	0.0004	0.0012
Autoimmune thyroid disease	4	5	52	9	2.32	3.88	0.0004	0.0012
Oocyte meiosis	10	4	112	14	4.99	2.8	0.0005	0.0015
Vitamin digestion and absorption	3	3	24	6	1.07	5.61	0.0005	0.0015
Tryptophan metabolism	4	4	42	8	1.87	4.27	0.0005	0.0015
Starch and sucrose metabolism	2	7	54	9	2.41	3.74	0.0006	0.0017
Toll-like receptor signaling pathway	7	6	102	13	4.55	2.86	0.0006	0.0017
Osteoclast differentiation	13	2	128	15	5.7	2.63	0.0006	0.0017
Toxoplasmosis	12	3	132	15	5.88	2.55	0.0008	0.0022
Cytosolic DNA-sensing pathway	3	6	56	9	2.5	3.61	0.0008	0.0022
Fat digestion and absorption	2	6	46	8	2.05	3.9	0.0009	0.0024
Long-term depression	7	3	70	10	3.12	3.21	0.001	0.0027
Chronic myeloid leukemia	10	0	73	10	3.25	3.07	0.0014	0.0037
Phototransduction	4	2	29	6	1.29	4.64	0.0015	0.0039
Melanogenesis	8	4	101	12	4.5	2.67	0.0018	0.0045
GnRH signaling pathway	8	4	101	12	4.5	2.67	0.0018	0.0045
Pyruvate metabolism	7	0	40	7	1.78	3.93	0.0018	0.0045
Linoleic acid metabolism	0	6	30	6	1.34	4.49	0.0018	0.0045
Axon guidance	8	6	129	14	5.75	2.44	0.0019	0.0046
Prostate cancer	10	1	89	11	3.97	2.77	0.002	0.0048
Taste transduction	1	7	52	8	2.32	3.45	0.002	0.0048
Dilated cardiomyopathy	5	6	90	11	4.01	2.74	0.0022	0.0051
MAPK signaling pathway	15	8	268	23	11.94	1.93	0.0022	0.0051
Aldosterone-regulated sodium reabsorption	5	2	42	7	1.87	3.74	0.0024	0.0055
Purine metabolism	10	6	162	16	7.22	2.22	0.0025	0.0057
Pentose and glucuronate interconversions	2	4	32	6	1.43	4.21	0.0026	0.0058
Porphyrin and chlorophyll metabolism	3	4	43	7	1.92	3.65	0.0027	0.006
Staphylococcus aureus infection	5	3	55	8	2.45	3.26	0.0029	0.0064
Protein export	5	0	23	5	1.03	4.88	0.003	0.0065
Fc gamma R-mediated phagocytosis	11	0	94	11	4.19	2.63	0.0031	0.0066
Adipocytokine signaling pathway	6	3	68	9	3.03	2.97	0.0031	0.0066
Regulation of autophagy	2	4	34	6	1.52	3.96	0.0036	0.0074
Glycosphingolipid biosynthesis - ganglio series	1	3	15	4	0.67	5.98	0.0036	0.0074
Acute myeloid leukemia	7	1	57	8	2.54	3.15	0.0036	0.0074
RIG-I-like receptor signaling pathway	2	7	71	9	3.16	2.84	0.0042	0.0085
Neurotrophin signaling pathway	13	0	127	13	5.66	2.3	0.0045	0.009
Small cell lung cancer	9	1	85	10	3.79	2.64	0.0045	0.009
Leishmaniasis	8	1	72	9	3.21	2.8	0.0046	0.0091
Ascorbate and aldarate metabolism	1	4	26	5	1.16	4.32	0.0053	0.0103
Hematopoietic cell lineage	7	3	88	10	3.92	2.55	0.0058	0.0112
Phenylalanine metabolism	3	1	17	4	0.76	5.28	0.0059	0.0113
Malaria	5	2	51	7	2.27	3.08	0.0072	0.0136
mTOR signaling pathway	7	0	52	7	2.32	3.02	0.008	0.015
Glioma	7	1	65	8	2.9	2.76	0.0081	0.015
Taurine and hypotaurine metabolism	1	2	10	3	0.45	6.73	0.0084	0.0154
Insulin signaling pathway	11	2	138	13	6.15	2.11	0.0089	0.0162
Citrate cycle (TCA cycle)	5	0	30	5	1.34	3.74	0.0098	0.0175
Arginine and proline metabolism	6	1	54	7	2.41	2.91	0.0098	0.0175
Hypertrophic cardiomyopathy (HCM)	4	5	83	9	3.7	2.43	0.0116	0.0205
Renal cell carcinoma	8	0	70	8	3.12	2.56	0.0125	0.0217
Pancreatic cancer	7	1	70	8	3.12	2.56	0.0125	0.0217
ABC transporters	1	5	44	6	1.96	3.06	0.0129	0.0222
beta-Alanine metabolism	2	2	22	4	0.98	4.08	0.0151	0.0258
Other types of O-glycan biosynthesis	1	5	46	6	2.05	2.93	0.0158	0.0263
Olfactory transduction	4	23	388	27	17.29	1.56	0.0157	0.0263
Arachidonic acid metabolism	1	6	59	7	2.63	2.66	0.0156	0.0263
Notch signaling pathway	4	2	47	6	2.09	2.86	0.0175	0.0289
Proximal tubule bicarbonate reclamation	3	1	23	4	1.03	3.9	0.0177	0.029
B cell receptor signaling pathway	8	0	75	8	3.34	2.39	0.0184	0.0298
Amino sugar and nucleotide sugar metabolism	5	1	48	6	2.14	2.8	0.0193	0.031
Colorectal cancer	6	1	62	7	2.76	2.53	0.02	0.0319
Cell cycle	9	2	124	11	5.53	1.99	0.0229	0.0359
Phosphatidylinositol signaling system	6	2	78	8	3.48	2.3	0.0228	0.0359
Maturity onset diabetes of the young	0	4	25	4	1.11	3.59	0.0235	0.0366
Pentose phosphate pathway	2	2	27	4	1.2	3.32	0.0305	0.0471
Sphingolipid metabolism	3	2	40	5	1.78	2.8	0.0315	0.0483
This table lists the enriched KEGG pathways for normal placentae (NP), number of Entrez IDs in the experimental data set for the pathway, the corresponding number of positive and negative regulated genes for the enriched pathway. Organism: hsapiens, Id Type: entrezgene, Ref Set: entrezgene, Significance Level: 0.05, Statistics Test: Hypergeometric, multiple testing correction (MTC): Benjamini & H…
